# Supplementary material for: Transcriptomic and Physiological Responses to Oxidative Stress in a Chlamydomonas reinhardtii Glutathione Peroxidase Mutant
Source: Genes (Basel). 2020 Apr 24;11(4):463. doi: 10.3390/genes11040463 (PMC7230881; doi:10.3390/genes11040463)
Supplement: Supplementary file 1 [file genes-11-00463-s001.zip]

Archive with 18 entries (17 files):
- Supplementary Files/
- Supplementary Files/Figure S1.tif
- Supplementary Files/Figure S2.tif
- Supplementary Files/Figure S3.tif
- Supplementary Files/Figure S4.tif
- Supplementary Files/Figure S5.tif
- Supplementary Files/Figure S6.tif
- Supplementary Files/Figure S7.tif
- Supplementary Files/Figure S8.tif
- Supplementary Files/Figure S9.tif
- Supplementary Files/Supplementary Table S1.xlsx
- Supplementary Files/Supplementary Table S2.xlsx
- Supplementary Files/Supplementary Table S3.xlsx
- Supplementary Files/Supplementary Table S4.xlsx
- Supplementary Files/Supplementary Table S5.xlsx
- Supplementary Files/Supplementary Table S6.xlsx
- Supplementary Files/Supplementary Table S7.xlsx
- Supplementary Files/supplementary figure+legends.pptx
