# Supplementary material for: Transcriptomic and Physiological Responses to Oxidative Stress in a Chlamydomonas reinhardtii Glutathione Peroxidase Mutant
Source: Genes (Basel). 2020 Apr 24;11(4):463. doi: 10.3390/genes11040463 (PMC7230881; doi:10.3390/genes11040463)
Supplement: Supplementary file 1 [file genes-11-00463-s001.zip › Supplementary Files/Supplementary Table S1.xlsx]

## Sheet: Table S1
Title：Transcriptomic and physiological responses to oxidative stress in a Chlamydomonas reinhardtii glutathione peroxidase mutant
Authors: Xiaocui Ma, Baolong Zhang, Rongli Miao, Xuan Deng, You Duan, Yingyin Cheng, Wanting Zhang, Mijuan Shi, Kaiyao Huang*, Xiao-Qin Xia*
For corresponding: xqxia@ihb.ac.cn or huangky@ihb.ac.cn
Supplementary Table S1. Expression estimates for all genes in CC4348, gpx5, and L27 cells after RB treatment for 0, 30, and 60 minutes in triplicate.
	Transcript abundance of CC4348 (RPKM)									Transcript abundance of gpx5 (RPKM)									Transcript abundance of L27 (RPKM)
	0 min			30 min			60 min			0 min			30 min			60 min			0 min			30 min			60 min
GeneID	Rep_1	Rep_2	Rep_3	Rep_1	Rep_2	Rep_3	Rep_1	Rep_2	Rep_3	Rep_1	Rep_2	Rep_3	Rep_1	Rep_2	Rep_3	Rep_1	Rep_2	Rep_3	Rep_1	Rep_2	Rep_3	Rep_1	Rep_2	Rep_3	Rep_1	Rep_2	Rep_3
Cre01.g000017	6.50186	4.64462	1.19468	11.836	0.971492	22.7823	0.456731	3.73318	2.02971	1.74079	4.83561	89.2878	6.96683	41.0869	4.72564	2.01686	7.91984	0.758331	0.856171	1.0866	1.40029	27.0267	1.73213	1.99001	0.439039	1.47338	3.50863
Cre01.g000033	0.0173594	0.00172216	0.00169825	0.0212994	0.0264568	0.0271723	0.0116608	0.0290475	0.0202227	0.175779	0.110298	0.162531	0.0133612	0.0123049	0.0275773	0.0279283	0.00139958	0.00294162	0.349744	0.118366	0.163433	0.151653	0.110271	0.0917808	0.0163042	0.00187566	0.0434323
Cre01.g000050	3.88859	3.69352	2.04926	2.85106	2.96322	1.75179	3.18546	2.68206	2.05506	1.56279	0.421829	0.961118	1.57678	1.01514	0.949215	0.122069	0.0748972	0.0112831	2.00182	1.96433	2.50017	2.13216	2.17891	2.06309	1.04222	0.931694	1.32884
Cre01.g000100	2.19317	1.6032	0.367001	1.70426	1.03061	0.581688	0.900297	0.769643	0.440013	0.440229	0.038708	0.254997	0.206315	0.0475012	0.111297	0.0539064	0.0144327	0.0362377	0.438355	0.425779	0.65385	0.521568	0.399883	0.556766	0.091549	0.246425	0.480128
Cre01.g000150	1.92198	2.53863	0.4966	0.1814	0.337986	0.336608	0.514614	0.359837	0.250517	4.80666	1.8865	3.9454	0.0724136	0.019054	0.00152661	0.00115332	0.053069	0.00294162	5.016	5.33825	4.08714	0.0391387	0.021344	0.0101515	0.0252468	0.00187566	0.168136
Cre01.g000200	5.36854	5.04297	2.58526	3.34749	2.65387	2.07621	1.04723	1.23071	0.600504	4.87248	3.10821	4.43851	2.66115	1.68435	2.20702	0.101136	0.188642	0.089743	6.50147	6.02233	5.62245	3.42687	4.306	3.21918	1.14542	2.20861	2.67377
Cre01.g000250	9.6132	14.7315	14.9708	22.053	16.1902	19.6296	5.40984	3.82892	6.07595	7.26064	8.55061	7.43473	24.047	28.3802	31.6601	12.6072	27.721	20.2266	7.94731	6.64631	6.25831	16.156	16.0647	18.6928	8.09234	42.8445	43.1139
Cre01.g000300	14.7562	15.9738	9.66252	32.8045	29.2638	31.1286	22.2552	17.7099	25.6023	15.7435	10.5087	22.7426	82.3134	78.1487	106.84	160.93	165.176	170.614	14.7276	12.2671	10.781	33.6833	36.9828	35.5701	61.5516	101.559	88.7836
Cre01.g000350	12.7423	15.5543	17.8741	24.1314	21.7772	22.6011	17.4754	19.12	14.7634	18.6359	16.8137	15.7392	17.4652	20.7805	17.5289	9.5816	11.4297	12.0283	16.3663	14.3233	12.7354	21.1208	19.6367	18.6034	11.8811	17.1274	21.6291
Cre01.g000400	1.52756	2.42353	2.03701	2.7841	3.55995	2.83213	4.93129	5.45956	4.06007	1.39252	0.865209	1.46206	2.51127	2.08147	2.10863	0.429479	0.620719	0.247008	1.53667	1.03652	1.50796	3.06629	2.70846	2.75559	3.03656	1.49117	1.83672
Cre01.g000450	3.02769	2.77406	3.32068	3.16285	4.77189	3.21654	4.3371	6.15475	4.22116	5.76446	4.15085	5.9333	1.12306	0.965322	0.772659	0.264091	0.153635	0.0867929	7.87427	7.49291	5.48341	2.13158	2.22705	2.53477	1.93002	1.99548	2.63151
Cre01.g000500	0.0983868	0.0664368	0.215527	0.0768199	0.109053	0.154003	0.162219	0.172114	0.208391	0.135852	0.180822	0.0886682	0.034421	0.0507197	0.0355222	0.0431691	0.0211896	0.00294162	0.437632	0.43453	0.345248	0.218785	0.269874	0.304	0.142809	0.0930322	0.257347
Cre01.g000550	0.00271493	0.00172216	0.00169825	0.00218174	0.00237359	0.0154066	0.00109019	0.00823494	0.00223896	0.0045303	0.00122125	0.0216834	0.00757576	0.00188353	0.00152661	0.00115332	0.00139958	0.00294162	0.00160419	0.00263173	0.00193523	0.0114649	0.00157221	0.00159692	0.00180512	0.00187566	0.00264492
Cre01.g000600	7.55672	8.95072	5.36417	5.06407	4.63059	2.90058	3.60497	2.75846	2.24284	6.61837	5.36573	7.00486	3.28784	2.67822	3.32613	0.203269	0.389597	0.200412	9.12001	7.94833	7.53354	4.41507	4.54156	4.38974	1.78564	3.07335	2.86005
Cre01.g000650	1.30347	0.774891	0.340582	0.963437	1.46	0.731307	0.622397	0.446728	0.31101	6.84873	3.44248	8.29452	4.17013	2.08721	3.59253	3.3919	2.88338	3.07333	6.70465	6.53194	3.60757	1.35365	1.13058	1.05567	1.20948	1.05268	0.913526
Cre01.g000700	0.454078	0.428296	0.316096	0.420948	0.59208	0.268508	0.352464	0.2195	0.18808	0.436571	0.23314	0.361229	0.310661	0.314712	0.553036	0.259744	0.183275	0.0960349	0.609892	0.567626	0.569997	0.470145	0.539488	0.365828	0.426476	0.443147	0.315576
Cre01.g000750	2.80296	2.52042	1.29382	2.50118	1.71984	0.783465	1.13092	0.85276	0.487672	3.75304	1.30363	2.98719	0.938598	0.438649	0.918027	0.322104	0.287464	0.541323	2.46212	2.17958	2.39042	1.37274	1.46929	0.879819	0.57267	1.14641	1.16121
Cre01.g000800	0.838748	0.628246	2.47684	1.81608	2.01144	2.04654	2.40278	3.32293	3.73594	0.249796	0.384729	0.14945	1.00632	1.1366	0.725004	0.218285	0.19481	0.117391	0.875687	0.399491	0.836101	1.408	1.46256	2.31042	0.810932	0.456162	1.45043
Cre01.g000850	29.7436	32.8188	51.9886	20.4659	25.7778	28.8175	40.9435	39.1794	40.1339	25.3996	27.1031	24.0222	11.6145	13.0831	14.9083	14.2954	13.3445	14.2429	24.5275	26.653	30.9378	21.0633	19.3921	26.1152	39.3557	22.9165	23.9475
Cre01.g000900	29.4005	28.6306	14.9249	16.4616	12.644	8.44435	9.57052	6.59339	5.1176	21.2169	7.79243	14.9743	3.39263	1.81995	2.15729	0.871508	1.18372	1.0417	15.7478	14.2939	25.3741	6.29254	5.78217	6.89388	4.16779	4.95696	8.52178
Cre01.g000950	0.00271493	0.013055	0.108702	0.00218174	0.0187504	0.0014777	0.033057	0.0411731	0.0143322	0.0283132	0.00122125	0.0406549	0.00136861	0.00188353	0.0488614	0.00115332	0.00139958	0.00294162	0.00160419	0.00263173	0.00193523	0.0286612	0.00157221	0.00159692	0.00180512	0.0568744	0.0307813
Cre01.g001000	1.53577	1.58135	0.822375	0.991018	1.15296	0.543103	0.374439	0.475888	0.503592	0.146608	0.0591388	0.125306	0.00875589	0.0080637	0.0180721	0.00115332	0.0179672	0.00294162	0.0982265	0.232704	0.278464	0.0795054	0.108394	0.18903	0.11753	0.105179	0.227697
Cre01.g001100	25.9259	29.2442	12.2837	31.6294	23.8177	19.7037	13.8979	10.5989	12.605	14.6202	6.69861	13.7328	12.2346	7.8786	11.9984	20.9412	20.1139	21.555	18.3207	16.8125	16.4529	12.9779	12.1572	13.685	18.6901	34.0949	33.7894
Cre01.g001150	2.49318	2.04211	0.171754	3.33815	2.02121	1.08601	1.94062	1.00489	0.694301	2.24061	0.428349	1.73643	1.10304	0.567581	0.892598	0.333036	0.420355	0.449233	1.43166	1.42699	1.95317	1.47588	1.32699	0.927799	1.12808	1.14624	1.22934
Cre01.g001200	1.82463	0.859957	0.296924	1.48281	0.89926	0.578629	0.538015	0.578909	0.171151	2.00247	0.572135	1.69921	0.175091	0.0940622	0.176929	0.011437	0.0149704	0.0507432	0.927554	0.98157	1.30287	0.427829	0.504258	0.740973	0.204756	0.372452	0.527656
Cre01.g001250	0.00271493	0.00623249	0.00471771	0.0360327	0.0313303	0.0014777	0.00394538	0.00248492	0.00223896	0.0702875	0.00339261	0.0517567	0.0316448	0.0208165	0.0186613	0.00115332	0.00139958	0.00294162	0.00160419	0.0250303	0.0110593	0.0205244	0.00157221	0.00159692	0.00180512	0.00187566	0.00264492
Cre01.g001300	0.0125807	0.0133497	0.0151577	0.0231541	0.0239671	0.0014777	0.0154932	0.0140342	0.00223896	0.0299175	0.0036334	0.0184767	0.00645539	0.0133764	0.00166548	0.00168667	0.00331163	0.00294162	0.0824769	0.0536136	0.0829099	0.0158752	0.00998937	0.00475108	0.00590798	0.00484652	0.0236071
Cre01.g001350	0.964482	1.08454	0.502973	1.73092	1.20666	1.32379	1.08301	0.626276	0.503089	0.245149	0.0831491	0.174419	0.664783	0.331624	0.468802	0.37634	0.210305	0.333945	0.276213	0.202443	0.393026	0.804849	0.64009	0.723034	0.67601	0.840151	1.06247
Cre01.g001400	24.6455	21.3227	3.79972	20.6129	14.1217	9.23106	10.3416	5.76891	6.59335	18.901	5.20265	16.9755	26.3325	12.5745	24.2981	19.6468	25.8415	22.3478	16.2291	11.5919	13.7388	10.1902	8.96011	8.9325	17.2267	19.0374	21.1219
Cre01.g001450	2.89467	3.27162	1.76272	1.83364	1.55946	0.705986	1.09431	1.577	0.54895	1.35091	0.396615	0.763746	0.279791	0.238585	0.213883	0.108302	0.00139958	0.0480511	1.09793	0.814741	1.47035	0.564569	0.819597	0.437267	0.455226	0.124479	0.404221
Cre01.g001501	0.355789	0.359977	0.112982	0.233499	0.252206	0.174844	0.344596	0.18691	0.134945	0.209458	0.0143379	0.100253	0.070053	0.01173	0.0262888	0.00115332	0.00139958	0.00294162	0.0952578	0.105783	0.241485	0.245764	0.214616	0.0499957	0.0388561	0.057375	0.27947
Cre01.g001550	8.01319	8.90897	3.10722	5.15066	4.9239	4.17541	9.19483	6.87317	4.59317	7.6699	2.7317	5.79456	3.03471	2.28255	2.84479	1.04297	0.604261	0.859734	6.38268	7.27361	7.6642	5.78721	5.43442	6.86306	4.39188	3.88122	4.33409
Cre01.g001600	2.55314	1.78463	1.36716	3.08289	2.56321	0.935658	0.245002	0.406873	0.118026	0.690153	0.397943	0.424071	1.02934	0.718153	0.643799	0.0162998	0.00139958	0.072318	1.03033	1.20893	1.39261	1.75839	1.83418	1.74472	0.323532	0.608869	1.54625
Cre01.g001650	0.0716052	0.0151964	0.00169825	0.00218174	0.0109131	0.0112082	0.202017	0.107835	0.00223896	0.026366	0.00122125	0.0473236	0.00136861	0.00188353	0.0113753	0.00115332	0.0113092	0.00294162	0.0137395	0.0366182	0.0269655	0.00111935	0.00157221	0.00159692	0.0134505	0.0331018	0.107491
Cre01.g001657	0.301771	0.320217	0.246878	0.713098	0.664325	0.616687	1.1149	1.31849	0.56638	0.275219	0.0548746	0.104644	0.0860247	0.0673405	0.0621439	0.125869	0.0573701	0.0398893	0.268071	0.204811	0.347242	0.309194	0.27807	0.181497	0.425141	0.355217	0.412461
Cre01.g001664	1.7306	2.41141	0.968828	2.70249	1.63847	1.64174	3.67536	4.82635	1.91423	4.14361	2.1305	3.32148	2.03164	0.904539	1.27743	0.23905	0.138045	0.0415923	3.63929	3.6801	3.98273	2.64703	2.55395	1.91446	1.54331	1.77783	1.98998
Cre01.g001671	0.031334	0.00172216	0.00169825	0.00218174	0.00237359	0.0014777	0.00109019	0.00248492	0.0365023	0.000973142	0.00122125	0.0014816	0.00136861	0.00188353	0.00152661	0.00115332	0.00139958	0.00294162	0.00160419	0.00263173	0.00193523	0.00111935	0.00157221	0.0236665	0.00180512	0.00187566	0.00264492
Cre01.g001678	4.04483	2.16063	0.622521	4.64213	2.36238	1.70844	2.16253	2.06806	0.897521	3.72551	1.05692	3.15713	2.30138	1.41405	2.36772	4.24605	2.52057	4.51734	2.69704	2.4703	2.94887	2.62815	2.39845	2.1891	2.32589	2.28961	2.47261
Cre01.g001685	0.00271493	0.00172216	0.00169825	0.00218174	0.00237359	0.0014777	0.0412583	0.00248492	0.00223896	0.0282701	0.00122125	0.0014816	0.00136861	0.00188353	0.00152661	0.00115332	0.00139958	0.00294162	0.00160419	0.00263173	0.00193523	0.00111935	0.00157221	0.00159692	0.00180512	0.00187566	0.00264492
Cre01.g001700	3.49492	2.51499	0.544949	3.16545	1.8061	1.3065	1.26527	1.14272	0.436777	3.82119	0.889474	3.29652	1.96165	0.901703	1.55287	0.183115	0.172715	0.223021	2.05119	2.06194	2.13893	2.53977	2.32731	1.66204	0.985163	0.309509	0.865475
Cre01.g001750	14.1318	17.4261	17.5682	8.5752	8.20945	8.33937	11.7245	12.755	10.9681	7.57945	6.99142	5.71887	5.16325	3.80534	3.91903	0.677261	0.550483	0.258481	11.2476	10.3241	9.64818	8.63641	8.63081	11.7336	5.22069	6.85304	6.01363
Cre01.g001800	4.63589	4.91926	3.07292	1.67053	1.71061	1.5235	2.99312	3.82213	2.17595	4.32964	2.42103	3.54163	0.658201	0.482541	0.585415	1.76502	1.02186	1.31854	3.5948	4.15744	4.68233	0.750352	0.681999	1.03259	1.87585	1.30042	1.25277
Cre01.g001950	1.76188	2.03409	1.4265	1.29706	1.48223	1.43407	4.09965	3.29013	3.03767	2.01111	1.12353	2.08819	1.59475	1.7684	2.51904	15.3519	11.5203	17.4892	1.51453	1.5257	2.41513	0.985078	1.4997	1.82045	8.12827	4.18644	4.81365
Cre01.g001983	10.6212	10.3513	6.12681	12.603	11.9262	11.9634	28.7219	24.1287	23.9141	10.1128	4.84476	8.812	23.9399	19.247	30.8853	235.18	153.326	197.74	6.26842	6.21637	8.48307	9.6371	10.2151	7.58602	104.365	68.2233	73.8279
Cre01.g002050	7.31623	7.03833	2.07107	8.92085	5.85984	4.74192	5.46534	3.17109	4.77626	5.17064	2.38927	5.45949	13.1487	7.33011	13.0266	48.8117	46.2278	71.3212	4.7639	4.65933	7.09383	9.01017	9.32279	8.01018	27.1095	42.0664	39.7667
Cre01.g002100	3.03274	3.27827	1.21798	3.19942	2.77541	1.92989	2.72259	2.75076	2.04714	4.0115	1.7845	4.29275	6.82819	3.75696	5.30187	9.57589	7.44221	9.34013	3.86131	3.76858	3.32219	5.05123	4.10347	4.48491	6.08278	9.30287	9.28966
Cre01.g002150	0.738059	2.46818	1.92219	1.72882	1.51684	1.20778	1.29202	1.10401	1.04218	0.267646	0.155023	0.123177	0.120499	0.0158533	0.0355299	0.341829	0.0176618	0.0266072	0.128743	0.0571872	0.252675	0.0911799	0.118391	0.185818	0.126035	0.310174	0.643505
Cre01.g002200	8.59404	13.0819	17.0108	6.71589	7.23108	7.64685	15.274	17.3763	10.6373	10.5952	11.5532	7.60682	5.25628	5.51156	4.99781	12.6947	5.51415	7.94181	8.78488	8.50204	10.8843	6.6438	7.16235	6.51037	7.66324	7.27176	7.74319
Cre01.g002201	0.126772	0.25559	0.0203653	0.202208	0.270492	0.138904	0.153282	0.106064	0.0147682	0.0350094	0.00122125	0.0014816	0.00975738	0.00898601	0.00152661	0.00115332	0.00139958	0.00294162	0.0243248	0.010805	0.0238703	0.0738326	0.187899	0.143626	0.00180512	0.0146511	0.0475765
Cre01.g002203	0.0124674	0.0529177	0.00169825	0.00218174	0.00237359	0.0195149	0.0334987	0.146031	0.0290475	0.0172149	0.00122125	0.0014816	0.00136861	0.00188353	0.00990287	0.00115332	0.00139958	0.00294162	0.0119611	0.0106261	0.0586879	0.0145221	0.0197988	0.00941656	0.00180512	0.00187566	0.00264492
Cre01.g002227	2.11512	3.38701	3.7685	1.34477	1.43595	1.64032	2.19576	2.01092	2.57599	0.867317	0.610862	0.582446	1.86476	1.44474	1.51204	0.634167	0.8807	0.571878	1.14374	1.49137	2.20854	1.48942	1.81178	2.06228	1.62536	1.2	1.39514
Cre01.g002234	2.51689	3.08861	3.36938	2.12178	2.46593	1.99662	3.0133	2.86497	2.95198	1.20572	0.929637	1.02784	1.71317	1.55346	1.75438	0.440733	0.703086	0.712913	2.20114	1.99926	2.57912	2.03424	2.15708	2.43121	2.1066	1.2862	1.45647
Cre01.g002250	7.17491	8.20034	4.23824	3.30126	3.89559	3.32242	6.70726	7.70369	4.80605	5.38699	2.92693	4.04211	1.71424	1.23966	1.24667	0.40882	0.212474	0.142261	4.89017	5.08333	6.23423	3.37777	2.9593	2.99184	1.85316	2.41852	2.0943
Cre01.g002300	158.465	194.442	415.605	216.117	171.762	263.658	162.676	132.956	297.215	96.2438	139.593	89.6964	115.42	165.67	135.257	320.552	461.17	371.709	90.6837	91.1329	96.324	96.1332	86.6605	93.5286	210.53	437.909	452.923
Cre01.g002350	2.21203	2.33053	1.63132	3.98902	3.29327	2.61223	1.12102	1.11963	0.898699	2.34059	1.63691	2.18074	2.61138	1.84137	2.80748	0.645895	0.963548	0.964589	2.35631	1.6371	1.22285	2.70954	2.90858	1.75992	0.93897	3.27516	4.29356
Cre01.g002400	0.658165	0.531388	0.252834	1.87842	1.4174	1.1086	0.922661	0.65839	0.566709	0.678303	0.31405	0.535843	1.61884	0.699792	1.54562	0.230189	0.271173	0.22128	1.24915	1.75606	1.22581	2.51656	1.94649	1.91279	0.550966	1.47168	1.5572
Cre01.g002451	1.25631	1.63412	0.927716	3.05802	3.87569	2.44223	1.67418	0.932416	1.53434	1.31502	0.386239	1.64049	4.16413	1.53685	3.05805	0.391195	0.720069	0.337484	2.97434	1.57161	2.99507	5.98323	5.64198	4.22407	1.17994	2.06079	2.3067
Cre01.g002500	107.007	122.753	178.895	135.499	133.263	148.361	68.344	52.1506	95.1721	34.5368	36.9614	32.7548	51.6897	58.4736	60.7501	32.4996	67.4789	54.8669	42.4859	40.7488	64.0064	67.1275	67.462	86.9324	56.2092	85.0114	93.726
Cre01.g002550	9.01606	9.47605	5.74755	7.74952	5.93263	4.64448	3.79403	4.89315	2.18955	8.59381	5.43927	7.58759	3.28982	2.57664	3.2132	1.32005	0.843842	0.760469	7.16707	8.53024	8.73082	3.63957	4.10599	4.48943	1.78321	2.8448	3.69993
Cre01.g002600	0.0178553	0.11368	0.0143418	0.175262	0.136063	0.167691	0.0119939	0.00248492	0.00223896	0.0493092	0.0103135	0.0491686	0.00136861	0.00188353	0.00152661	0.014363	0.0141002	0.00294162	0.0171302	0.106528	0.100861	0.020798	0.00945168	0.0269721	0.0167699	0.00187566	0.00264492
Cre01.g002650	0.00271493	0.00172216	0.00169825	0.00218174	0.00237359	0.0165395	0.0283913	0.00248492	0.00223896	0.000973142	0.00122125	0.0014816	0.00136861	0.00188353	0.00152661	0.00115332	0.00139958	0.00294162	0.00160419	0.00263173	0.00193523	0.00111935	0.00157221	0.00159692	0.00180512	0.00187566	0.0264367
Cre01.g002700	0.419774	0.452857	0.151728	0.824077	0.543796	0.180692	0.0610944	0.0878009	0.040751	0.312353	0.0363702	0.242748	0.156161	0.0297549	0.183385	0.0450228	0.0386741	0.0332925	0.288621	0.304113	0.54011	0.366717	0.377752	0.380465	0.0591386	0.315338	0.446356
Cre01.g002750	0.09809	0.178433	0.180087	0.447025	0.288312	0.186439	0.291798	0.187582	0.19589	0.0773959	0.0809404	0.12348	0.150996	0.198655	0.133566	0.0112721	0.0553293	0.166705	0.174769	0.191094	0.105541	0.236673	0.0593416	0.296348	0.144772	0.27531	0.157767
Cre01.g002787	0.563625	0.247032	0.011482	0.400898	0.225643	0.22695	0.281209	0.134975	0.128463	0.23686	0.0471824	0.287921	0.113168	0.0810611	0.0551502	0.0262833	0.0112885	0.0121471	0.333062	0.311555	0.378749	0.176022	0.131881	0.174292	0.0901454	0.155766	0.107295
Cre01.g002824	0.685891	0.101086	0.0459103	0.701303	0.217779	0.208757	0.371146	0.302865	0.133171	0.23677	0.00122125	0.16789	0.146643	0.0675252	0.136201	0.00115332	0.00139958	0.0679979	0.237624	0.373492	0.59193	0.310695	0.302563	0.230245	0.107366	0.0880764	0.119171
Cre01.g002861	1.30861	0.933773	0.219089	1.07573	0.762128	0.584514	1.21712	1.1193	0.66955	0.393071	0.0375123	0.232488	0.239931	0.12199	0.196022	0.127991	0.0461569	0.0772604	0.579447	0.45389	0.736761	0.540873	0.501916	0.478253	0.402572	0.307728	0.34528
Cre01.g002900	11.9225	13.3049	23.4025	0.711413	0.717984	0.964295	1.97174	1.81913	0.29551	8.87342	9.10537	4.71013	0.027892	0.0770609	0.172706	0.174904	0.114469	0.00294162	7.0229	9.72929	15.5916	0.147738	0.249377	0.0273708	0.306321	0.00187566	0.317333
Cre01.g002950	1.94126	2.12141	1.96653	2.66625	2.3183	1.89346	1.26507	1.12721	1.26574	1.58029	0.912101	1.29254	1.39379	1.23226	0.920565	0.174802	0.0915222	0.0861727	1.94581	1.70395	2.31863	1.97432	1.84048	1.68507	0.6395	0.987818	1.15986
Cre01.g003000	0.472038	0.84436	0.346653	0.579174	0.554977	0.53832	0.498271	0.338512	0.377072	0.316584	0.249286	0.267401	0.186849	0.0477994	0.235678	0.0542447	0.0319513	0.00294162	0.672833	0.459801	0.825328	0.49485	0.428354	0.580633	0.266007	0.358496	0.42179
Cre01.g003050	0.746562	0.654965	0.160538	1.19009	0.474832	0.276042	0.576513	0.796747	0.28077	0.960507	0.227497	0.903271	0.900377	0.425016	0.845138	3.22969	3.11489	4.06312	0.783921	0.821688	0.774808	0.469037	0.525886	0.399597	1.33059	1.71202	2.80178
Cre01.g003100	0.00271493	0.0136178	0.00169825	0.00218174	0.00237359	0.0100439	0.0517233	0.0429481	0.134551	0.0177203	0.00122125	0.0494755	0.00987757	0.127354	0.122323	0.598752	0.587796	0.56489	0.0984976	0.109381	0.0483287	0.0074742	0.00679334	0.00159692	0.180799	0.296632	0.321083
Cre01.g003150	2.87147	2.54107	0.96609	2.6856	2.17989	2.11164	2.3219	2.32989	1.85558	4.25918	1.86515	3.90887	2.57707	1.96626	2.91773	1.55152	1.0525	1.16017	3.69047	4.10055	3.71333	2.68839	2.75323	2.38979	1.58762	3.53146	3.64634
Cre01.g003200	1.3255	1.58017	1.31441	2.48971	2.39424	1.60091	2.80304	2.7793	2.21135	0.497106	0.236306	0.342476	1.36028	0.777165	0.701901	0.105309	0.0646136	0.00294162	0.565188	0.516057	1.27873	2.67809	2.48611	3.5102	0.860692	1.36168	1.69911
Cre01.g003250	0.00271493	0.00172216	0.00169825	0.00218174	0.0190466	0.0391234	0.00109019	0.0209117	0.00223896	0.000973142	0.00122125	0.0014816	0.00136861	0.00188353	0.00152661	0.00115332	0.00139958	0.00294162	0.00160419	0.00263173	0.00193523	0.00111935	0.00157221	0.00159692	0.00180512	0.00187566	0.00264492
Cre01.g003300	0.011574	0.00172216	0.00169825	0.00218174	0.00237359	0.0014777	0.00109019	0.00248492	0.00223896	0.000973142	0.00122125	0.0014816	0.00136861	0.00820404	0.00152661	0.00931028	0.00139958	0.00294162	0.00160419	0.00263173	0.00193523	0.00111935	0.00157221	0.00159692	0.00180512	0.00187566	0.00264492
Cre01.g003376	3.39419	4.07052	1.12117	2.53816	2.28038	1.62686	5.13332	5.12499	3.4744	6.11952	2.39557	5.66885	2.8675	1.53039	2.3291	0.331193	0.229972	0.0358395	5.20245	5.27231	5.61578	3.53249	3.26917	2.48778	2.19755	2.21666	1.98483
Cre01.g003450	2.21919	2.31515	0.530746	2.76876	1.8526	1.26847	1.44882	1.05351	0.769759	2.15761	0.705731	1.72345	0.83484	0.282792	0.495144	0.0802311	0.118145	0.0148319	1.27983	1.65768	1.63152	1.82252	2.29666	1.77031	1.14753	0.835698	0.951374
Cre01.g003463	1.47533	1.07318	0.460609	0.889099	0.504521	0.383524	0.51127	0.357652	0.406895	0.566272	0.231864	0.330182	0.220686	0.0886866	0.161493	0.0629032	0.0164673	0.0062019	0.535158	0.515421	0.500619	0.264148	0.240085	0.255938	0.107719	0.289196	0.469551
Cre01.g003475	0.00271493	0.0107682	0.00169825	0.00218174	0.00237359	0.0014777	0.00681667	0.00849027	0.0709306	0.000973142	0.00122125	0.00558894	0.00136861	0.00188353	0.00806055	0.00115332	0.00139958	0.00294162	0.00160419	0.00864926	0.00193523	0.0118204	0.00537181	0.00159692	0.00180512	0.00187566	0.0126948
Cre01.g003487	2.07721	1.98228	0.873422	1.77893	1.21107	1.18927	2.16321	3.13754	1.4454	2.2843	1.24009	1.95787	0.965706	0.543499	1.0409	0.942	0.286236	0.19902	1.8591	1.50903	1.48312	1.82684	1.21026	1.24249	2.12116	0.757248	1.16846
Cre01.g003500	0.199424	0.0901962	0.00262594	1.01485	0.2566	0.122815	0.171292	0.25164	0.0457019	0.0451418	0.00755347	0.0540158	0.0629068	0.0672031	0.0649195	0.0210386	0.0206536	0.0388929	0.0407743	0.0334372	0.0584798	0.203731	0.178249	0.13334	0.0429873	0.222919	0.188128
Cre01.g003508	0.803203	1.20497	0.177973	0.577708	0.253268	0.563588	0.986046	0.278069	0.290385	1.28753	0.703912	1.46437	0.298445	0.471174	0.879982	0.690664	0.503053	0.296545	1.14259	0.779008	1.04302	1.01623	0.645093	0.188273	0.728366	0.320092	0.519715
Cre01.g003516	2.30771	1.73262	0.396369	1.56711	1.02305	0.988245	2.09125	2.96897	0.887662	3.25997	1.03116	3.60506	1.6589	0.771593	1.45258	2.50432	0.762191	1.46766	2.55514	2.54831	2.48007	1.76667	2.03213	1.81426	3.1012	2.06318	2.06984
Cre01.g003524	7.54852	5.66366	2.5464	3.92569	3.40891	3.01978	4.52956	3.80398	2.07259	5.96466	2.3302	5.05652	1.5666	0.903015	0.860698	0.25325	0.404724	0.270014	5.52806	5.51016	6.81715	1.86341	1.87582	2.5493	0.948956	1.37923	1.84097
Cre01.g003532	0.508487	0.228777	0.0555463	0.189664	0.161193	0.0573065	0.0819757	0.115716	0.0379109	0.41191	0.0305458	0.434633	0.0187858	0.00576691	0.00152661	0.00115332	0.00139958	0.00294162	0.24587	0.214962	0.233617	0.0260607	0.0559868	0.0337972	0.00382062	0.0470129	0.0356217
Cre01.g003541	0.00271493	0.00172216	0.00169825	0.00218174	0.00237359	0.0014777	0.060834	0.0757698	0.00223896	0.000973142	0.00122125	0.0014816	0.00136861	0.00188353	0.00152661	0.00115332	0.00139958	0.00294162	0.00160419	0.00263173	0.00193523	0.00111935	0.00157221	0.00159692	0.00180512	0.00187566	0.056646
Cre01.g003550	3.46725	3.67918	1.26724	4.4005	4.76005	2.32594	3.98649	3.6069	3.44075	1.29611	0.354982	1.04572	1.03781	0.474634	0.728584	0.0442713	0.166602	0.0218245	1.83922	1.21178	1.78759	2.90614	2.97643	3.85892	1.2578	2.41699	3.5342
Cre01.g003600	0.00271493	0.0872794	0.132133	0.00218174	0.188035	0.128747	0.00109019	0.206448	0.00223896	0.151431	0.190039	0.0452998	0.25323	0.174908	0.0653329	0.00115332	0.389722	0.684959	0.0789115	0.210314	0.00193523	0.0958075	0.478939	0.186374	0.077252	0.0950588	0.205789
Cre01.g003650	5.06173	5.59404	3.46308	4.20993	4.39079	3.60137	2.6408	3.40633	2.52879	7.13197	5.1252	7.36599	2.6101	1.62378	2.5188	1.5289	0.695167	0.833044	7.11151	6.60771	4.80311	2.27215	2.44113	2.15333	1.79451	2.00005	2.4152
Cre01.g003700	0.705546	0.475627	0.0266687	0.743466	0.436443	0.149415	0.395875	0.215284	0.28042	0.24451	0.0527397	0.0822868	0.166107	0.100023	0.145049	0.00115332	0.00655487	0.00294162	0.167232	0.162718	0.156293	0.280387	0.272421	0.194351	0.0701638	0.0959297	0.218058
Cre01.g003751	0.582196	0.308891	0.0821518	0.106185	0.074941	0.043102	0.0264242	0.0855706	0.0274956	0.653619	0.0863435	0.418135	0.00302773	0.0529791	0.0249968	0.00115332	0.00310646	0.0233991	0.286825	0.301753	0.240727	0.00458207	0.024988	0.0326827	0.00738928	0.00187566	0.00492101
Cre01.g003800	6.84326	5.11422	1.04836	7.39739	4.8224	2.81144	2.88759	3.64162	1.83433	4.57165	1.27263	4.15139	2.81558	1.08643	1.94979	0.462345	0.382966	0.334762	3.6187	3.44446	3.70891	4.08666	4.17393	3.88896	1.07403	2.04812	2.18699
Cre01.g003826	11.5695	8.09331	2.66989	10.8125	8.95375	6.0096	9.20818	11.8139	5.07293	6.85497	2.30695	6.08803	5.15645	4.2374	4.19574	2.07275	1.60751	1.37944	4.59808	5.35869	6.18603	7.17332	6.23342	9.65312	3.77535	5.62829	6.02777
Cre01.g003850	1.51224	1.08141	1.68337	2.2084	2.07928	1.18997	4.02461	7.2406	3.39888	0.18914	0.0237362	0.0316849	0.0695832	0.128165	0.0195844	0.0198336	0.0324512	0.00294162	0.126159	0.00263173	0.170227	0.583964	0.352395	0.58351	0.301045	0.313447	0.349565
Cre01.g003950	0.720267	0.576966	0.0879146	0.12563	0.115692	0.0718452	0.177876	0.194962	0.102827	0.334765	0.0999304	0.305291	0.0217401	0.0175188	0.0252402	0.139167	0.06134	0.0420034	0.318409	0.192594	0.0864252	0.041126	0.0261658	0.0400011	0.0397932	0.0204023	0.048585
Cre01.g004000	7.15851	8.1791	11.008	10.459	10.1204	11.4016	10.4818	13.2786	9.96686	3.02026	2.22158	2.80126	7.32217	5.408	6.99531	13.171	10.8598	11.8778	2.62061	3.14432	4.25651	6.96685	7.26292	6.82964	7.68174	6.9487	6.44137
Cre01.g004050	0.121099	0.128501	0.0194539	0.0891506	0.0738249	0.0014777	0.178961	0.081054	0.00223896	0.111476	0.321764	0.280118	0.00136861	0.0171678	0.0192379	0.0194827	0.0956311	0.00294162	0.116181	0.206429	0.43324	0.0564228	0.115387	0.0914658	0.0454952	0.00187566	0.0908948
Cre01.g004124	1.27422	1.4463	0.471493	2.4277	2.45913	1.68973	2.87362	2.63285	1.69121	9.54846	3.9083	9.89106	7.25088	4.86109	7.43055	4.34646	4.34381	3.8834	6.42006	7.62181	5.02768	6.23374	7.47417	6.81261	5.70952	7.93894	6.46203
Cre01.g004157	0.0234489	0.017773	0.00538134	0.0863128	0.094449	0.0340823	0.0427535	0.0644607	0.0117071	0.00308364	0.00122125	0.00184491	0.0103132	0.00949789	0.00532158	0.00115332	0.00139958	0.0159406	0.016069	0.00571025	0.0157688	0.0351172	0.0336915	0.0177109	0.0157311	0.0464571	0.0125716
Cre01.g004200	4.02568	3.42943	1.71543	2.99144	3.31972	1.77501	1.89164	1.50219	0.814639	2.67059	1.33731	2.66992	0.705521	0.308127	0.863204	0.083618	0.179101	0.213601	2.29374	2.58544	2.96263	1.10074	1.00046	1.51315	0.479278	1.1249	0.922084
Cre01.g004250	54.5365	50.6859	111.297	20.0794	19.1492	23.6655	21.3999	23.1441	21.0966	38.1969	62.1865	30.905	3.48464	6.15335	4.28896	3.57507	2.09923	2.07536	36.6611	34.9414	47.0427	4.35431	4.63924	6.55672	5.07143	5.56836	8.78124
Cre01.g004300	85.3167	92.5319	45.4827	78.2865	84.0328	69.918	66.4092	52.6016	52.2941	65.6544	39.0217	60.9676	103.61	91.9801	109.222	48.9097	62.1347	58.7021	70.806	67.5109	67.1429	86.0256	93.6508	80.9384	61.237	71.1127	57.1269
Cre01.g004350	8.14465	7.88746	2.51358	12.0359	9.6387	7.0231	7.13224	4.9416	7.21863	12.4734	6.38036	14.1189	24.0169	16.4675	27.2546	43.6998	45.2733	52.0873	10.7764	10.7748	9.5995	13.128	13.6289	13.4668	27.9251	32.7492	29.0797
Cre01.g004400	17.9469	20.7314	23.9344	11.3353	9.26166	6.93408	10.8347	9.69341	8.73336	9.46284	7.63266	8.88327	0.699411	0.966179	0.330819	0.243658	0.00139958	0.00294162	8.89965	11.6176	11.4781	1.27898	1.00213	2.4022	0.924591	0.918921	3.93131
Cre01.g004450	28.8471	38.2875	48.4613	29.0764	37.2983	41.6004	31.1304	26.7754	38.7438	86.9868	92.4702	95.5686	35.9112	42.1645	40.0215	21.6461	28.7998	25.8429	113.075	103.429	83.4218	59.2484	56.3523	60.0952	34.8074	45.0703	44.3756
Cre01.g004500	80.7773	83.1617	37.5077	90.0997	93.9045	80.1315	83.7634	78.6424	58.5138	111.919	80.6784	126.967	160.071	142.652	167.984	91.8711	94.3317	101.8	93.9144	94.032	85.5423	122.588	128.998	109.328	91.2453	80.2429	67.1862
Cre01.g004550	10.3341	7.74985	2.31459	4.16963	2.93037	1.76533	1.76213	1.33016	0.370419	5.87238	1.85387	4.40541	0.130016	0.070434	0.0631416	0.0479588	0.0549282	0.0236424	4.63309	4.78507	6.67946	0.277782	0.420796	0.487832	0.130657	0.137806	0.534508
Cre01.g004600	27.7588	18.3114	2.892	20.8173	12.9781	8.2915	11.6722	9.88451	5.69082	18.3583	4.07961	15.7445	13.1792	6.6904	10.6569	13.674	14.9836	17.0403	8.87863	8.33902	10.7457	7.87559	7.24103	8.21744	8.95137	10.3602	12.8442
Cre01.g004651	23.409	24.8399	40.1624	24.0346	30.9674	33.4757	22.0394	42.6172	35.5166	25.6172	29.6172	28.4252	19.6894	19.9382	21.2119	31.0928	24.4901	21.4769	32.8071	31.7953	32.1942	21.7699	23.1771	32.9286	24.2022	32.5079	34.4848
Cre01.g004700	0.305547	0.438656	0.664085	0.485159	0.410887	0.548599	0.6761	2.28568	1.88441	0.165451	0.259542	0.247469	0.0415011	0.0254802	0.0428289	0.130122	0.0283869	0.0855285	0.413843	0.398294	0.490717	0.157016	0.456681	0.149328	0.0506425	1.30863	0.314778
Cre01.g004750	0.885249	1.05254	0.565415	0.14395	0.227571	0.183642	0.0716442	0.196315	0.0124249	2.23362	1.58328	2.47298	0.229855	0.143643	0.0593023	0.102955	0.0252678	0.0507538	2.4865	2.27263	1.95806	0.198775	0.16373	0.104725	0.0500866	0.0862844	0.0133424
Cre01.g004800	39.0199	44.56	30.4432	43.0903	36.5875	30.1814	18.7757	36.2788	23.4567	71.5064	57.7703	78.5997	33.726	29.7661	35.3896	15.7236	11.8559	12.2748	66.5109	68.0577	52.7273	32.8064	34.485	34.8301	15.7458	22.6413	20.9908
Cre01.g004850	0.381567	0.398564	0.0574656	0.731514	0.558814	0.349956	0.376454	0.189547	0.222252	0.386918	0.182518	0.423576	0.38546	0.291597	0.487769	0.211019	0.197742	0.312079	0.280273	0.381112	0.510782	0.725706	0.643818	0.450307	0.453565	0.792383	0.432579
Cre01.g004900	30.8653	30.9133	44.0318	32.9412	30.9203	48.9387	40.0337	42.4072	73.3766	37.7987	46.9628	38.7799	86.8625	108.447	102.588	215.307	273.589	229.648	48.2449	49.206	39.5993	57.1886	51.5657	42.0229	136.844	207.624	200.418
Cre01.g004926	0.00271493	0.00172216	0.00169825	0.00218174	0.00237359	0.0014777	0.0644029	0.00248492	0.00223896	0.000973142	0.00122125	0.105607	0.00136861	0.407761	0.00152661	0.616992	0.302851	0.912479	0.183965	0.0817169	0.0902641	0.223355	0.152256	0.00159692	0.180097	0.221609	1.07945
Cre01.g004950	16.3491	18.4475	22.5443	19.2973	22.1998	22.1286	19.7779	26.1562	23.5271	21.8258	22.767	24.014	19.0519	20.9647	19.8259	18.8881	19.1033	16.2287	23.5775	24.3635	19.8356	17.9406	17.3636	19.8134	17.0784	18.5015	18.1016
Cre01.g005001	4.81658	6.63047	6.31553	6.22922	6.05116	7.02987	9.95114	10.3032	9.40227	7.40568	7.03803	7.21251	6.15197	6.29309	5.60432	3.2881	3.92698	3.87167	7.94308	7.36725	6.96128	7.97584	7.20793	7.51187	4.40153	4.09216	5.0483
Cre01.g005050	114.545	112.563	65.3846	98.1847	97.2245	89.7605	95.8235	147.672	87.4171	102.732	63.5887	110.886	111.263	87.5484	113.925	72.0696	49.0118	49.4373	121.144	117.237	109.09	87.0395	85.3947	86.5254	69.7377	84.2323	82.8375
Cre01.g005100	2.2126	2.71256	3.57168	2.53028	2.61913	2.80766	1.86144	1.81523	2.40238	3.63851	3.18888	2.87491	1.50458	1.8729	1.16028	0.0864001	0.542843	0.306668	4.12184	3.78998	4.06505	1.47629	1.50101	2.2715	0.807031	1.39028	2.41855
Cre01.g005126	0.111428	0.00172216	0.00169825	0.00218174	0.00237359	0.0014777	0.0748497	0.0932265	0.00223896	0.0512868	0.0643627	0.0014816	0.0857641	0.078984	0.265524	0.0896343	0.00139958	0.132562	0.00160419	0.00263173	0.104906	0.0648963	0.0589846	0.00159692	0.00180512	0.00187566	0.00264492
Cre01.g005150	46.1805	41.1163	19.4374	20.3937	26.5391	27.5565	23.066	22.0688	22.7617	51.3337	29.7706	75.1815	17.4164	13.9527	19.1272	59.4179	63.5434	68.3674	58.2502	55.0461	44.944	12.4175	12.132	12.1751	25.8281	28.8216	30.1899
Cre01.g005200	0.608177	0.465634	0.247343	0.736766	0.551445	0.385606	1.07562	1.25597	0.430475	0.623628	0.19121	0.534226	0.242938	0.0272845	0.0428043	0.0371563	0.0060794	0.018317	0.967541	0.91205	1.03644	0.228664	0.25266	0.261658	0.491673	0.213531	0.471896
Cre01.g005250	0.00271493	0.00172216	0.00169825	0.00218174	0.00237359	0.0014777	0.00109019	0.00248492	0.00223896	0.000973142	0.00122125	0.0014816	0.00136861	0.00188353	0.00152661	0.00115332	0.00139958	0.00294162	0.00160419	0.00263173	0.00193523	0.00111935	0.00157221	0.00159692	0.00180512	0.00187566	0.00264492
Cre01.g005300	0.00271493	0.00172216	0.00169825	0.00218174	0.00237359	0.0014777	0.00109019	0.00248492	0.00223896	0.000973142	0.00122125	0.0014816	0.00136861	0.00188353	0.00152661	0.00115332	0.00139958	0.00294162	0.00160419	0.00263173	0.00193523	0.00111935	0.00157221	0.00159692	0.00180512	0.00187566	0.00264492
Cre01.g005350	0.00271493	0.00172216	0.00169825	0.00218174	0.00237359	0.0014777	0.00109019	0.00248492	0.00223896	0.000973142	0.00122125	0.0014816	0.00136861	0.00188353	0.00152661	0.00115332	0.00139958	0.00294162	0.00160419	0.00263173	0.00193523	0.00111935	0.00157221	0.00159692	0.00180512	0.00187566	0.00264492
Cre01.g005400	0.0989104	0.209913	0.158894	0.0346741	0.0107675	0.0221175	0.0474578	0.0472876	0.00223896	0.0780431	0.0734556	0.0700386	0.00136861	0.0400633	0.00152661	0.0113664	0.0111584	0.00294162	0.0135562	0.0120433	0.159635	0.00111935	0.00157221	0.00159692	0.00180512	0.00187566	0.00264492
Cre01.g005450	16.3945	18.6436	33.3586	4.14971	4.69584	6.77441	14.4975	11.7981	10.1837	26.7931	36.8525	24.862	1.01478	1.27993	1.20661	1.29113	0.45268	0.784246	20.5959	23.2807	26.9571	2.08659	1.60824	1.66691	3.93025	0.993737	2.40229
Cre01.g005500	2.07487	2.21613	1.12016	2.87132	2.88747	2.20953	2.63213	2.52138	2.005	2.46106	1.03344	2.35289	2.34573	1.51895	2.20464	0.563645	0.843429	0.550327	2.1603	2.03516	2.53624	2.9715	2.89167	3.27815	1.4951	2.39794	2.18711
Cre01.g005534	2.14631	3.07463	9.74042	0.592526	1.104	0.671915	0.612739	1.07743	1.37518	0.493938	1.11577	0.0591037	0.165197	0.114103	0.0426206	0.172652	0.0423732	0.00294162	1.08105	0.868935	1.51551	0.312505	0.142019	0.405276	0.251981	0.496101	0.671243
Cre01.g005543	0.0917935	0.00172216	0.00169825	0.00218174	0.00237359	0.0718411	0.0616603	0.00248492	0.00223896	0.168998	0.530213	0.0014816	0.0706515	0.260264	0.218736	0.00115332	0.00139958	0.00294162	0.00160419	0.234711	0.0864203	0.213843	0.0485908	0.00159692	0.0862137	0.106086	0.00264492
Cre01.g005550	3.15048	3.2859	7.00764	3.71685	2.14426	2.75019	3.1744	4.76479	3.67012	1.78469	1.80421	1.30504	1.36787	2.25224	1.80731	0.552343	0.893095	0.384408	1.65335	2.09997	2.89001	2.10929	2.06681	2.12532	1.63123	2.05391	1.98742
Cre01.g005600	0.842053	1.38731	1.90448	0.870037	1.41843	1.6649	2.44114	2.22475	2.83957	0.244781	0.793571	0.561391	0.221722	0.596874	0.264018	0.231727	0.279984	0.105448	0.36141	0.679922	0.646728	0.59366	0.41055	0.58579	1.08224	0.486582	0.637574
Cre01.g005651	0.00271493	0.00172216	0.0135668	0.00218174	0.00237359	0.0014777	0.00109019	0.00248492	0.00223896	0.000973142	0.00122125	0.0014816	0.00136861	0.00188353	0.00152661	0.00115332	0.00139958	0.00294162	0.00160419	0.00263173	0.00193523	0.00111935	0.00157221	0.00159692	0.00180512	0.00187566	0.00264492
Cre01.g005701	1.58034	2.18002	2.25665	5.34309	6.51643	6.06051	4.15189	5.12717	3.49792	1.13148	0.780977	1.00576	0.621693	0.622332	0.418424	0.564998	0.485328	0.710247	0.825468	1.0626	0.727387	0.368159	0.278851	0.159151	0.643188	0.52763	0.790785
Cre01.g005750	0.057948	0.030745	0.0465451	0.551026	0.761726	0.396833	0.486566	0.315134	0.2869	0.0400073	0.00122125	0.00797865	0.00136861	0.00188353	0.0345212	0.00115332	0.00139958	0.00294162	0.00160419	0.0123475	0.00193523	0.0590609	0.107361	0.0765939	0.00180512	0.0167427	0.0181228
Cre01.g005813	2.36159	2.2275	2.08062	1.33734	1.15872	1.03208	1.47336	1.32847	0.721088	1.74657	1.28636	1.80088	0.466067	0.433991	0.523732	0.0974198	0.0903241	0.0080042	1.7041	1.58273	1.79895	0.662227	0.673133	0.716528	0.334917	0.318807	0.639671
Cre01.g005850	5.12631	6.78833	13.1184	13.6972	15.561	19.2811	18.8538	23.146	25.6642	6.31792	7.48824	9.00655	16.6466	21.4868	16.523	6.44109	5.25264	5.44333	9.97852	8.86486	6.58124	21.3309	21.7762	18.5915	13.7279	16.0108	19.4506
Cre01.g005900	1.53162	2.12919	2.1839	2.09776	1.98142	1.8027	1.65092	1.04302	1.38314	1.54652	0.987555	1.10509	0.767625	0.740604	0.801615	0.133711	0.600065	0.296621	1.08213	0.991716	0.961309	1.07181	0.879895	1.07612	0.34569	1.30356	1.76748
Cre01.g005950	8.13012	6.92745	6.84972	11.8864	13.7965	10.9363	16.0869	14.2695	11.8775	2.48621	1.38458	1.56352	5.09278	4.00896	3.49212	0.533149	0.444885	0.328534	1.61086	1.61938	3.58792	16.1029	13.5016	15.5269	5.06295	5.2725	7.2548
Cre01.g006000	1.89347	1.59597	0.593251	1.03803	1.71918	1.26119	0.956178	1.05611	1.07943	1.16818	0.457646	1.13157	0.413436	0.247489	0.618662	0.658942	0.763537	1.35794	1.03068	1.32769	1.76999	0.320662	0.348319	0.750566	0.769367	0.481114	0.722361
Cre01.g006050	3.68238	3.81286	1.18168	5.18548	3.5127	1.61893	1.74886	2.26029	1.50609	3.31589	1.21028	2.91687	2.65582	1.47258	2.5779	0.31558	0.513996	0.477324	2.8314	2.78138	3.02194	4.18022	4.06845	3.59615	1.39012	2.24638	3.36847
Cre01.g006100	3.92464	5.3276	7.7531	1.69189	1.23939	1.88169	3.23005	3.75685	4.40722	7.56727	9.08814	4.34243	2.44922	2.50622	1.71314	0.796366	0.530504	0.504754	6.78425	6.26817	7.19009	3.60362	4.00528	3.71201	3.85211	3.22813	3.05192
Cre01.g006150	4.38644	4.76554	2.67829	3.65342	4.15363	3.32707	6.03763	6.6501	4.4936	4.49942	2.21741	4.12349	3.17254	2.52926	2.99061	2.31109	1.45748	1.71262	4.88706	4.59857	5.86147	3.50059	3.61483	4.47473	3.85979	3.30615	3.57098
Cre01.g006202	0.0541107	0.0143545	0.00169825	0.00218174	0.00237359	0.0014777	0.00908692	0.0226358	0.00223896	0.018679	0.00781378	0.0149006	0.00136861	0.00958884	0.00152661	0.00115332	0.0106827	0.0160933	0.00160419	0.00263173	0.0127358	0.00111935	0.0214826	0.0613045	0.00180512	0.00187566	0.0338454
Cre01.g006250	0.00271493	0.00172216	0.00169825	0.00218174	0.00237359	0.0219882	0.00109019	0.00248492	0.032729	0.000973142	0.0162281	0.0014816	0.00136861	0.00188353	0.00152661	0.00115332	0.00139958	0.00294162	0.00160419	0.00263173	0.00193523	0.00111935	0.0297441	0.00159692	0.00180512	0.00187566	0.00264492
Cre01.g006301	2.65716	1.93394	1.57336	4.30519	2.88149	1.733	4.86268	7.82364	3.33355	3.04967	1.67255	3.12384	2.01894	1.30395	2.17824	8.94714	4.4926	6.24116	3.46437	3.52777	3.1591	2.20227	2.20903	3.02328	5.18325	3.68113	3.28141
Cre01.g006352	0.395383	0.462952	0.273776	0.200739	0.332461	0.234749	0.274748	0.205322	0.111179	0.527119	0.322881	0.44302	0.335799	0.0579848	0.270736	0.230312	0.495263	0.356832	0.536288	0.441574	0.808656	0.198511	0.295901	0.339822	0.115246	0.519973	0.358167
Cre01.g006402	0.00271493	0.00172216	0.00169825	0.00218174	0.00237359	0.0136088	0.00109019	0.00248492	0.00223896	0.000973142	0.00122125	0.0014816	0.00136861	0.00188353	0.00152661	0.00115332	0.00139958	0.00294162	0.00160419	0.00263173	0.00193523	0.00111935	0.00157221	0.00159692	0.00180512	0.00187566	0.0217524
Cre01.g006450	0.00271493	0.00172216	0.00169825	0.0955456	0.0148351	0.0014777	0.00109019	0.00248492	0.00223896	0.0179208	0.00122125	0.0214437	0.00136861	0.0413983	0.00152661	0.0313204	0.0153736	0.0463202	0.00160419	0.0165928	0.0366566	0.0226763	0.0412212	0.0441121	0.00180512	0.134995	0.0487075
Cre01.g006500	0.00271493	0.00172216	0.00169825	0.00218174	0.00237359	0.0014777	0.00109019	0.00248492	0.00223896	0.000973142	0.00122125	0.0014816	0.00136861	0.00188353	0.0121253	0.00115332	0.00139958	0.00294162	0.00160419	0.00263173	0.00193523	0.00111935	0.00157221	0.00159692	0.00180512	0.00187566	0.00264492
Cre01.g006550	0.00271493	0.00172216	0.00169825	0.00218174	0.00237359	0.0014777	0.00109019	0.00248492	0.00223896	0.000973142	0.00122125	0.0014816	0.00136861	0.00188353	0.00152661	0.00115332	0.00139958	0.00294162	0.00160419	0.00263173	0.00193523	0.00111935	0.00157221	0.00159692	0.00180512	0.00187566	0.00264492
Cre01.g006576	0.0897078	0.0317304	0.00169825	0.00218174	0.0113933	0.0117015	0.0100432	0.00248492	0.00223896	0.0206448	0.00122125	0.0164687	0.00136861	0.00188353	0.00152661	0.00115332	0.00139958	0.00294162	0.0717206	0.00263173	0.0703805	0.00870769	0.0316578	0.0225853	0.00180512	0.00187566	0.0561109
Cre01.g006600	0.00271493	0.0155856	0.00169825	0.00218174	0.0223851	0.0014777	0.00109019	0.0122886	0.00223896	0.000973142	0.00122125	0.0014816	0.0113049	0.00188353	0.0116666	0.00115332	0.00139958	0.00294162	0.00160419	0.0250373	0.00193523	0.00855424	0.00777499	0.0443747	0.00180512	0.0339496	0.00264492
Cre01.g006614	0.00271493	0.00172216	0.00169825	0.00218174	0.00237359	0.0014777	0.00109019	0.00248492	0.00223896	0.000973142	0.00122125	0.0014816	0.00136861	0.00188353	0.00152661	0.00115332	0.00139958	0.00294162	0.00160419	0.00263173	0.00193523	0.00111935	0.00157221	0.00159692	0.00180512	0.00187566	0.0419302
Cre01.g006628	0.0268866	0.00172216	0.0215959	0.00218174	0.0204884	0.0014777	0.00109019	0.00248492	0.00223896	0.000973142	0.00122125	0.0148077	0.020694	0.0381161	0.0213561	0.00115332	0.00139958	0.00294162	0.0773842	0.0229159	0.00193523	0.0156589	0.0284648	0.0203074	0.0252523	0.00187566	0.00264492
Cre01.g006642	0.00271493	0.00172216	0.00169825	0.00218174	0.00237359	0.0014777	0.00109019	0.00248492	0.00223896	0.000973142	0.00122125	0.0014816	0.00136861	0.00188353	0.00152661	0.00115332	0.00139958	0.00294162	0.00160419	0.00263173	0.00193523	0.00111935	0.00157221	0.00159692	0.00180512	0.00187566	0.00264492
Cre01.g006656	0.00271493	0.00172216	0.00169825	0.00218174	0.00237359	0.0014777	0.00109019	0.00248492	0.00223896	0.000973142	0.00122125	0.0014816	0.00136861	0.00188353	0.00152661	0.00115332	0.00139958	0.00294162	0.00160419	0.00263173	0.00193523	0.00111935	0.00157221	0.00159692	0.00180512	0.00187566	0.00264492
Cre01.g006670	0.0572449	0.00172216	0.0183922	0.00218174	0.00237359	0.0358416	0.0538342	0.0383151	0.0266748	0.000973142	0.0859702	0.0252219	0.00136861	0.0649231	0.0181879	0.571	0.198906	0.217925	0.00160419	0.0195163	0.0215576	0.0333396	0.0181815	0.0259421	0.0860242	0.0661581	0.00264492
Cre01.g006700	0.0248752	0.0131978	0.00169825	0.0152605	0.00237359	0.00973414	0.00835469	0.00248492	0.00223896	0.000973142	0.0215524	0.00684996	0.00136861	0.00881616	0.00152661	0.00115332	0.00139958	0.00294162	0.023865	0.00263173	0.00193523	0.00111935	0.00157221	0.00939408	0.00180512	0.0143742	0.0155591
Cre01.g006733	0.00271493	0.00172216	0.00169825	0.00218174	0.00237359	0.0014777	0.00109019	0.00248492	0.00223896	0.000973142	0.00122125	0.0014816	0.00136861	0.00188353	0.00152661	0.00115332	0.00139958	0.00294162	0.0202885	0.00263173	0.00193523	0.00111935	0.00157221	0.00159692	0.00180512	0.00187566	0.00264492
Cre01.g006766	0.00271493	0.0161196	0.219633	0.0186389	0.00237359	0.0118891	0.0612258	0.00248492	0.141574	0.0279678	0.087746	0.00836644	0.00136861	0.0646076	0.0482654	0.134419	0.287911	0.253011	0.0145742	0.168319	0.0143019	0.0530841	0.00157221	0.00159692	0.199748	0.00187566	0.0190036
Cre01.g006800	1.33112	1.49397	2.24118	1.79813	1.67758	1.49256	1.03601	0.765654	0.939351	0.488957	0.491636	0.437045	0.27091	0.244957	0.17283	0.00514791	0.106128	0.0304533	0.699928	0.632721	0.6025	0.298172	0.362476	0.507528	0.186328	0.24407	0.688492
Cre01.g006850	12.802	14.9326	23.6008	8.91294	7.47175	8.61712	6.69575	11.0923	7.96907	8.21626	10.6686	8.145	3.78591	5.44928	5.07138	2.77759	2.59815	2.28643	9.12561	8.94006	9.20045	4.0979	4.29364	3.78898	2.75354	3.72706	3.78978
Cre01.g006876	0.00271493	0.0711339	0.0269226	0.0822512	0.0766255	0.0014777	0.00109019	0.00248492	0.00223896	0.000973142	0.0387212	0.0923	0.103193	0.00188353	0.00152661	0.00115332	0.00139958	0.119625	0.0643139	0.0285681	0.0631123	0.00111935	0.00157221	0.00159692	0.0314807	0.00187566	0.0419302
Cre01.g006900	0.835587	0.746134	0.154494	0.634485	0.430101	0.229504	0.620593	0.435284	0.337939	0.795309	0.214915	0.689426	0.274242	0.145279	0.112705	0.0228279	0.00498005	0.0150047	1.00434	0.967496	1.09838	0.517868	0.378891	0.681129	0.15992	0.342547	0.366839
Cre01.g006950	41.0415	49.2758	78.3447	58.382	56.7789	67.7053	43.1134	37.5829	58.1711	115.43	169.638	108.949	101.889	106.669	86.3416	30.9892	55.679	43.5598	145.76	124.067	93.5866	112.712	99.0253	80.9717	48.3917	90.5473	83.7883
Cre01.g007000	1.53187	1.69261	1.07239	6.58703	6.04011	5.52153	4.8429	3.65089	3.74916	2.07639	1.08777	2.66646	8.61026	5.96213	8.869	2.5832	3.01871	3.19337	2.05617	2.71308	1.89206	6.71578	6.75495	6.94739	3.29328	5.50606	4.81717
Cre01.g007050	9.91006	9.32304	8.58647	5.68559	7.72656	6.60696	8.87583	15.3925	9.16623	9.65047	8.91756	9.76615	7.8924	6.00015	8.50934	10.4076	5.07234	6.87724	11.1802	12.0832	11.5113	7.48177	7.83239	9.13105	9.65239	10.0745	8.52306
Cre01.g007051	234.509	306.591	798.556	389.745	262.623	336.052	175.352	177.151	225.073	357.723	806.912	295.33	228.873	428.431	217.82	133.777	215.238	135.113	279.969	211.02	261.138	321.878	334.098	199.155	169.361	352.221	553.904
Cre01.g007100	1.36584	1.23499	0.347665	1.68764	1.21672	0.910876	0.717182	0.450655	0.549051	1.56278	0.461136	1.98123	0.977227	0.381807	0.542447	0.0928478	0.189894	0.0228857	1.70718	1.7216	1.43984	1.27163	1.35946	1.10427	0.289086	1.06716	1.27545
Cre01.g007150	1.53488	1.7133	1.07274	1.60198	1.45823	1.26366	1.50636	0.850543	1.11462	1.84871	1.00171	1.89924	0.928213	0.459208	0.98166	2.1246	2.33759	3.85352	2.40962	1.75843	1.32305	0.893918	1.05518	0.97862	1.17011	2.28068	3.00481
Cre01.g007200	9.40102	9.20741	4.40916	6.72195	6.39806	5.04884	6.97546	7.42236	5.75276	11.4342	5.89829	11.6109	7.16091	4.65696	7.99941	12.7516	7.48365	10.0656	8.55273	9.34808	9.67475	6.18004	6.85259	6.0314	8.60628	7.44301	8.27283
Cre01.g007251	0.00271493	0.00172216	0.00169825	0.0403946	0.0501756	0.0193247	0.0110575	0.00248492	0.00958816	0.0606123	0.0475411	0.0271978	0.00633491	0.00188353	0.0784511	0.00115332	0.00649964	0.00294162	0.0552744	0.189407	0.0154976	0.0383482	0.0348549	0.0248662	0.00773028	0.00187566	0.0102962
Cre01.g007300	2.30795	2.94996	1.917	17.8917	18.9363	20.7724	18.3131	16.2265	11.8086	3.15061	2.73438	3.30773	101.587	80.1057	96.3999	62.5528	57.121	56.8946	6.71816	4.5601	7.19758	95.5192	92.0796	78.1661	73.2447	60.1357	44.6036
Cre01.g007350	12.6198	13.2914	9.87223	7.64109	7.07369	5.03952	4.89365	4.7188	4.05176	2.14167	1.01807	1.19074	0.235142	0.0999474	0.802661	0.0945204	0.0927909	0.279575	1.55568	2.00299	3.36298	0.752773	0.833479	2.57373	0.618016	1.35798	2.05789
Cre01.g007400	0.43529	0.903711	0.957695	0.371537	0.879735	0.562853	0.711922	1.86843	0.72756	1.5244	0.972924	0.938089	0.3496	0.147566	0.0751635	0.0761199	0.0149454	0.00294162	2.46936	2.38733	1.26506	0.584185	0.571041	1.0435	0.0711008	0.306214	0.0947016
Cre01.g007450	0.00271493	0.00172216	0.00169825	0.00218174	0.00237359	0.0014777	0.00109019	0.00248492	0.00223896	0.0076096	0.00122125	0.0014816	0.00136861	0.0117191	0.0656612	0.00115332	0.00139958	0.0196686	0.0475848	0.0281827	0.0311305	0.105918	0.0875174	0.00159692	0.0931682	0.00187566	0.00264492
Cre01.g007500	3.01973	3.29091	1.0038	3.62373	3.73932	2.55897	1.14785	0.883404	0.831913	6.32489	3.14081	7.54576	6.5879	3.69521	6.42187	0.7673	1.07954	0.801016	5.17268	4.478	3.84664	6.37825	6.42096	5.10866	1.29352	2.49363	1.99089
Cre01.g007550	0.686605	0.953574	0.64071	1.05305	1.84664	1.61999	1.5532	1.65576	0.929243	0.608806	0.536568	0.411511	0.893728	0.37933	0.465171	0.0568557	0.0159473	0.0720727	0.416545	0.542175	0.408762	0.67627	0.844496	0.77026	0.806086	0.361748	0.51788
Cre01.g007600	3.43763	4.13175	5.41513	4.24514	3.39951	2.94292	3.48241	3.09947	4.10831	1.47469	1.1374	0.863914	1.40428	1.43521	1.44037	1.05599	0.518334	0.397048	1.3128	1.55505	1.79102	2.66945	2.55583	3.31906	1.66135	4.10145	3.52101
Cre01.g007651	0.703797	0.461515	0.152442	1.23223	0.590548	0.346582	0.802099	0.469741	0.350062	0.302096	0.0913536	0.143722	0.2252	0.151344	0.263811	0.0254446	0.00139958	0.0188152	0.280707	0.195459	0.245683	0.63096	0.619528	0.501712	0.230241	0.41126	0.900213
Cre01.g007700	4.52045	5.72566	3.31971	5.38796	5.39125	4.88003	5.94771	4.54444	4.17941	1.00068	0.443469	1.05512	0.519132	0.478092	0.444552	0.317455	0.334311	0.239012	2.06518	1.49222	2.76292	1.89723	1.65224	2.38458	2.02175	2.70337	3.01597
Cre01.g007737	2.97161	3.33251	1.60358	3.95697	3.39376	2.69829	3.39907	2.68535	2.85349	10.44	4.75904	12.4669	4.19022	3.14595	5.64169	8.6289	7.44019	8.52284	11.8899	11.2698	6.61464	2.77266	2.44286	2.83601	6.33199	8.5902	7.82863
Cre01.g007774	3.21346	2.52098	0.816253	2.96552	3.0871	2.17105	4.65846	4.04429	2.12771	3.07187	1.04705	2.15552	2.65301	2.40434	2.50883	1.12677	1.19291	0.555465	1.97625	1.40455	1.88761	2.35941	3.32939	1.5351	1.76702	1.0951	1.80382
Cre01.g007811	1.10184	0.792028	0.364	0.937616	0.799003	0.229493	0.644633	0.163554	0.641787	0.323096	0.133446	0.313203	0.307763	0.264537	0.444654	0.543233	0.533294	1.01482	0.264272	0.280219	0.426647	0.175953	0.202258	0.281879	0.333825	0.729122	0.755876
Cre01.g007850	48.0306	56.1447	80.354	67.848	67.6638	72.3167	68.5355	62.374	77.1475	33.9477	34.4377	28.4976	50.7061	54.5745	47.2725	22.6356	23.6247	19.0256	33.8667	38.4281	43.696	70.4195	71.7823	86.3766	63.5937	57.3789	63.8671
Cre01.g007901	11.2605	12.5535	5.08256	7.21035	6.35984	4.07427	10.3312	12.5548	6.31341	10.9585	6.64137	9.56566	10.7046	9.40394	9.87308	4.35951	2.9766	3.12834	9.10041	9.83527	10.4169	9.56583	10.2278	7.35277	9.34946	4.91876	3.59403
Cre01.g007950	0.109381	0.0232134	0.114215	0.107365	0.141698	0.205454	0.0734745	0.0366055	0.203876	0.161103	0.0379081	0.108434	0.521968	0.263612	0.234581	0.28156	0.129566	0.130126	0.220372	0.0839046	0.370723	0.738966	0.573219	0.437861	0.523935	0.176977	0.396815
Cre01.g008000	0.70707	0.670713	0.886322	1.05157	1.25722	1.03968	0.985899	1.33551	1.06082	0.118342	0.123762	0.200608	0.568953	0.402473	0.425476	0.0861779	0.160742	0.17843	0.400846	0.127834	0.393357	0.992063	0.856323	0.873896	0.382354	0.619063	0.469065
Cre01.g008051	0.757234	0.911455	0.898725	0.651756	0.680384	0.698785	1.0249	1.35218	1.00063	0.270501	0.0783385	0.19296	0.147881	0.112157	0.0448861	0.136372	0.151727	0.309246	0.281919	0.269721	0.266011	0.230381	0.137602	0.170727	0.33968	0.470224	0.452431
Cre01.g008100	5.73121	5.30546	2.27502	6.02042	4.95	3.81941	6.59203	7.8044	3.0207	6.1571	2.64604	5.93205	3.66405	2.53079	3.39575	1.25151	0.603802	0.506221	3.64225	4.19345	4.92	4.90226	4.90266	5.2377	3.63434	2.67402	3.29367
Cre01.g008150	1.57383	1.03784	0.231293	1.96149	1.12364	0.637241	1.79088	1.27521	1.31868	1.58587	0.504719	1.832	1.78453	0.742547	1.84557	15.9669	12.7499	21.7886	1.54326	1.48104	1.72944	1.56719	1.70038	1.69494	8.14155	13.6789	15.8934
Cre01.g008200	0.284272	0.191044	0.144611	0.25578	0.245507	0.103825	0.369177	0.269547	0.386353	0.0828659	0.00547332	0.0313123	0.131279	0.0268668	0.037633	0.060979	0.0149658	0.0225457	0.0909091	0.104992	0.294395	0.29801	0.356134	0.343535	0.418287	0.175218	0.284492
Cre01.g008250	0.00928847	0.00172216	0.00169825	0.00218174	0.00237359	0.0014777	0.00623933	0.0155424	0.00223896	0.000973142	0.00122125	0.0014816	0.00136861	0.00188353	0.00152661	0.00115332	0.00139958	0.0110501	0.00160419	0.00263173	0.00193523	0.00111935	0.00157221	0.00701555	0.00180512	0.00187566	0.0232392
Cre01.g008300	0.130582	0.316717	0.134854	0.228885	0.113722	0.189797	0.225554	0.655507	0.195583	0.300512	0.37713	0.318491	0.057432	0.0661146	0.0740868	0.135053	0.0147314	0.0887699	0.608497	0.429288	0.158063	0.423714	0.276494	0.47905	0.402974	0.150914	0.326708
Cre01.g008350	3.38323	4.28809	2.00037	2.70974	3.87911	3.00334	2.11479	2.34571	1.56921	6.78386	4.69551	6.59055	6.65466	4.11902	6.91733	1.68834	0.989522	1.67703	5.15426	5.72711	5.44136	4.49726	4.27828	4.99238	2.47144	3.34885	2.89992
Cre01.g008402	2.88047	2.53009	0.487712	5.14235	2.78184	0.985199	1.14402	1.02841	0.776355	4.92824	1.03079	4.24537	3.76725	1.51164	3.04082	0.875607	1.18705	0.924963	3.85752	3.33864	3.29745	4.62309	4.79383	3.75279	1.16143	3.33753	3.18654
Cre01.g008450	2.62998	2.95835	1.59227	1.99621	1.81755	1.44639	3.13007	2.98008	1.54569	2.14472	0.447067	1.82252	2.68075	1.20362	2.31484	1.48663	0.773371	1.29661	2.22009	1.75018	2.17117	1.99168	1.89386	2.16537	2.41819	1.62471	1.61043
Cre01.g008500	1.132	0.923992	0.909246	0.142453	0.13271	0.0757217	0.168977	0.186179	0.146523	0.173673	0.0391197	0.0746	0.0297871	0.00188353	0.00152661	0.00115332	0.00764042	0.00294162	0.167081	0.148434	0.646728	0.0507137	0.0358509	0.0292306	0.0545224	0.0670899	0.0605168
Cre01.g008550	9.84276	10.8709	5.41258	4.87895	5.07634	4.49751	9.19084	7.19037	7.20251	6.95092	4.06024	6.93267	2.53403	2.00032	2.28906	0.729164	0.55375	0.73248	7.33456	7.06262	7.31828	2.80895	3.0148	3.37155	3.58212	2.25332	3.11302
Cre01.g008600	0.960227	0.608789	0.320152	1.62275	1.04006	0.770416	0.689635	0.631582	0.527645	0.608738	0.111626	0.555449	1.13416	0.586462	0.978573	0.374064	0.386296	0.790298	0.619948	0.663999	0.86422	1.15365	1.16045	1.26806	1.38398	0.481585	0.951906
Cre01.g008650	4.05731	3.51718	0.721237	29.9574	17.4441	12.142	13.0053	10.4665	7.81298	17.2509	6.2527	20.6634	60.1229	36.5269	62.7993	33.5336	27.5844	31.4929	19.9945	20.6258	14.4913	48.8577	48.6379	41.1359	41.298	55.7882	46.5538
Cre01.g008700	1.40029	2.4395	1.67872	0.69237	0.828166	0.49071	3.00435	2.88516	0.633024	1.77961	1.09856	1.71506	0.337809	0.281475	0.332016	0.605234	0.115531	0.522136	1.28327	1.7457	2.0857	0.462541	0.453596	0.505138	0.902952	0.024154	0.10458
Cre01.g008750	0.00271493	0.00172216	0.00169825	0.0159624	0.00237359	0.0203637	0.00109019	0.00248492	0.00223896	0.000973142	0.00751457	0.02866	0.040053	0.00188353	0.00152661	0.0732557	0.00139958	0.00294162	0.00160419	0.00263173	0.00193523	0.00111935	0.00157221	0.00159692	0.00180512	0.00187566	0.00264492
Cre01.g008800	1.09157	0.825714	0.217024	1.57801	0.724745	0.515967	0.762279	0.804756	0.541381	1.80571	0.667964	1.47021	0.382647	0.19152	0.240367	0.0521627	0.0170694	0.0257147	1.27535	1.56596	1.4245	0.642029	0.635033	0.930579	0.314671	0.224828	0.689521
Cre01.g008850	6.14346	3.22931	0.378578	12.1791	6.38133	4.90351	7.29003	5.14332	3.16659	3.56072	0.467039	3.00754	5.14755	3.29769	4.67322	4.47775	3.97228	5.79082	2.58446	1.9601	2.39464	7.84457	7.67627	4.32098	9.27325	3.97733	4.9812
Cre01.g008891	0.766583	0.566943	0.727689	1.05458	0.79658	0.799943	0.655373	0.757972	0.432982	0.406292	0.281775	0.409399	0.643661	0.362252	0.461288	0.597962	0.770465	0.248719	0.334296	0.475179	0.699841	0.595281	0.504164	0.736906	1.19997	0.563782	2.2376
Cre01.g008900	0.00271493	0.00172216	0.00169825	0.00218174	0.00237359	0.0014777	0.0123321	0.00248492	0.00223896	0.000973142	0.00122125	0.0014816	0.00136861	0.00188353	0.00152661	0.00115332	0.00139958	0.00294162	0.00160419	0.0156474	0.00193523	0.0427687	0.00971816	0.0138663	0.0689709	0.0212172	0.00264492
Cre01.g008950	11.9597	13.3384	17.5964	13.8697	13.9547	12.775	9.93197	13.8836	14.4854	18.9177	22.4088	19.5112	23.7697	25.2719	26.0566	29.298	23.2809	19.9836	18.5883	20.0593	18.1133	12.4297	12.8053	14.4632	20.0023	25.5796	27.0376
Cre01.g008976	0.183318	0.055578	0.04207	0.00218174	0.119737	0.10248	0.105548	0.109552	0.0305078	0.120536	0.105887	0.0144231	0.120939	0.0556892	0.0624043	0.0210661	0.0827227	0.00294162	0.0753742	0.0223207	0.147932	0.0152521	0.0554509	0.0197799	0.196771	0.00187566	0.0655214
Cre01.g009000	0.360958	0.557122	0.105429	0.483145	0.525116	0.2825	0.176339	0.60399	0.191134	1.38951	0.852933	1.30121	1.03552	0.279118	0.495227	0.0791887	0.0259133	0.312302	1.47964	0.978887	0.865019	0.592447	0.503738	0.148708	0.308197	0.379237	1.06729
Cre01.g009025	6.22408	8.47102	8.69447	7.05566	6.95973	6.089	4.18089	4.89606	4.29524	7.81575	8.49933	7.84315	10.0237	6.52182	8.38297	6.88423	6.67813	6.92161	5.7766	7.87083	4.8725	6.30421	7.50263	5.95293	6.00458	5.90311	9.14024
Cre01.g009050	0.00271493	0.0423849	0.00169825	0.0490091	0.00237359	0.0625224	0.214649	0.00248492	0.00223896	0.239	0.0230719	0.131992	0.0307435	0.0283131	0.126909	0.00115332	0.00139958	0.0475189	0.00160419	0.0340444	0.112816	0.0465263	0.084576	0.00159692	0.0375153	0.00187566	0.0499679
Cre01.g009101	7.04995	5.75999	3.2512	2.69697	2.88019	2.7378	3.52023	4.36208	3.51307	9.76542	6.02308	10.3786	6.46811	4.74072	6.69634	2.3288	1.25952	1.80177	11.7528	12.7144	16.3913	5.07385	4.9522	5.89171	2.07706	1.79682	1.97847
Cre01.g009150	0.390696	0.489955	0.627632	0.610107	0.514247	0.917321	0.190867	0.14858	0.33101	0.27791	0.410312	0.528155	1.80426	3.14702	2.93404	2.14282	4.29137	5.53527	0.988187	1.05953	0.568459	0.682628	1.52291	0.53653	1.53451	3.94062	2.35488
Cre01.g009200	2.80826	4.17657	4.04953	2.93014	2.64548	1.79981	1.24769	1.14701	0.463671	3.23646	1.73704	2.67921	0.714812	0.532911	0.562043	0.195661	0.419085	0.210448	2.18507	3.14739	4.03867	0.824208	1.03005	1.03548	0.249218	0.255552	0.77453
Cre01.g009250	5.33737	3.78578	1.36677	3.52144	2.79217	2.35275	3.98913	3.8913	2.45802	0.673546	0.111392	0.303013	0.196453	0.0804102	0.117138	0.109503	0.0895831	0.0944686	0.397243	0.497939	0.955861	0.247755	0.213176	0.796836	0.55936	0.380201	1.05014
Cre01.g009300	9.5586	8.6212	1.81961	8.63008	5.60792	2.82988	2.31361	1.61195	1.5373	10.1656	2.95497	10.4173	4.50632	2.56612	4.48278	3.38275	3.7516	4.69406	9.70638	8.5706	9.15645	4.21685	4.75946	3.34234	3.57367	4.37708	5.54129
Cre01.g009325	0.196824	0.355054	0.648184	0.289796	0.254976	0.0924253	0.0793275	0.0658691	0.00223896	0.0452958	0.00122125	0.0650401	0.00136861	0.00188353	0.0938029	0.00115332	0.00139958	0.0234153	0.00160419	0.0167756	0.0555909	0.00111935	0.0104189	0.00159692	0.00180512	0.0227471	0.00264492
Cre01.g009350	3.00125	2.8116	2.11816	2.03381	2.2679	1.68059	3.31505	1.96467	4.65195	7.17275	3.86607	8.70034	9.97454	8.62523	13.6251	17.829	25.2972	25.2173	9.99947	8.90488	11.6215	5.25113	8.53516	4.24913	10.9686	15.2675	12.1745
Cre01.g009400	0.00271493	0.00172216	0.00169825	0.00218174	0.00237359	0.00891631	0.00109019	0.00248492	0.00223896	0.000973142	0.00987083	0.0156861	0.00136861	0.00188353	0.00152661	0.00115332	0.00139958	0.0338833	0.00160419	0.00263173	0.00193523	0.00111935	0.00157221	0.00159692	0.00535005	0.00658326	0.00712592
Cre01.g009450	1.37906	2.07462	0.883347	1.94907	1.10409	0.765075	0.773913	0.788664	0.325371	1.2775	0.715898	1.27867	1.04799	0.853781	1.20631	0.940822	0.854682	0.602246	1.3063	1.08612	1.44624	1.281	1.1181	0.804271	1.01651	1.69465	1.61597
Cre01.g009500	1.56672	1.36643	0.798726	0.816323	0.621475	0.554298	0.394053	0.299268	0.266687	2.23906	1.3843	2.20247	0.148669	0.0811353	0.0568242	0.00115332	0.00564943	0.00851076	2.58065	1.92679	2.16874	0.341653	0.155265	0.670018	0.0268764	0.223233	0.304279
Cre01.g009550	5.96063	5.66177	1.42237	4.91352	2.65475	1.70296	1.15842	0.716572	0.930332	9.81793	4.41232	12.1176	2.03109	1.18138	1.55367	3.15619	4.65222	5.31488	9.52724	5.93857	9.40371	2.8783	2.05245	3.04216	1.67405	3.62494	4.63321
Cre01.g009575	0.251274	0.108628	0.0373757	0.114187	0.134744	0.0364179	0.193793	0.0934347	0.0433658	0.26129	0.0913842	0.133263	0.150422	0.138531	0.162627	0.187155	0.316017	0.83036	0.169642	0.253825	0.297897	0.243905	0.0936008	0.309282	0.638073	0.290398	0.325978
Cre01.g009601	1.66064	1.00694	0.190552	2.81376	1.08468	0.340393	2.25756	0.661608	1.24364	0.655148	0.159869	1.06702	3.68232	1.93383	4.20841	9.73255	9.39835	8.32572	0.910402	1.07839	1.74956	0.875054	1.29766	1.22442	4.41914	4.93512	4.10537
Cre01.g009650	2.41752	2.09445	0.374843	2.87235	1.90635	1.14361	3.20673	2.60508	1.70224	1.16905	0.273977	1.43256	4.74012	2.28844	5.39614	20.893	16.0099	22.3347	1.37986	1.59754	1.57736	1.8669	1.72519	1.71616	10.4834	8.39952	7.04382
Cre01.g009676	3.23499	3.2308	0.738765	4.08595	4.08442	2.68076	11.5043	14.3288	10.1234	1.64953	0.403026	1.58952	8.32407	5.41792	9.72403	112.765	41.0997	69.3866	2.6472	2.10847	2.59774	1.8656	2.75333	2.8027	31.0983	19.2066	14.4418
Cre01.g009700	1.70349	1.78628	0.391513	2.0038	1.16408	0.487665	0.617708	0.395194	0.298547	1.59818	0.267033	1.07103	0.351957	0.106857	0.247467	0.0242531	0.0357141	0.0179342	1.09436	1.00648	1.70312	0.68775	0.766079	0.588285	0.160466	0.360062	0.515465
Cre01.g009731	0.187189	0.167268	0.039567	0.181322	0.112613	0.0308424	0.138976	0.255524	0.0918167	0.0634841	0.0056907	0.0434079	0.0303317	0.0838015	0.0313021	0.00792511	0.0933613	0.0234411	0.0567118	0.0167942	0.0371015	0.120495	0.0417215	0.0818536	0.0740255	0.0683165	0.320441
Cre01.g009765	0.133595	0.118134	0.0178844	0.0273194	0.0169672	0.0014777	0.0299132	0.0465718	0.0129692	0.0768617	0.0192916	0.0858398	0.00856877	0.00188353	0.00152661	0.00115332	0.00139958	0.00294162	0.0320424	0.0759102	0.157219	0.00111935	0.00157221	0.00159692	0.00180512	0.00187566	0.013927
Cre01.g009800	12.8396	11.9689	5.7577	9.13147	8.19363	5.77515	9.51694	7.62011	3.19287	14.7887	6.84398	11.7856	0.957405	0.642607	0.97129	0.186554	0.0665966	0.100327	11.3068	8.73316	12.5247	2.00145	1.86377	1.95865	1.3069	1.19393	2.61106
Cre01.g009850	5.74007	4.91649	1.80413	5.35204	3.57204	1.43519	3.46217	3.36805	1.08709	5.49368	1.36633	3.95613	0.225494	0.146136	0.163757	0.034914	0.00856878	0.0903609	2.81073	2.83923	4.65832	1.14384	0.77542	0.778579	0.377074	0.388749	0.705848
Cre01.g009900	15.6854	13.1227	8.93237	19.2288	21.934	16.4846	10.0177	12.6245	8.85226	13.5973	12.2132	17.1655	14.1682	9.5917	13.4596	1.75425	1.37986	1.35359	11.9296	12.734	12.4973	15.4857	16.1114	16.2054	4.7071	6.62178	7.049
Cre01.g009950	10.4625	14.4857	19.4958	11.1233	12.9532	16.0054	23.7392	29.5235	19.7713	9.41273	9.19432	7.96834	12.1907	16.1212	13.5227	4.62146	2.99685	1.63031	10.9225	13.2749	12.6041	17.3746	17.2566	15.6652	14.3066	9.47221	10.3849
Cre01.g010000	15.7141	14.2857	12.0433	11.1596	14.3536	13.5671	14.5178	17.9189	10.9627	14.0509	7.73299	13.3992	11.3555	10.0429	12.303	14.3792	8.92477	10.606	14.3416	14.2633	14.8932	10.8477	11.0831	10.8599	10.3186	9.74826	10.7771
Cre01.g010050	6.84942	5.1181	0.739309	6.39466	4.71391	2.409	2.42895	2.23522	1.28809	8.01894	2.21292	7.78487	4.08499	2.11827	2.88642	0.519243	0.660777	0.84613	5.22948	4.90055	5.36248	4.77929	4.93555	3.80552	1.66721	1.8581	2.1907
Cre01.g010100	11.4276	13.9421	12.0168	25.7395	22.731	19.3564	9.77763	8.92966	8.532	17.5748	15.9545	20.4115	31.0324	24.6529	32.4053	10.3027	15.8397	18.433	17.1426	17.6134	15.0552	24.9393	28.6582	28.7152	16.3673	32.7515	27.6934
Cre01.g010150	1.36975	1.23815	0.480835	3.01269	1.87882	1.29436	1.28133	1.36671	0.79193	3.96017	1.54135	3.74398	2.85824	1.52471	2.61925	1.22427	0.97752	1.05014	2.56984	2.82785	2.4072	2.64734	2.52434	2.39867	1.40084	1.87618	1.75159
Cre01.g010201	0.948297	0.691804	0.122415	1.51674	1.33557	0.622896	2.21243	1.68596	1.22307	1.46919	0.371688	1.58546	1.26426	0.564153	0.800312	0.973958	0.488098	0.654728	1.44591	0.959795	0.733361	1.19827	1.43871	1.20227	2.79124	0.968742	0.985045
Cre01.g010250	1.42323	1.03294	0.315451	0.80723	0.43484	0.19703	0.363019	0.297686	0.23853	0.533013	0.0697992	0.219992	0.356531	0.223656	0.229295	0.0594032	0.0556656	0.0319463	0.425087	0.403394	0.483509	0.357754	0.387354	0.278882	0.148174	0.333622	0.37372
Cre01.g010296	4.59817	3.44911	8.94684	1.79954	2.41651	3.59871	3.48813	5.07414	4.15599	0.456118	0.755579	0.218313	0.152548	0.168586	0.0314857	0.318864	0.0939089	0.282944	0.988771	0.50678	0.895658	0.346292	0.27278	0.778428	0.819057	0.366492	0.694228
Cre01.g010300	1.24688	0.493691	0.224221	1.00469	0.652347	0.43695	0.487537	0.685086	0.390235	0.0856562	0.00122125	0.102494	0.0429714	0.0395743	0.0147821	0.0149702	0.0146963	0.00294162	0.0892717	0.0634468	0.140166	0.0650316	0.108364	0.351404	0.122352	0.236586	0.34921
Cre01.g010350	2.13036	3.3687	4.16045	2.89576	2.96031	3.18749	6.39751	7.14692	5.1338	2.92237	3.80015	2.72616	3.03825	3.15337	3.16863	6.77073	3.05128	5.44149	2.56482	3.40006	3.6967	3.00451	3.30572	2.61865	10.9851	2.70344	3.08305
Cre01.g010400	192.013	227.074	292.211	313.62	361.461	391.887	288.319	285.73	283.115	285.898	359.997	305.637	245.968	267.527	257.188	35.4245	35.6605	31.3007	306.201	393.441	292.715	390.107	434.857	386.484	168.598	214.793	203.88
Cre01.g010450	22.7403	27.8068	42.7437	14.0705	17.2544	26.1233	24.175	22.5164	26.3774	16.0705	17.49	11.9194	10.2725	13.8534	10.2911	9.57806	11.2911	8.85322	15.0985	17.0735	19.158	12.0503	11.4693	11.2416	12.581	10.6027	10.8967
Cre01.g010500	8.8383	5.52028	16.8717	14.1731	15.0473	17.5994	21.0611	19.867	21.6674	5.84449	6.31679	4.22069	20.5586	22.7993	18.8393	10.5069	12.0375	8.85084	5.07152	5.14915	7.057	21.9744	26.0281	20.8716	23.5634	21.1077	17.0045
Cre01.g010550	0.0191147	0.013522	0.0307067	0.125083	0.131094	0.124666	0.0727593	0.0266538	0.02969	0.00293262	0.00368031	0.0456184	0.0833689	0.0587127	0.0961581	0.00512535	0.0402526	0.0151599	0.0611281	0.00543058	0.00193523	0.196673	0.168639	0.12031	0.113701	0.132546	0.215207
Cre01.g010650	0.202778	0.107586	0.0244314	0.559803	0.235647	0.111091	0.0272423	0.00424135	0.0118112	0.0443327	0.00292819	0.0139599	0.0429203	0.0503074	0.0483202	0.0326234	0.00400331	0.0120618	0.00160419	0.00432077	0.0381816	0.082669	0.134175	0.065092	0.0142839	0.111317	0.107809
Cre01.g010700	4.16085	4.39773	2.04752	5.71057	4.32366	4.54357	5.34688	5.69646	4.21491	9.0532	5.85168	10.1264	8.51894	6.66807	9.95411	23.1117	15.6887	20.9542	6.56371	7.02263	6.30172	5.45959	5.44977	5.71395	10.2873	11.5181	10.4719
Cre01.g010750	7.409	6.72761	1.10108	10.0917	6.96407	4.27229	6.4074	5.49557	4.39157	12.2509	4.25598	14.43	8.32772	4.91627	8.39972	27.3577	20.4586	31.8106	10.6935	10.3068	9.71012	6.30146	6.98003	6.38486	22.24	15.0034	16.8424
Cre01.g010800	1.71047	2.1144	0.481568	1.51451	1.49155	0.897052	3.24554	2.64082	2.19802	4.82102	2.98434	4.78786	2.45658	2.09988	2.71726	18.0004	8.67539	17.9991	3.41735	3.29145	3.46971	1.77669	1.95088	1.58492	10.3014	5.07445	5.73539
Cre01.g010816	1.01238	1.461	1.08423	0.397491	0.586315	0.739509	0.299221	0.350098	0.550372	1.11832	0.358658	0.66908	0.259737	0.210499	0.353822	0.325749	0.426385	0.240878	0.46621	0.575248	0.521041	0.25157	0.26438	0.326251	0.139457	0.343205	0.371496
Cre01.g010832	0.500025	0.38272	0.177772	0.301728	0.374788	0.211708	0.985619	0.870982	0.525205	2.7391	0.729157	3.45362	2	0.976145	2.37001	2.67711	2.34978	2.75975	4.34106	3.14395	2.34606	0.811587	0.694264	0.346711	2.64841	3.33466	2.79944
Cre01.g010848	3.67376	4.58357	6.28209	4.04977	5.45687	5.86277	8.26125	8.80072	9.26158	0.964348	0.87036	0.885198	2.68403	2.53287	2.16576	0.323227	0.396641	0.136579	2.29923	1.957	2.98584	5.27381	4.69464	6.06984	2.58783	2.83605	3.01597
Cre01.g010864	0.582011	0.161109	0.284556	0.434674	0.398516	0.34988	1.22385	1.18559	0.80575	0.0349409	0.00487215	0.0014816	0.0129844	0.0418527	0.00152661	0.0474961	0.0333051	0.0200694	0.0161848	0.0215677	0.103236	0.481429	0.325947	0.516042	0.332733	0.214463	0.337659
Cre01.g010880	1.35438	1.26641	0.506235	0.466173	0.381493	0.262373	0.465395	0.381452	0.296808	0.897	0.268515	0.578516	0.110092	0.0792099	0.0745594	0.0143825	0.0105895	0.042541	0.823366	0.723854	1.13622	0.119751	0.118307	0.0776501	0.0335854	0.118815	0.301951
Cre01.g010900	1735.41	1708.23	1441.9	1552.3	2078.21	2149.28	3384.17	4356.35	3357.88	1968.73	1443.65	1696.1	1874.98	1271.93	1504.32	1753.86	1096.12	1582.56	2205.66	1838.8	1915.81	1861.63	1721.42	1892.13	2324.46	1486.01	1629.75
Cre01.g010950	4.04258	3.12894	0.358135	3.12195	1.7079	1.0934	1.42964	1.1987	1.01805	7.25933	2.27324	6.77425	1.57405	1.06614	1.57719	2.06113	1.71357	2.56731	5.38414	5.0822	4.23131	2.00471	2.22805	1.72873	3.11565	2.45281	2.47651
Cre01.g011000	975.801	1148.27	2276.19	1069.03	1177.48	1564.23	829.717	868.442	1388.1	1085.7	2300.52	1054.81	1227.47	2037.65	1175.28	627.321	1361.26	843.582	1248.43	1264.54	1149.43	1302.56	1376.54	1260.7	661.992	1480.96	1399.63
Cre01.g011050	23.2431	30.7272	55.6285	18.3446	21.3459	23.8062	14.4009	18.1882	26.6764	37.2947	56.2334	37.3856	19.047	24.2715	17.7795	17.2109	20.8994	16.2534	38.5804	34.8239	38.7899	22.4947	21.2642	24.0778	14.7687	20.1093	18.9722
Cre01.g011100	7.81322	8.14254	3.03912	7.25505	7.12509	6.77979	14.3673	13.3825	10.9705	13.1268	6.64688	13.488	13.0898	10.617	15.3154	61.0072	39.1343	49.7664	11.3404	12.3564	11.6442	8.21229	7.61211	8.12168	29.2849	16.9421	16.1084
Cre01.g011150	0.00271493	0.00856233	0.00169825	0.00218174	0.00237359	0.0014777	0.00109019	0.00248492	0.00223896	0.000973142	0.00122125	0.0014816	0.0248425	0.00188353	0.00152661	0.00115332	0.00139958	0.00294162	0.00160419	0.00263173	0.00193523	0.00111935	0.00157221	0.00159692	0.00180512	0.055953	0.00264492
Cre01.g011200	2.23884	2.74939	4.38459	3.39514	2.28114	2.18533	4.27511	4.98798	3.19421	1.62095	1.27866	1.1222	1.80063	1.15901	1.53854	0.404707	0.139056	0.299264	1.25496	2.03684	2.32093	1.88993	2.46347	1.95699	2.12637	1.51176	1.69931
Cre01.g011250	0.184107	0.300554	0.147879	0.521291	0.0323757	0.0554189	0.104644	0.260671	0.0494939	0.0912566	0.0409011	0.0467982	0.00136861	0.00188353	0.00152661	0.00115332	0.00139958	0.00294162	0.0135869	0.00263173	0.0133331	0.00824804	0.02249	0.0641794	0.00180512	0.0163672	0.212596
Cre01.g011300	4.65896	6.16801	5.84275	6.56574	7.71178	7.67095	5.49887	4.8632	7.01468	4.48597	2.72282	4.30273	7.25637	6.37896	6.74666	0.707117	1.83957	0.915045	7.29498	5.16967	6.65178	10.1048	11.098	12.0921	3.14765	5.52407	5.12718
Cre01.g011350	4.85274	4.85455	6.81376	2.13622	3.48621	4.46475	4.52877	4.30798	4.70377	5.03828	5.34926	3.86612	3.79207	3.40038	3.48674	2.50307	3.81754	2.24754	6.13055	6.2041	6.83558	4.08835	4.87286	5.70773	4.07066	3.27509	4.19383
Cre01.g011376	0.00271493	0.00172216	0.00169825	0.00218174	0.0876189	0.119985	0.411926	0.51306	0.223244	0.0176407	0.0221383	0.0211085	0.471992	0.0543348	0.00152661	0.184984	0.0302666	0.045596	0.147082	0.00263173	0.0360835	0.0892871	0.0608651	0.0289483	0.143989	0.0442947	0.0479459
Cre01.g011400	3.03799	2.16283	0.410848	3.75604	2.52765	1.25555	1.18174	0.88831	0.46947	2.26152	0.438698	1.83536	0.483164	0.17579	0.338571	0.392753	0.0673211	0.156737	1.65806	1.32769	1.60519	1.04265	0.914846	0.954127	0.254761	0.412008	1.03736
Cre01.g011450	14.4985	11.5715	3.50364	13.4466	10.5692	7.56272	7.77354	7.51318	5.31654	16.6258	7.27171	16.4958	10.9919	8.03786	12.6938	7.17998	6.64408	7.41454	13.2172	12.9593	13.6499	9.30738	9.33054	10.0948	6.24001	8.37801	8.00058
Cre01.g011500	19.3725	22.3757	29.0355	35.6949	38.8972	48.8978	51.7617	43.4024	56.187	34.1341	30.4645	35.9586	61.6664	68.3644	76.6607	197.458	189.376	185.72	36.3732	30.952	21.1686	38.0837	35.5924	30.2948	88.6143	88.2478	79.0118
Cre01.g011550	0.868053	1.05621	0.195227	0.213014	0.229314	0.181166	0.279886	0.242085	0.134831	1.43833	1.01617	1.07727	0.0178166	0.00820404	0.00152661	0.372411	0.100539	0.261613	1.24365	0.808908	0.675586	0.0134815	0.042887	0.0437092	0.141316	0.0401285	0.101351
Cre01.g011600	10.5199	10.8339	4.49318	6.9221	6.72587	5.33018	5.95288	7.34456	4.30736	14.1362	7.86773	14.8787	8.96909	5.5377	8.20444	5.63198	3.46618	4.05819	13.0565	13.1953	12.8574	8.12746	7.72803	8.8916	5.29871	5.99627	6.05784
Cre01.g011630	8.16983	10.1799	9.15823	3.30464	2.69746	2.14807	5.22945	7.9727	3.4663	1.22195	0.333368	0.409688	0.0592289	0.0181822	0.0611239	0.0309509	0.0101282	0.00294162	0.98437	0.841715	1.72669	0.463115	0.285145	0.804025	1.01185	0.948637	1.57234
Cre01.g011660	0.376818	0.228486	0.227002	0.346756	0.307657	0.463433	1.42832	1.47499	1.36394	0.0185825	0.00122125	0.0014816	0.00136861	0.00188353	0.0213791	0.0216512	0.00139958	0.00294162	0.00160419	0.00263173	0.00193523	0.0156757	0.00712386	0.0914816	0.227515	0.155532	0.336705
Cre01.g011750	2.56333	3.52559	3.27133	4.87657	4.88674	4.09621	1.49988	1.32263	1.76879	1.25381	1.01115	1.33796	3.01097	2.5197	3.24209	2.50023	2.85651	1.96569	1.67948	1.76609	2.4301	3.68802	3.56008	4.19596	2.15586	5.3159	4.67031
Cre01.g011800	0.156	0.173418	0.0119336	0.10026	0.0622686	0.0406972	0.00997996	0.136732	0.0605769	0.851361	0.296069	0.863254	0.028588	0.0210624	0.0118011	0.0597562	0.041064	0.00294162	0.712689	0.6838	0.342693	0.00111935	0.0157292	0.0112215	0.013954	0.00187566	0.0278787
Cre01.g011850	2.12568	1.75212	0.711414	2.2433	1.94283	1.20317	1.43213	1.5085	0.744361	2.32656	1.24609	2.56092	1.38288	0.85203	1.2211	0.335877	0.309748	0.233314	2.59775	2.21077	2.20376	2.0486	1.86868	2.54207	0.909104	0.957803	1.19504
Cre01.g011901	1.93906	1.41193	0.252422	0.845012	0.560478	0.502373	1.13185	0.945418	0.514093	3.02522	0.969407	2.89078	0.221295	0.222759	0.233686	0.322718	0.264011	0.318182	2.03352	1.76097	2.25991	0.471198	0.407037	0.510074	0.690797	0.440469	0.610609
Cre01.g011950	2.69654	2.20413	0.521763	1.39015	0.857623	0.679826	1.01983	0.650907	0.580747	1.72784	0.558453	1.60991	0.174409	0.128497	0.263984	0.0668358	0.0775425	0.0898587	1.84063	1.96997	2.2258	0.497097	0.523784	0.547681	0.297956	0.357906	0.510245
Cre01.g012000	2.58609	1.74784	0.426646	2.40282	1.79895	0.886012	1.47405	0.924712	1.02505	0.716149	0.161153	0.650084	0.115628	0.102684	0.110804	0.0474752	0.0338956	0.00638289	0.952275	0.731672	1.10623	0.643705	0.559505	0.911793	0.408174	0.303836	0.745016
Cre01.g012050	0.00271493	0.00172216	0.0109606	0.00218174	0.00237359	0.0014777	0.00109019	0.00248492	0.00223896	0.000973142	0.00122125	0.0014816	0.00136861	0.00188353	0.00152661	0.00115332	0.00139958	0.00294162	0.00160419	0.00263173	0.00193523	0.00111935	0.00157221	0.00159692	0.00180512	0.00187566	0.00264492
Cre01.g012100	0.134125	0.0189765	0.0933683	0.0109711	0.040883	0.00699811	0.114121	0.0748106	0.124999	0.0781957	0.0154946	0.0443214	0.00136861	0.0633815	0.00152661	0.00115332	0.00139958	0.0106375	0.0772071	0.0762115	0.109438	0.0208307	0.00157221	0.00675363	0.00180512	0.00187566	0.00264492
Cre01.g012126	0.554352	0.692043	0.323038	0.386764	0.323037	0.357294	0.708241	0.536551	0.443188	1.10565	0.552506	0.766261	0.250984	0.138686	0.129507	0.052462	0.00139958	0.00294162	0.719548	0.917174	1.11544	0.303865	0.178369	0.361232	0.0408357	0.100497	0.0951832
Cre01.g012150	7.97423	9.36441	16.6043	14.4736	19.8554	24.9638	23.0979	19.1544	32.6908	2.6592	2.91911	2.60849	6.16691	6.18342	4.96227	4.17763	6.07659	4.66777	4.61704	2.77057	4.27973	10.309	9.0943	12.9378	11.1031	11.4464	14.6932
Cre01.g012175	0.780818	1.36466	2.13976	0.507195	0.840009	0.575151	0.647909	1.46025	1.17714	3.84753	5.73051	2.80786	0.247462	0.455797	0.218896	0.00115332	0.00139958	0.163924	2.1592	2.97519	3.11342	0.321001	0.243133	0.693823	0.129415	0.424656	0.632034
Cre01.g012200	8.09879	7.2673	2.08991	7.12611	5.92538	3.95566	4.70893	5.72994	3.23313	7.5901	3.2891	7.28681	3.53567	2.19197	3.95761	4.11863	3.19777	3.62193	7.08701	7.02508	7.02217	3.90509	3.54935	4.91979	3.08978	6.4219	5.8214
Cre01.g012222	0.00271493	0.00172216	0.00169825	0.00218174	0.00237359	0.0014777	0.0567441	0.00248492	0.00223896	0.000973142	0.00122125	0.0930483	0.260074	0.00188353	0.00152661	0.135905	0.00139958	0.00294162	0.00160419	0.00263173	0.00193523	0.00111935	0.00157221	0.00159692	0.00180512	0.00187566	0.00264492
Cre01.g012244	15.2885	18.5608	39.3069	16.7652	20.5872	32.4998	17.2956	25.8614	28.18	13.3873	22.7905	13.9844	17.1798	31.454	21.0879	22.9137	23.0392	16.9437	13.3652	13.2203	14.1212	18.2099	16.4097	20.876	15.6341	18.0033	20.0163
Cre01.g012300	20.7958	23.8902	33.3931	18.3	20.072	20.6425	15.7182	17.9323	19.6448	20.3009	24.6174	19.5212	19.6736	19.2232	19.9794	11.1142	10.4073	11.0634	18.5747	21.3933	22.0466	19.7354	18.9222	22.0219	11.9453	19.2639	22.5581
Cre01.g012350	3.67159	3.78756	0.700965	4.64961	1.71346	1.19371	2.66172	2.07858	1.09906	3.02158	1.0127	2.36418	1.05897	0.607445	1.06163	0.0505947	0.0807121	0.0467658	1.90833	2.0304	2.99775	2.15208	1.82286	1.26484	1.29961	1.14487	1.57364
Cre01.g012400	1.22513	1.23737	0.91292	2.19141	1.97966	1.17833	0.525503	0.901513	0.653421	1.09381	0.767338	1.20315	0.95432	0.606843	0.715191	0.510566	0.25644	0.772644	1.61438	1.88711	1.79266	1.32388	1.844	1.38244	0.429765	0.733535	1.2187
Cre01.g012450	6.33991	2.1384	0.373387	10.5215	3.74022	3.25307	4.79518	3.1776	2.15174	4.40211	0.535592	2.82848	5.60479	4.68672	6.13175	11.1068	8.26944	8.33066	2.58812	2.10749	2.06021	4.40955	4.33377	3.12449	5.23924	5.5353	6.15552
Cre01.g012500	34.2039	43.3824	46.973	42.3626	47.9514	64.5708	59.9535	66.618	105.289	75.3434	96.5217	85.2705	112.147	141.746	138.275	407.281	367.344	402.908	86.2909	80.5866	55.4911	53.7651	53.2689	68.1603	249.967	171.002	150.003
Cre01.g012550	0.166016	0.0813063	0.0718027	0.0313378	0.0681202	0.0014777	0.0857828	0.0747907	0.148768	0.252746	0.265551	0.281331	0.00982914	0.0090521	0.0202872	0.00115332	0.0100847	0.00294162	0.428814	0.217689	0.108206	0.066938	0.0270401	0.00159692	0.0359825	0.0885532	0.0319509
Cre01.g012600	0.163002	0.284158	0.205743	1.17142	1.86319	1.64021	0.563108	1.09101	0.935877	0.0375123	0.00122125	0.0512988	0.188189	0.0330117	0.0647366	0.0561946	0.00919441	0.0277024	0.0558509	0.0297706	0.0109615	0.230552	0.375957	0.140703	0.20777	0.444044	0.655428
Cre01.g012650	0.00271493	0.00172216	0.00169825	0.00619091	0.00237359	0.0014777	0.00338935	0.00248492	0.00223896	0.000973142	0.00122125	0.0014816	0.00136861	0.00188353	0.00152661	0.00115332	0.00139958	0.00294162	0.00160419	0.00263173	0.00193523	0.00111935	0.00157221	0.00159692	0.00180512	0.00187566	0.00264492
Cre01.g012700	0.00651364	0.0207353	0.00169825	0.00218174	0.0198543	0.0014777	0.00109019	0.00248492	0.00223896	0.00899403	0.00376237	0.00358736	0.00136861	0.00188353	0.00152661	0.00115332	0.00139958	0.00294162	0.00160419	0.00263173	0.00193523	0.00379356	0.00157221	0.00159692	0.00180512	0.00187566	0.00264492
Cre01.g012750	0.0738406	0.111934	0.0593105	0.00647141	0.0401919	0.00825579	0.0354292	0.0220638	0.0307214	0.298595	0.118815	0.270148	0.00136861	0.00373861	0.00152661	0.00115332	0.0166604	0.00294162	0.693239	0.481007	0.471731	0.0276461	0.0195437	0.0239021	0.00495372	0.0243823	0.0329901
Cre01.g012800	8.40244	6.21752	10.4341	3.09917	2.81518	2.43409	1.22348	1.40885	0.920785	3.63801	3.17603	2.55512	0.608364	0.487191	0.655125	0.0138221	0.0542768	0.0817669	4.03885	4.39358	6.17964	0.870642	0.955054	1.32378	0.242076	0.496459	1.3542
Cre01.g012850	0.00610165	0.00172216	0.00490098	0.00218174	0.00464963	0.0014777	0.00109019	0.00248492	0.00223896	0.0449342	0.0035244	0.00672091	0.00136861	0.00188353	0.00152661	0.00115332	0.00139958	0.00294162	0.0936617	0.140414	0.155101	0.00355362	0.00157221	0.0138257	0.00180512	0.0141034	0.00763297
Cre01.g012900	1.56866	1.02663	0.558314	1.93621	1.80378	1.00715	0.731918	1.10809	0.547123	1.28404	0.591393	1.35539	1.33749	1.05865	1.39521	0.173787	0.229949	0.189968	1.41483	1.00074	1.11426	1.395	1.69057	1.46149	0.899861	1.20498	1.50407
Cre01.g012950	0.0174467	0.0185131	0.00700678	0.00218174	0.132949	0.0546177	0.175791	0.211653	0.101622	0.794982	0.216665	0.667803	0.0604274	0.0618337	0.0623607	0.04912	0.00139958	0.0103778	0.326394	0.371752	0.114978	0.0762074	0.073883	0.125185	0.00180512	0.0504079	0.0436505
Cre01.g013000	0.0153685	0.00815395	0.0123443	0.0282849	0.046845	0.012028	0.00109019	0.00248492	0.00223896	0.0035368	0.00122125	0.00423207	0.00136861	0.00188353	0.00152661	0.00115332	0.00606819	0.00914161	0.0294887	0.00263173	0.00193523	0.00447533	0.00157221	0.00580389	0.0144343	0.0710458	0.00264492
Cre01.g013050	0.641728	0.662297	0.268317	1.2296	1.34647	0.626082	0.968425	1.29445	0.471075	0.210398	0.0304662	0.0726225	0.243579	0.0623119	0.188529	0.0707141	0.0485942	0.010458	0.126507	0.0824179	0.405535	0.399344	0.4793	0.690525	0.198154	0.193032	0.21994
Cre01.g013100	19.7033	20.0567	11.5947	6.26012	5.26825	4.36105	12.808	13.5927	6.53965	15.3437	7.12406	8.76498	0.56404	0.382236	0.164741	0.200205	0.065514	0.0328985	11.1429	14.7075	17.3133	1.36898	1.66147	2.74662	1.38954	1.02271	2.21402
Cre01.g013150	3.2396	2.9151	7.82719	4.03847	2.96241	4.40152	4.21299	4.77032	5.19295	4.85496	8.05383	4.66746	3.33125	5.86024	3.12904	2.8353	3.13135	1.6341	3.67992	2.82743	3.07437	3.45654	3.84133	3.52348	3.94331	4.91216	3.72843
Cre01.g013200	21.881	26.7142	53.7387	25.45	26.9015	34.3772	46.3345	61.4875	82.7244	33.4331	46.538	33.4423	35.5296	41.11	39.9292	269.189	223.731	271.292	42.414	41.5628	28.6412	25.2977	24.2419	26.2338	117.652	99.6008	113.357
Cre01.g013250	1.35701	1.15735	1.65026	3.61011	3.69178	2.55091	2.02755	1.49611	1.9502	1.25501	0.901039	1.29917	2.0694	1.37542	1.6823	0.204037	0.350531	0.392279	1.73993	1.21065	1.7313	2.43746	2.72564	3.17063	1.07203	1.61228	2.80815
Cre01.g013300	9.25742	9.0467	4.84776	9.87749	9.8284	7.60971	7.07399	4.36563	4.98251	8.65301	4.51275	7.62156	7.9592	5.53791	7.45135	1.68202	2.7846	1.62823	9.38299	7.58242	8.30392	8.67963	8.35686	8.6504	4.80261	6.93118	6.84858
Cre01.g013350	37.0144	34.022	80.146	76.1784	92.1657	84.0054	78.4688	90.2052	102.722	10.9409	10.4122	8.77451	29.6	26.0565	26.9956	11.1542	10.0115	6.73309	11.4841	9.79242	17.0509	60.3539	56.8483	84.3195	48.7712	39.9978	46.9057
Cre01.g013400	2.10347	1.62779	1.22283	2.39551	2.72759	2.05555	0.897737	0.816733	1.19136	1.28374	0.637704	1.04327	1.35065	0.980274	1.35694	0.308496	0.624057	0.456239	1.49402	1.29757	2.5274	1.63794	1.52564	2.59817	0.829536	1.59827	2.1807
Cre01.g013450	0.0429631	0.182357	0.603907	0.1845	0.245544	0.100874	0.129868	0.700929	0.450446	0.0197745	0.0620404	0.0946471	0.115737	0.0761341	0.631327	0.53568	0.203566	0.587781	0.0618276	0.2014	0.24269	0.150131	0.136455	0.324499	0.221933	0.471701	0.698693
Cre01.g013500	0.333691	0.191797	0.658902	1.02357	1.26081	0.859649	0.569713	0.872443	0.826051	1.2095	0.971754	1.30177	0.716996	0.749013	1.06021	1.58818	1.6799	1.12477	1.08047	0.782127	0.994833	0.639711	0.625596	0.420059	0.874927	0.83557	0.678335
Cre01.g013550	4.52812	4.18662	2.95514	3.06388	2.70209	2.33219	1.61029	1.04461	1.08603	3.87712	2.60589	3.88746	2.78047	1.60484	2.36695	1.67393	1.11744	1.18829	4.20049	4.42695	4.5295	2.65658	2.79351	3.91045	1.09449	2.82822	2.8531
Cre01.g013600	25.0118	23.8403	6.05184	23.4737	16.1578	13.1877	16.5508	12.2652	10.3548	21.6354	7.44934	19.7718	23.4342	15.1136	24.8915	26.144	29.1538	29.6257	15.9654	16.7554	18.4309	17.7006	18.3734	16.8869	16.4747	25.8707	27.0937
Cre01.g013650	2.61692	1.81018	1.08327	1.96159	2.04181	2.07606	2.61579	2.02505	1.3526	2.13354	0.892499	2.26765	2.99722	1.98157	2.63198	4.6556	3.90037	3.95264	1.88513	1.87266	2.37124	2.02347	2.22683	2.21266	1.43444	1.40381	1.20668
Cre01.g013700	111.027	117.254	147.821	115.591	117.118	123.642	106.032	85.2099	113.846	54.3142	55.3945	62.7534	36.125	28.8689	34.4269	26.4514	33.5734	32.9202	54.2696	52.4938	68.8764	47.6477	46.4141	53.4664	48.782	72.1795	99.8972
Cre01.g013750	6.62945	8.8698	7.32177	5.48167	4.11834	3.15819	2.37181	2.29095	3.14793	5.37297	3.10087	4.22659	3.0227	2.73266	3.80625	1.59404	2.21928	1.28589	5.0467	5.09763	5.63082	3.25248	3.7763	2.9118	1.2859	4.91347	4.64241
Cre01.g013769	15.6416	18.8185	19.4649	11.2853	8.35195	9.09509	8.7311	7.51094	8.72582	13.7902	9.35296	11.3142	9.02926	8.58873	6.47458	1.41772	4.39281	4.19338	14.5308	15.0685	15.8668	6.92852	7.69679	5.86543	2.79332	6.68343	10.3348
Cre01.g013800	1.45741	1.65262	0.516452	0.823969	0.631511	0.816329	1.13255	1.49429	0.449416	1.15088	0.602479	0.912831	0.362914	0.344352	0.397224	0.160911	0.0112834	0.0169982	1.11035	1.59534	1.69494	0.981944	0.983256	0.679891	0.738087	0.561444	0.661347
Cre01.g013801	4.16227	4.18423	3.06377	3.03571	2.7888	2.96508	2.84785	2.61986	2.53699	4.31193	3.31227	4.15179	2.94573	2.31095	2.88645	3.71098	3.66343	5.13563	3.99324	5.1621	4.79213	3.02452	2.66715	3.27028	4.69595	3.09769	3.62708
Cre01.g013850	1.52349	1.82189	2.50567	1.60223	1.65849	1.62764	0.909662	0.485571	1.15501	1.44694	0.740308	1.3052	1.89849	0.942766	1.11407	0.427956	0.17187	0.0287687	1.32242	1.05116	2.23115	1.85907	2.20176	1.86302	1.36274	1.03406	0.937793
Cre01.g013900	15.1366	14.7096	12.0815	5.33344	6.98787	5.28478	9.08771	11.8569	6.60379	12.6675	8.11714	10.7567	1.07245	0.861044	0.548652	0.277817	0.206901	0.155846	10.9228	11.0944	11.6606	2.47614	2.04254	3.50804	2.10283	1.44517	2.66675
Cre01.g014000	44.8472	51.6286	101.649	53.7622	67.1844	75.1077	72.9334	75.5649	89.8006	63.6631	87.7901	58.646	34.686	41.589	28.5821	8.83687	9.51313	5.56917	55.0025	48.7043	60.4388	74.086	72.062	87.122	30.8653	48.4396	57.9374
Cre01.g014050	14.4882	16.2247	7.59643	9.94623	12.0114	9.93778	23.8914	26.7244	17.8376	18.1196	10.8874	19.1649	12.4955	10.4955	12.4765	23.1058	11.9877	15.3804	14.7534	15.9342	17.332	13.2423	13.4082	13.0585	18.2397	7.37553	9.04155
Cre01.g014100	1.37585	1.79848	0.592597	0.53824	0.425453	0.202874	0.750073	0.533845	0.627176	3.64352	1.99253	3.12981	0.982224	1.25792	1.67886	1.37942	1.055	1.51818	2.08518	2.85517	2.66571	0.650329	0.707194	0.692783	0.767838	1.15223	1.39687
Cre01.g014150	1.86222	2.26796	1.59776	2.92101	2.26567	2.3021	1.55653	2.27507	1.67634	2.50318	1.55847	2.23187	2.88291	2.2275	3.38696	4.67271	3.78508	4.01542	2.38551	1.74051	1.57391	1.96577	2.12276	1.69423	1.81859	2.02989	2.38253
Cre01.g014200	0.965784	1.15116	0.711981	0.844097	0.82669	0.797277	1.70629	1.99238	1.35626	0.176589	0.0534926	0.0582906	0.173107	0.0375111	0.0630514	0.00115332	0.0417903	0.00294162	0.0761559	0.0451043	0.348754	1.202	0.959445	1.17912	0.534306	0.657465	0.662009
Cre01.g014250	10.8615	9.94148	4.1038	15.0391	12.7712	8.44366	10.3693	8.72176	7.98767	2.72023	0.70098	1.78456	6.14614	3.46669	4.50164	0.341675	0.421675	0.230998	1.80465	1.68599	4.85579	15.4151	14.0494	15.2982	3.12307	5.30159	8.21318
Cre01.g014300	3.43755	2.91651	1.56197	2.16993	1.61605	1.45603	2.10853	1.95365	1.77484	0.644857	0.207845	0.282507	0.59516	0.282195	0.237167	0.0431101	0.0423213	0.0364321	0.514157	0.606857	0.785657	0.967579	0.924017	1.45721	0.604013	1.21219	1.74309
Cre01.g014350	26.1383	33.6697	60.5329	37.2638	55.7279	75.4434	79.4497	78.3535	91.2891	45.3833	47.2494	36.6458	71.6473	95.9656	64.608	24.2655	22.12	17.6687	44.592	45.5182	49.2407	86.737	84.7694	97.2773	84.1523	48.7659	46.9135
Cre01.g014400	0.51854	0.622635	0.986455	2.91326	3.05716	4.56024	2.66738	2.7971	2.67062	0.766246	0.559623	0.563652	5.00987	4.56545	3.79361	0.69154	0.969838	0.665586	1.30916	0.709462	1.11769	5.65852	5.497	4.3494	2.53763	4.02148	3.17511
Cre01.g014450	6.58153	5.66911	1.75744	5.70339	5.50413	3.64487	3.15786	2.69073	1.64807	5.35075	2.28908	5.75411	4.51108	2.84023	3.74107	1.69642	1.8805	2.03845	5.15931	5.65448	5.68337	5.25581	5.1631	5.37586	2.36034	2.54898	3.28672
Cre01.g014500	5.5346	5.66316	2.09575	3.5894	3.18574	2.3205	2.24393	2.092	1.64641	5.39047	2.87147	6.24329	1.71155	0.889703	1.30315	0.0795017	0.280969	0.0470305	5.42362	5.5259	5.06176	3.66083	3.24887	3.35168	0.751878	2.60423	2.57163
Cre01.g014600	3.58873	4.88217	3.67094	2.70969	3.55279	3.02473	5.64546	4.02901	3.78761	4.50355	5.08481	3.98674	2.99825	4.19619	3.72763	1.67781	2.76133	1.97047	2.5896	3.24173	3.14764	3.71571	3.62078	3.49824	4.52292	2.48142	2.80107
Cre01.g014650	10.3529	12.8837	14.9877	8.10884	9.57561	9.58546	8.838	12.1112	10.6655	8.73483	10.4102	8.6988	4.39836	5.0069	5.02068	4.08473	3.59104	2.88524	10.0197	10.8781	8.94771	5.05847	5.56855	8.17441	8.75547	6.04375	5.82137
Cre01.g014700	22.1411	25.9643	20.6121	15.215	20.4791	20.4206	14.4129	13.8932	19.6638	27.1245	25.3295	30.8515	46.0211	38.9446	53.7234	56.6727	80.5344	79.7886	42.4088	37.9591	34.3611	34.1286	31.7754	35.2928	40.4147	42.2256	44.7276
Cre01.g014751	0.00271493	0.00172216	0.00169825	0.00218174	0.00237359	0.0014777	0.00109019	0.00248492	0.00223896	0.000973142	0.00122125	0.0014816	0.00136861	0.00188353	0.00152661	0.00115332	0.00139958	0.0390378	0.00160419	0.0279682	0.00193523	0.00111935	0.00157221	0.00159692	0.00180512	0.00187566	0.00264492
Cre01.g014800	2.21119	2.07709	0.815249	1.93471	1.90597	1.46814	1.89317	1.35716	1.2774	2.81963	1.49706	2.88979	1.55543	1.1434	2.05868	0.976829	0.994738	1.00263	3.02559	3.48348	3.06291	2.16393	2.48489	2.1287	1.32778	2.4298	2.02925
Cre01.g014850	3.60819	5.11146	5.07549	8.04521	8.55569	10.1775	6.33612	7.37074	8.40665	8.58183	10.3467	9.40134	9.38871	8.77632	9.76184	21.4812	19.9455	16.1023	10.0335	8.88251	4.81095	6.74161	6.97098	6.48804	11.1987	14.5209	14.0682
Cre01.g014900	2.89472	3.7845	3.11977	5.41001	5.55654	5.16195	8.10605	7.79698	5.99025	2.61972	2.05301	3.54504	8.42318	5.67078	9.4591	38.2294	30.595	39.6537	4.65205	4.07039	4.61113	6.71513	6.45255	6.74363	13.5823	8.87884	8.75508
Cre01.g014950	3.00002	3.23949	2.50522	3.51876	3.2227	2.92715	2.39693	3.01859	2.58649	2.87719	2.35119	2.11808	1.71907	0.843108	1.11273	0.0637863	0.229604	0.0943345	2.70068	2.20777	2.20229	2.29371	2.00781	2.66518	0.533741	1.14553	1.98393
Cre01.g015000	9.58934	10.1755	14.8578	18.0238	24.9509	22.9609	30.116	33.8009	26.9238	1.96376	0.634169	0.933793	7.90484	6.0978	4.75777	4.43821	3.39122	2.31467	1.89331	1.64647	3.17943	18.8752	19.2892	26.7354	14.593	14.4554	16.012
Cre01.g015050	3.79567	3.21904	0.641537	4.65716	3.14927	2.44877	2.88437	1.44682	1.28043	4.091	1.1851	4.40286	1.96831	1.26214	1.8334	0.618908	0.526573	0.418429	2.9315	3.36002	2.65597	3.41834	3.54138	3.43138	2.25734	2.23568	1.99831
Cre01.g015100	1.14583	1.62116	1.55438	1.37465	1.24182	1.33519	0.974936	1.91731	1.33482	1.38293	0.632433	0.813367	1.25429	1.04684	1.47644	0.880753	0.824422	0.605841	1.19701	1.02001	1.03081	1.31984	1.36135	1.61549	1.36316	2.05993	2.16602
Cre01.g015103	9.52638	5.33592	0.650174	9.80524	5.15867	3.67556	2.74176	1.53655	1.5212	8.02246	1.79744	5.90901	4.65796	2.86613	3.54838	0.856918	1.7669	1.4808	5.53865	5.61367	5.25543	4.53195	4.52334	5.48223	1.86477	3.48603	3.61099
Cre01.g015150	1.05034	1.3061	1.08093	2.09418	2.80135	2.17068	0.959094	0.768917	0.898566	1.26902	0.872116	1.37386	1.65474	0.953904	1.02982	0.356443	0.414721	0.624769	1.51152	1.98626	1.26697	2.13146	2.0676	2.20641	0.477831	1.57425	2.2378
Cre01.g015200	2.25002	2.02822	0.882478	0.941774	1.1182	0.612505	0.545924	0.755509	0.490916	2.99945	1.65172	3.06689	0.434395	0.261369	0.352658	0.121066	0.142621	0.107428	3.36431	2.61042	2.40878	0.534686	0.549713	0.704781	0.183761	0.252208	0.508341
Cre01.g015250	4.23264	3.62972	1.7615	2.28285	2.00247	1.36608	2.23332	2.14507	1.67587	1.2095	0.457945	0.742997	0.295266	0.190347	0.24377	0.0102864	0.0757361	0.0152126	0.871037	0.915511	1.28214	0.558558	0.483985	1.02861	0.372314	0.546804	0.935806
Cre01.g015300	1.13578	0.988882	0.51462	0.857573	0.51042	0.193735	0.430373	0.280201	0.101778	1.02541	0.799025	1.08264	0.493128	0.247715	0.451075	0.00115332	0.0114989	0.0173229	1.13156	1.20384	1.63136	0.644519	0.855586	0.681879	0.0547044	0.286084	0.455391
Cre01.g015350	52.3328	54.4641	33.6216	129.486	144.109	78.2874	292.172	221.776	171.68	13.1557	3.4068	8.46302	18.7201	9.77365	10.9522	5.88693	4.75111	4.90461	10.6357	8.92754	24.644	66.9201	60.5003	95.5914	58.341	41.6279	67.8604
Cre01.g015400	12.1091	12.916	8.36211	22.6528	18.8505	13.1694	6.8664	6.96019	6.41201	17.1908	14.6065	21.8346	20.5527	15.5838	20.0611	12.1696	13.2881	11.7865	14.0464	13.5913	14.5391	20.3695	22.5847	17.7099	8.89165	19.9922	20.5188
Cre01.g015451	0.237306	0.198798	0.24077	0.47506	0.523467	0.224825	0.436267	0.25079	0.218248	0.0402404	0.00721429	0.0550296	0.43259	0.194769	0.267858	0.301408	0.38466	0.445756	0.0599128	0.042581	0.0823108	0.494638	0.766929	0.773547	0.19942	0.44747	0.609349
Cre01.g015500	17.4417	16.7525	15.1984	38.5989	38.0597	33.9559	45.6556	65.7272	64.7082	39.8853	35.5376	45.9198	101.543	103.657	138.747	483.145	364.254	468.747	32.353	32.2546	26.5573	41.4436	40.879	45.0446	206.499	130.134	124.016
Cre01.g015550	0.553982	0.18811	0.498368	0.897226	1.26645	0.711051	1.35454	0.797201	1.21327	0.152988	0.204793	0.0488166	0.306999	0.50263	0.334423	1.01604	0.402478	0.790858	0.297631	0.132207	0.166897	0.606565	0.62169	0.887053	1.33199	1.04999	1.91272
Cre01.g015600	8.53487	5.17201	0.848897	15.0916	6.85086	4.63635	4.72894	2.17275	2.17887	2.85143	0.443788	1.83235	5.60581	3.23805	5.16937	1.16057	2.00962	1.80324	2.42479	1.7423	2.41222	6.82337	6.26068	4.17503	2.42278	3.76069	5.97991
Cre01.g015650	13.2151	16.5998	23.0786	3.75369	3.89352	4.81339	9.00405	6.75521	13.7781	7.02604	13.6268	5.12423	3.44709	4.71716	3.55738	4.43988	7.97009	6.00339	8.3514	9.22041	10.749	5.47388	4.80828	6.33658	6.60578	6.34237	6.70735
Cre01.g015700	2.05983	1.49675	4.44198	2.03286	2.21799	3.10155	1.87995	1.1052	2.92123	0.8038	1.38378	0.431582	1.05119	0.936351	0.604657	0.0180103	0.318254	0.0266358	1.54658	1.71746	1.64415	3.11649	2.96296	3.46669	1.09348	1.78542	1.23238
Cre01.g015750	7.45806	8.57343	12.6412	10.7497	13.9179	12.8978	20.4701	24.892	14.2001	3.16509	2.35081	2.69416	5.27738	4.06436	3.93338	5.54778	3.67307	3.29142	4.3662	4.47698	6.2665	8.12673	7.63052	9.88812	12.3524	6.83521	7.34848
Cre01.g015850	14.6434	15.1395	13.3513	2.86499	4.2976	3.28327	11.1257	8.42695	4.14941	16.6037	10.5271	13.514	0.304613	0.252479	0.220051	0.270605	0.14064	0.188331	13.0045	15.2805	20.5675	0.875885	0.670396	1.04623	1.30098	0.343042	1.31199
Cre01.g015950	20.7685	18.1072	24.2581	25.4401	33.7826	28.4953	23.9272	28.3812	25.3129	8.4145	7.45924	7.38617	11.4179	12.0105	10.6117	2.34525	2.43777	1.77502	6.54846	7.80555	10.1235	20.6255	21.5246	18.8988	9.88995	8.10647	8.23834
Cre01.g016001	0.381883	0.654596	0.235952	0.576686	0.324584	0.310372	0.286121	0.0614428	0.171105	0.0811238	0.0169678	0.0404463	0.0791343	0.104112	0.0466664	0.00115332	0.00139958	0.0174735	0.0140913	0.0876307	0.0414842	0.359278	0.29545	0.277342	0.13795	0.39042	0.036748
Cre01.g016050	35.5948	23.35	4.73904	34.0558	26.819	23.2224	44.3286	38.6695	23.4871	18.5858	4.85842	17.6469	25.3992	16.3092	22.9622	25.3727	21.3341	23.4043	19.0316	18.4364	17.0952	22.1553	22.3269	20.8748	25.2768	21.4044	19.7075
Cre01.g016100	0.00271493	0.00172216	0.00169825	0.00218174	0.0104212	0.0107031	0.00918632	0.00248492	0.00223896	0.0440611	0.00122125	0.0014816	0.00136861	0.00188353	0.0108626	0.154012	0.0431982	0.0162693	0.00160419	0.00263173	0.00193523	0.00111935	0.00157221	0.00159692	0.0128443	0.00187566	0.00264492
Cre01.g016150	3.212	3.69236	2.65162	9.962	10.9464	12.2724	11.3049	8.90174	11.0565	1.29358	0.663528	0.945922	23.4516	18.056	27.1165	106.509	101.248	124.361	1.97948	1.57795	2.37299	26.4948	26.6966	23.3504	65.6668	45.9376	30.8474
Cre01.g016200	1.613	1.34828	0.440015	2.27782	1.43208	1.04803	1.0835	0.967577	0.522943	3.8066	1.29646	3.98083	1.83881	1.28896	1.90369	4.54742	3.45481	4.42618	2.58403	1.86763	1.79078	1.3205	1.28076	1.21829	2.4082	2.19829	2.92202
Cre01.g016250	1.75923	1.14495	0.0376815	1.69803	0.536234	0.771032	0.850843	1.45223	0.601158	3.30364	1.35488	3.488	1.22767	1.06411	1.19242	2.20763	2.63032	2.67889	1.62028	1.79931	1.70042	0.642072	0.943665	1.04528	1.8726	1.78917	1.11504
Cre01.g016300	13.71	11.7556	13.3241	35.1712	36.257	33.4311	24.8898	30.7648	28.1243	44.2961	37.994	57.5782	39.0443	38.4059	44.9686	82.7465	74.3765	69.112	54.7994	54.471	43.5778	35.2163	34.8876	37.4008	42.624	62.4011	53.3187
Cre01.g016350	20.5009	22.4434	14.2968	42.0209	36.0914	28.4363	22.9708	27.9382	17.8669	13.6619	8.97749	15.7449	43.7445	34.6869	49.1777	28.5809	25.6411	24.6534	12.1717	12.7078	12.3628	32.4833	37.0094	29.3025	22.884	38.5134	32.7472
Cre01.g016400	53.1279	48.0778	22.3333	43.3405	37.54	30.164	40.7078	44.4368	26.4346	56.2565	28.1077	55.1575	33.2988	24.4201	32.4052	8.52798	6.88755	8.74801	47.4935	54.01	58.5974	36.0215	35.749	39.0597	30.9446	21.8628	26.9382
Cre01.g016450	0.18702	0.178606	0.0976421	0.3442	0.342035	0.212235	0.42713	0.344234	0.370374	0.0129119	0.00540127	0.0515002	0.151142	0.0927959	0.0817028	0.142919	0.155073	0.0667468	0.0179425	0.06376	0.0440181	0.250518	0.311846	0.20482	0.298607	0.183719	0.467912
Cre01.g016500	33.2812	32.9678	10.8381	62.1699	43.6936	27.0715	32.9478	30.843	16.1182	13.3533	3.29395	10.1258	17.7488	8.21701	13.8613	10.804	5.58614	6.37643	12.1082	9.85378	19.0404	37.6591	39.8536	41.354	20.9851	42.4969	49.8202
Cre01.g016514	21.6323	19.3306	6.14795	36.5124	26.6523	17.8637	20.2662	13.827	14.7344	5.50951	1.70501	4.75421	12.2909	4.8963	9.31036	2.37447	2.58852	2.39894	7.00574	4.98786	9.12068	16.4968	16.2885	20.7524	7.35002	15.5993	15.9942
Cre01.g016528	11.2394	11.3256	4.64261	7.61618	7.29472	5.92839	5.30356	4.72855	4.49304	7.97608	3.85081	7.75525	6.07691	4.70288	6.16101	0.764886	0.835261	0.559246	9.307	8.56878	10.6721	7.95213	7.59534	7.94846	2.67919	3.86474	4.06302
Cre01.g016542	0.0245047	0.00172216	0.00169825	0.00218174	0.00237359	0.0014777	0.00109019	0.00248492	0.00223896	0.000973142	0.00122125	0.0014816	0.00136861	0.00188353	0.00152661	0.00115332	0.00139958	0.00294162	0.00160419	0.00263173	0.00193523	0.0142716	0.00157221	0.00159692	0.00180512	0.00187566	0.00264492
Cre01.g016556	21.9507	23.6255	26.6541	25.2821	24.1766	20.8295	17.0342	16.8268	17.3958	13.6326	11.5523	11.9287	18.8278	18.0228	19.2521	7.73752	8.00318	6.74851	12.4979	13.6065	14.9664	19.8096	20.6162	21.7106	13.4354	17.6984	21.878
Cre01.g016570	0.980275	0.650788	0.185741	1.47415	0.873413	0.684579	0.790174	0.517323	0.491922	1.34894	0.293274	1.12683	1.21106	0.666343	1.27776	1.93294	2.4335	2.64336	0.675206	1.01546	0.970221	0.749509	0.816947	0.65307	0.925408	2.53888	1.7797
Cre01.g016600	0.00271493	0.00172216	0.00169825	0.00218174	0.127595	0.0014777	0.00109019	0.00248492	0.0325099	0.0385338	0.00122125	0.0461088	0.0214793	0.0395625	0.00152661	0.00115332	0.0440757	0.0331996	0.00160419	0.0237855	0.00193523	0.00111935	0.029545	0.021078	0.0262105	0.16126	0.0349106
Cre01.g016651	0.0391921	0.0415877	0.03148	0.00218174	0.0298655	0.0014777	0.0789793	0.19674	0.273939	0.000973142	0.00122125	0.0014816	0.00136861	0.00188353	0.00152661	0.00115332	0.00139958	0.00294162	0.00160419	0.00263173	0.00193523	0.00111935	0.00157221	0.00159692	0.00180512	0.00187566	0.00264492
Cre01.g016700	2.81415	4.23772	6.33242	2.36115	2.42829	2.49396	3.3359	3.37587	3.85685	1.84765	1.82868	0.763545	0.286675	0.264012	0.147924	0.0332902	0.0817027	0.196934	1.33008	1.26982	1.30523	0.349486	0.438138	0.578266	0.233213	0.191313	1.03542
Cre01.g016750	0.00271493	0.00172216	0.00169825	0.14009	0.0217514	0.0014777	0.00109019	0.0238813	0.00223896	0.000973142	0.00122125	0.0157205	0.00136861	0.0202329	0.0906904	0.0688833	0.00139958	0.0339575	0.00160419	0.048657	0.00193523	0.00111935	0.00157221	0.00159692	0.107236	0.131954	0.00264492
Cre01.g016800	3.47884	4.63885	1.96589	4.23064	3.62457	2.26488	1.92324	1.37801	0.771079	1.27529	0.640172	1.18688	2.47618	1.94218	1.99297	1.07727	0.571323	0.586	1.37342	1.43006	2.17381	2.60881	2.15116	1.87184	1.21442	1.99247	1.94489
Cre01.g016850	34.9229	47.9338	107.865	30.3483	31.453	42.8233	74.8287	77.9495	75.2531	111.034	197.288	101.627	59.9944	101.345	69.4459	249.746	216.071	183.271	62.0337	75.0411	69.2532	58.3725	55.5729	55.304	143.19	60.2571	59.6192
Cre01.g016900	106.284	119.839	262.693	77.3186	103.305	125.064	54.2787	54.884	85.8643	137.75	188.857	145.284	123.793	143.729	118.035	34.1125	39.867	35.7527	30.9978	25.2603	35.535	31.6852	30.811	42.0782	16.1213	16.6798	23.7014
Cre01.g016950	5.47753	6.66154	5.61387	15.078	11.2076	9.31153	5.04127	4.73156	4.66144	4.07636	2.90709	3.44769	11.2927	10.9546	11.5127	6.86678	7.14841	4.86612	3.92425	3.92585	4.00162	8.68999	9.66822	9.8459	4.30941	8.26241	8.63202
Cre01.g017050	5.32499	5.93908	4.0357	14.1209	13.1224	12.0209	11.8462	9.88037	8.03761	2.8594	2.75333	3.40574	14.2567	10.0958	12.1887	16.2933	14.0509	18.1533	1.90891	2.24489	4.50118	12.1551	13.6014	10.5522	13.5385	13.6648	13.0721
Cre01.g017100	1.35255	1.6046	0.776	1.072	0.902648	0.756113	0.908547	0.611491	0.411037	0.429201	0.189248	0.235966	0.213379	0.256058	0.140131	0.00115332	0.0398049	0.0299827	0.531945	0.508378	0.885828	0.469702	0.595902	0.247463	0.189366	0.233016	0.357317
Cre01.g017150	0.978269	0.871975	0.110008	0.52013	0.372735	0.163335	0.205901	0.141868	0.0227925	0.156092	0.0263696	0.0646533	0.015059	0.0554742	0.0207211	0.0314772	0.0360515	0.11638	0.0750832	0.12229	0.257881	0.0949578	0.193329	0.201961	0.0612535	0.0527608	0.106061
Cre01.g017200	1.32792	1.92435	1.39297	3.01544	3.11126	3.67627	1.95042	1.6748	2.04336	1.06275	0.698338	1.08065	5.69767	5.36665	6.65923	10.7457	12.889	16.1042	1.27399	1.3852	1.69802	4.38637	4.28055	4.43854	5.97539	6.44796	6.64475
Cre01.g017250	3.96072	5.4764	5.35044	2.69981	1.92066	2.09785	2.87552	2.82839	2.42352	4.13395	4.26357	4.27457	1.00076	0.879111	0.746781	0.0965469	0.126374	0.0237974	4.08774	3.90432	3.44639	1.35142	1.3342	1.82815	0.713932	1.17903	1.37632
Cre01.g017300	325.366	439.004	585.755	303.352	406.623	442.821	446.398	378.322	515.274	296.704	391.836	270.011	171.42	171.892	163.698	125.8	139.226	137.931	343.507	350.111	397.965	310.748	302.202	470.755	381.11	316.913	365.701
Cre01.g017350	0.454628	0.500972	0.449437	2.42434	1.69223	1.16322	1.8793	2.10663	0.794423	0.58751	0.2929	0.375577	0.847877	0.991553	1.125	0.182854	0.0690416	0.353633	0.503268	0.35768	0.559713	1.97564	1.84195	2.04707	1.16602	0.82854	0.874963
Cre01.g017400	3.90461	3.51913	2.65377	3.85415	4.27241	3.11467	3.05157	2.69091	2.87206	4.70604	3.07221	4.46632	4.29603	2.98061	3.54877	3.16105	3.02415	3.20098	6.19538	5.36528	4.61863	4.05978	3.10698	3.3745	4.30198	2.45878	3.33465
Cre01.g017450	3.17854	2.92312	1.08931	1.87198	1.11957	0.740767	0.920473	0.803707	0.641822	0.656715	0.163198	0.404576	0.20659	0.0500678	0.157094	0.125002	0.156182	0.0336122	0.149085	0.192649	0.292599	0.148096	0.164517	0.16005	0.225558	0.163265	0.795252
Cre01.g017500	13.2314	15.4735	9.71269	14.3574	14.3985	10.1389	9.43451	10.7432	11.3944	27.6183	23.9808	34.2217	16.6976	14.4662	17.0896	76.4026	49.9817	52.2951	25.0134	21.0288	21.1292	13.7343	15.8689	12.3414	28.3393	19.7681	17.6718
Cre01.g017550	1.21885	1.18328	0.822783	0.365916	0.513803	0.375478	0.609696	0.531571	0.513576	5.70544	3.02581	5.31308	0.3493	0.321687	0.0823945	0.156456	0.0307186	0.123405	5.26208	5.80206	3.52796	0.626793	0.363781	0.421122	0.267922	0.329679	0.421737
Cre01.g017600	0.222813	0.262702	0.124284	0.18985	0.325431	0.145318	0.540474	0.859585	0.396556	0.660899	0.32175	0.821497	0.0857471	0.100904	0.0737421	0.0796591	0.0684264	0.0147261	1.59729	1.52453	1.04885	0.284766	0.232615	0.448773	0.494107	0.221741	0.464553
Cre01.g017650	10.4946	12.1736	12.1678	2.86322	2.1657	2.87727	2.50455	2.23598	2.97667	16.9151	11.7924	15.9036	1.59543	1.52475	2.49559	3.56556	4.49894	5.59885	18.4108	18.0895	18.2387	1.4502	1.46301	1.61485	3.2325	3.26947	2.95186
Cre01.g017701	0.222077	0.271356	0.145945	0.487163	0.497432	0.26861	0.135614	0.0675639	0.0940753	0.27567	0.171033	0.337274	0.466167	0.500867	0.507809	0.41683	0.903435	0.86464	0.19369	0.0917721	0.101371	0.321387	0.317046	0.259226	0.278104	0.738857	0.370416
Cre01.g017750	4.06086	3.79566	1.83909	5.67161	4.49031	3.75297	3.84213	3.49872	3.41212	3.80974	1.82159	3.66406	9.49638	6.52248	9.82079	12.8996	13.2845	14.1231	3.92911	3.77043	3.32696	6.18941	5.64846	5.54046	7.27097	13.9297	11.2625
Cre01.g017850	9.04796	10.8714	7.9927	9.24725	9.27284	6.62046	8.18719	10.4108	8.73408	5.01363	4.58004	4.88584	0.679785	0.347802	0.810661	0.552581	0.278985	0.256841	5.17818	6.65784	5.78359	1.34882	1.39218	1.36381	0.976989	1.1795	1.4486
Cre01.g017900	0.375784	0.430401	0.210808	0.285426	0.581808	0.326781	1.03374	0.813446	0.514202	0.211397	0.055126	0.134689	0.00136861	0.00422806	0.00473788	0.028789	0.00471038	0.00294162	0.64093	0.477888	0.488563	0.163275	0.198921	0.225261	0.0728291	0.186127	0.276087
Cre01.g017951	2.32748	2.91511	1.09309	0.889492	0.707506	0.368297	1.04229	0.532046	0.725999	6.8315	4.4666	7.34088	0.714607	0.432733	0.717266	0.235311	0.251092	0.363135	8.26074	7.76156	4.57407	0.592583	0.88196	1.06629	0.64505	0.837832	0.811433
Cre01.g018000	12.3643	14.76	21.1483	6.0953	5.90975	7.10637	7.11895	9.30549	9.90252	9.4128	10.7446	7.21998	3.80236	5.41893	4.80089	0.532819	0.196151	0.295498	11.0413	11.9026	12.42	7.47425	6.88104	9.3387	4.25108	5.26286	6.31813
Cre01.g018050	4.01043	4.18041	1.64975	8.1685	7.49512	5.75778	5.63761	4.59227	4.35221	7.48127	3.13978	7.90364	6.75267	3.9409	6.0194	2.82011	3.22993	3.45452	7.32991	5.97611	4.96756	6.32647	5.75016	4.90134	6.88474	6.7221	6.40129
Cre01.g018075	13.5045	14.1573	15.8917	5.66959	6.69525	5.24638	2.36075	1.03457	2.84313	13.5247	12.0296	12.0973	3.35618	2.23741	3.61865	0.418822	1.10499	1.08395	14.7981	17.2236	16.1453	2.21739	2.73887	5.16141	1.19196	1.95561	4.43716
Cre01.g018100	4.18681	5.45057	4.67075	3.37714	2.70304	3.27676	2.8775	3.63263	3.5903	4.79086	4.81433	4.53701	2.11849	1.89606	2.23246	0.35862	0.765345	0.415072	5.56026	5.53445	4.76292	3.04801	2.55488	2.66452	1.16513	2.37455	2.49754
Cre01.g018150	11.4063	10.4935	7.31222	6.48286	7.75335	6.78954	7.66192	7.96001	6.05118	10.3848	7.15551	10.4109	11.3209	7.89533	8.91826	1.22051	1.40962	0.891895	11.2856	10.5889	13.6123	9.58512	8.8159	12.2688	5.44867	5.85879	4.62232
Cre01.g018184	0.769371	0.748365	1.59644	0.157332	0.293142	0.903209	0.775212	1.1801	2.0913	0.118039	0.00122125	0.0706213	0.197389	0.181785	0.101852	0.00115332	0.00139958	0.00294162	0.246042	0.382519	0.181084	0.672126	0.339388	0.290552	0.421518	0.148194	0.48123
Cre01.g018200	8.71864	5.76579	1.06408	9.35614	5.75336	3.98286	5.58163	3.64497	3.212	6.57828	1.7668	6.48044	5.9769	3.863	5.37252	1.91904	2.38999	1.71054	4.77901	4.83315	4.55283	4.95544	5.07131	5.56424	2.71101	3.39191	4.36539
Cre01.g018350	18.2832	19.3283	12.7378	7.1098	8.14601	6.87838	9.4825	9.90568	7.50634	26.0315	17.3469	25.7629	6.29131	4.23653	7.43303	8.33349	5.2772	5.22777	23.8864	26.499	22.1861	3.65991	3.28433	5.98459	5.76316	5.19699	5.06996
Cre01.g018400	8.76596	7.8955	6.38694	9.73678	9.46626	9.39737	10.8328	13.2253	9.5236	15.2421	9.65633	15.2837	15.4111	12.1895	18.4407	46.0334	29.9467	30.4876	11.9026	12.0032	10.3273	9.4946	10.3117	10.5163	21.1451	18.2319	21.2128
Cre01.g018450	0.967241	0.689129	0.621528	2.27182	2.80085	2.23856	1.69856	2.03466	2.63988	0.604185	0.430991	0.639245	0.861451	0.636638	0.94389	0.144497	0.196412	0.147945	1.20635	0.789063	0.70248	1.32784	1.40436	1.76377	1.14205	1.53304	1.38284
Cre01.g018500	6.50435	7.52326	4.10583	11.8641	9.5874	7.13421	4.10339	3.57494	2.58104	1.93027	0.548468	1.83034	4.08052	2.1538	3.38143	0.165494	0.33743	0.0753084	3.03659	3.26421	4.73798	6.28594	6.32486	4.92467	1.15937	1.31686	3.18739
Cre01.g018550	2.42442	1.47237	0.493982	1.93946	1.23553	0.815463	0.850124	0.561315	0.408547	3.62602	1.16552	3.45706	0.618095	0.255794	0.472347	0.151276	0.0642195	0.151165	2.30158	1.97973	1.87577	0.775558	0.971267	1.15551	0.615805	0.740128	1.08726
Cre01.g018600	7.83476	8.29154	12.6363	11.8117	12.0359	20.6295	22.2691	28.8871	34.0322	12.9569	18.6916	12.4858	23.0625	35.0049	28.8318	128.511	97.9397	116.186	10.1354	10.7447	9.06324	17.5966	14.8245	15.7697	73.6046	38.9399	36.78
Cre01.g018650	29.1707	20.6447	4.01925	21.1144	13.0424	9.15251	7.44578	8.98745	4.56769	15.6149	5.36004	15.6201	13.4559	7.61441	11.4591	1.0113	0.771632	0.695988	17.6742	17.3089	19.2834	16.6194	16.6473	14.1447	3.32605	5.77583	6.97601
Cre01.g018700	4.51313	4.13595	2.84694	0.950874	0.842414	0.553013	0.70431	0.87723	0.491234	2.85883	1.2376	1.39343	0.0263156	0.0242352	0.00905251	0.00115332	0.00899996	0.0135583	2.30706	2.62269	3.13306	0.119475	0.0723946	0.111903	0.0963361	0.105371	0.128313
Cre01.g018750	4.82602	3.17129	0.501058	1.46816	0.894543	0.532601	0.47998	0.545633	0.178372	3.12698	0.838567	2.24564	0.0742023	0.0884351	0.0900898	0.0456181	0.013435	0.0877049	2.38846	1.97689	2.87774	0.297253	0.147095	0.278414	0.0213051	0.117972	0.198639
Cre01.g018800	113.736	122.586	95.9998	185.548	235.041	191.36	161.093	133.264	139.05	86.4116	62.6565	67.0866	257.969	205.266	237.438	52.9527	73.2792	52.594	90.842	89.4651	104.79	276.854	267.866	242.46	139.652	166.664	222.066
Cre01.g018850	3.67714	4.50928	1.43499	4.57556	2.61704	2.00908	0.908788	1.10289	0.909266	6.86566	6.55225	8.14844	2.10931	1.54913	2.03902	4.32528	4.25983	3.2809	5.90742	4.77504	4.91524	2.59616	2.76365	2.51532	2.19924	3.42781	2.1915
Cre01.g018900	14.0653	14.7394	3.95845	21.3723	14.718	8.53561	3.01659	3.6027	3.56694	33.5769	25.7261	43.6947	13.0253	9.5703	13.4575	18.7816	18.4456	17.3804	29.5434	25.8651	23.9582	12.63	13.3987	11.5559	8.27128	11.773	10.8101
Cre01.g018950	13.6967	17.4727	12.8477	8.87658	7.68083	6.56151	13.3388	15.0059	8.51566	7.39676	6.22468	6.6407	5.88732	5.64893	6.03079	0.894155	0.223168	0.56033	9.48936	11.8506	13.8528	9.88624	10.0328	7.58451	5.98086	6.59739	6.90553
Cre01.g019000	2.52521	3.65156	3.91742	1.70105	2.05634	2.82886	4.97236	6.48314	4.18186	1.56109	2.0878	1.28167	1.81022	1.43898	1.80914	0.537699	0.215054	0.412332	2.39891	2.51099	2.63378	3.20092	3.06659	2.69264	2.37171	1.77393	1.20784
Cre01.g019051	0.15792	0.0881962	0.0267042	0.183564	0.171009	0.0260198	0.100496	0.12517	0.0484125	0.179801	0.0576107	0.141905	0.454204	0.200311	0.270678	0.414527	0.426633	0.514172	0.127585	0.148766	0.289527	0.324326	0.259584	0.150665	0.273222	0.172903	0.384709
Cre01.g019100	0.192397	0.278395	0.533856	0.515048	0.426507	0.260087	0.43471	0.775575	0.448261	0.144906	0.0101028	0.0288986	0.18847	0.223162	0.083357	0.0562785	0.00139958	0.00294162	0.0671211	0.0447225	0.197601	0.896419	0.61107	0.541634	0.213556	0.404279	0.634526
Cre01.g019150	2.05688	1.98227	1.13335	1.17042	0.408888	0.365509	0.400483	0.357479	0.39357	0.283557	0.0860932	0.147759	0.0611841	0.0281736	0.0315708	0.0639451	0.00784689	0.00294162	0.181129	0.271013	0.346134	0.115743	0.0262998	0.382761	0.102659	0.14929	0.658813
Cre01.g019200	5.93003	8.32908	3.97257	3.41154	3.85322	2.93678	6.1486	5.3525	3.22475	4.20168	2.7857	3.29982	3.14382	2.24995	2.7851	0.564109	0.281751	0.219544	4.04854	4.01614	5.71032	4.14154	4.23317	3.16871	2.18392	2.04748	3.03196
Cre01.g019250	21.135	20.7778	23.6698	34.4169	43.5351	44.3629	45.6965	48.5458	49.5136	10.3178	6.69863	10.1315	23.9223	19.7591	23.7773	32.2835	25.0505	27.4081	14.3316	11.3579	11.9424	25.5232	24.2882	23.7834	35.1758	41.6002	38.4195
Cre01.g019300	2.91609	1.40224	0.183824	2.50909	1.15608	0.814675	0.458711	0.265592	0.184904	4.51074	1.04687	3.9927	0.687541	0.392471	0.621579	0.04157	0.0524692	0.0834351	2.94286	2.66476	2.46738	1.26193	1.3541	1.77595	0.159476	0.802008	0.835794
Cre01.g019400	0.00271493	0.00172216	0.00169825	0.00218174	0.269381	0.0014777	0.0395765	0.0492932	0.00223896	0.0542355	0.136126	0.162243	0.0906949	0.083525	0.233992	0.37915	0.00139958	0.0700914	0.00160419	0.251081	0.00193523	0.0686274	0.124752	0.0445001	0.166008	0.00187566	0.0737039
Cre01.g019450	1.66697	1.48843	2.85751	1.5714	1.71953	2.41835	2.19854	2.94241	2.91288	0.187134	0.281815	0.0783724	0.438108	0.475522	0.258357	0.261645	0.240804	0.0241844	0.35106	0.225246	0.17225	0.520943	0.677949	0.767718	0.992845	1.01025	1.27154
Cre01.g019500	1.74359	1.83714	1.22296	3.60069	2.53569	2.12378	3.76935	4.77697	3.77628	2.23235	1.13479	2.38716	4.59305	3.64681	5.24716	16.5246	12.9836	13.4243	2.17933	1.63261	2.06925	2.73176	2.46991	3.19958	5.81233	8.88336	7.23475
Cre01.g019550	0.113279	0.10017	0.00169825	0.023165	0.00719352	0.0014777	0.0443876	0.00789793	0.010997	0.152071	0.0381686	0.0259951	0.0217972	0.00188353	0.00152661	0.10631	0.0298186	0.0336909	0.226415	0.128733	0.159973	0.00549786	0.00999406	0.0142599	0.0177323	0.0218196	0.0118091
Cre01.g019600	31.9415	35.2653	44.9141	21.4887	21.8078	20.8287	17.5581	18.6912	18.4974	16.6319	15.1743	14.5556	10.1506	10.8438	9.51159	3.60693	2.54114	1.6003	22.1924	23.4475	29.5503	15.6534	13.4037	16.9534	8.17502	11.4006	12.4394
Cre01.g019650	3.84088	4.50168	2.79485	4.97535	3.37558	2.011	1.53723	1.08609	0.919825	1.88486	0.912157	1.16455	2.40002	1.28064	1.64766	0.0861226	0.105683	0.031842	1.95159	0.980953	2.16711	4.21668	4.39929	3.1436	0.98041	1.856	3.81708
Cre01.g019700	1.34462	1.28269	0.218188	1.17486	0.455396	0.239171	0.278265	0.255677	0.102845	0.265683	0.0706067	0.190747	0.052269	0.0288821	0.0863061	0.0273139	0.0107256	0.00294162	0.364853	0.318345	0.38361	0.126564	0.115034	0.235945	0.0637822	0.227604	0.407777
Cre01.g019750	1.93236	1.5695	1.24552	2.84902	3.88428	2.86286	5.98798	5.30253	3.37199	2.32049	1.23558	2.45694	2.76037	2.24904	3.08871	4.84873	2.85727	3.63274	2.12853	2.20953	2.32085	2.20451	2.36991	1.99405	4.22729	2.60084	2.75555
Cre01.g019850	8.24975	7.38249	2.87101	13.1177	9.58182	7.7304	5.05389	4.04516	5.09336	5.73235	3.00013	6.07706	14.5047	11.0902	16.2109	17.8548	21.4029	25.02	5.68727	4.84173	4.87493	10.2738	10.5374	8.41246	13.3834	19.9998	13.7935
Cre01.g019900	6.69815	6.21913	2.54187	1.53224	1.0057	0.844088	0.962783	0.558026	0.29757	2.16851	0.663952	1.39118	0.0109225	0.010059	0.0225439	0.0684924	0.0224131	0.0337648	2.34173	2.20133	3.64737	0.148768	0.292968	0.235805	0.159941	0.082003	0.106515
Cre01.g019950	0.00271493	0.00172216	0.0132098	0.585182	0.401035	0.411882	0.342465	0.123836	0.153269	0.128683	0.0759958	0.0905759	0.670882	0.816022	0.849104	11.7212	12.7795	13.8521	0.157781	0.182224	0.154834	0.517224	0.670339	0.993731	1.29749	1.34948	0.88466
Cre01.g020000	1.13926	1.04182	0.394304	0.295478	0.310559	0.101487	0.311088	0.216981	0.0863205	0.196104	0.0321003	0.132631	0.014258	0.00656542	0.00152661	0.0298028	0.00731438	0.0220379	0.23104	0.244727	0.436007	0.0107888	0.063739	0.0489706	0.0347972	0.021409	0.104282
Cre01.g020050	2.95905	4.22636	1.60862	1.24243	1.02027	1.00384	1.13366	0.856607	1.00923	0.66803	0.22096	0.495722	0.216494	0.191404	0.19661	0.108607	0.0266548	0.00294162	0.744802	0.642499	1.11222	0.255556	0.273966	0.37391	0.0422689	0.039009	0.140748
Cre01.g020100	0.756702	0.513655	0.0893824	0.225285	0.139917	0.0696734	0.201824	0.111722	0.0777806	0.128046	0.00642768	0.0919303	0.0171299	0.00394393	0.0309364	0.0223787	0.00439384	0.00294162	0.0854084	0.0711341	0.0838127	0.0194429	0.0235623	0.0420246	0.0104515	0.0257213	0.00264492
Cre01.g020141	15.4073	12.0334	5.61736	11.6171	9.41231	8.42062	11.2746	11.7923	6.54271	7.28954	2.82148	5.85452	6.50901	4.98774	7.14456	10.6109	7.98673	8.88308	6.33791	7.2262	8.50875	4.63701	5.12587	5.21718	7.13431	9.92276	9.20631
Cre01.g020182	7.83653	6.93387	3.07945	7.01165	5.80629	3.93466	3.66862	3.01595	2.6685	6.5146	2.81339	6.26143	5.61403	3.32432	5.25738	2.64759	3.29416	3.94425	6.19969	6.18596	6.93514	4.83786	5.15022	5.14489	2.77422	5.69876	5.91212
Cre01.g020223	1.64144	1.92756	1.23933	2.06098	1.65526	1.5844	2.62419	2.91599	3.03399	2.55359	1.68449	2.40167	1.35603	1.07818	1.32118	3.35379	2.50604	3.06581	4.05243	3.59549	2.78164	0.771156	0.880478	0.85131	2.86235	2.70009	2.21766
Cre01.g020264	1.93667	1.78519	1.16275	2.00419	2.2137	2.12812	2.41129	1.70215	2.64352	3.4755	2.03391	3.47457	3.19202	2.53061	3.51168	4.90968	7.48466	7.90099	2.65565	3.6181	2.50474	2.74575	2.28852	2.17198	4.21664	3.52689	3.71972
Cre01.g020305	12.4004	14.9327	37.0052	19.2659	25.9748	35.6915	42.6235	37.6291	44.1283	18.7711	26.6161	16.1131	32.5592	43.4677	34.329	28.9829	31.3213	23.2037	14.299	18.1577	20.1448	39.4963	38.9716	34.2523	64.0764	27.6521	28.9759
Cre01.g020350	56.1633	66.1551	123.259	91.7439	103.8	122.296	67.9122	67.2829	91.3876	59.7121	82.8292	52.7367	128.5	162.912	129.321	35.9062	42.0036	31.1221	58.6585	59.288	69.7985	148.274	147.129	150.047	74.4641	93.1342	100.686
Cre01.g020400	3.95332	3.84606	3.89401	5.08513	4.91796	4.98514	2.97402	3.87692	3.9462	1.8407	1.29854	1.40659	4.94967	4.02178	5.55142	0.990319	1.31639	1.22808	2.92711	2.85461	3.37635	4.75182	4.1368	5.21527	2.32691	3.87956	3.42453
Cre01.g020450	0.00271493	0.00172216	0.00169825	0.0540897	0.00237359	0.034502	0.0296126	0.073766	0.00223896	0.0202905	0.00122125	0.0014816	0.00136861	0.0312483	0.00152661	0.00115332	0.00139958	0.00294162	0.0422939	0.0751473	0.0415037	0.0513496	0.00157221	0.00159692	0.00180512	0.00187566	0.00264492
Cre01.g020500	0.00271493	0.00172216	0.00169825	0.00218174	0.0352594	0.0014777	0.00109019	0.00248492	0.00223896	0.000973142	0.0267265	0.0254833	0.00136861	0.00188353	0.00152661	0.00115332	0.00139958	0.00294162	0.00160419	0.00263173	0.130686	0.00111935	0.00157221	0.00159692	0.00180512	0.00187566	0.00264492
Cre01.g020575	1.47411	0.928751	0.555017	0.678254	0.59676	0.576847	0.464156	0.655196	0.429312	0.466457	0.15965	0.380559	0.283647	0.163265	0.00152661	0.0741118	0.00139958	0.00294162	0.309366	0.00263173	0.780648	0.187802	0.0243849	0.0695868	0.0432657	0.159716	0.00264492
Cre01.g020650	2.77564	2.21949	1.09084	1.31359	1.3295	0.899962	0.965532	1.27723	0.35799	3.0524	0.824529	2.10192	0.106817	0.0562132	0.0314957	0.0398706	0.00782822	0.00294162	1.94964	1.54617	1.91321	0.282895	0.167918	0.344414	0.251381	0.091652	0.235616
Cre01.g020701	2.99815	3.34048	1.17399	3.12683	4.0553	3.05041	1.48528	1.47368	1.70267	6.72724	5.34685	9.14362	4.21139	2.62991	5.50708	2.71321	3.64021	3.70052	7.55053	5.0788	4.05756	3.51409	2.85672	3.08537	1.83033	2.25223	1.92218
Cre01.g020750	15.1891	15.9463	17.7738	20.5175	21.3507	25.496	22.5603	41.9379	28.1983	21.9851	27.3573	24.485	44.5893	47.184	48.2911	72.2875	47.1506	53.1296	23.2808	22.78	16.389	28.6415	28.7765	28.536	40.543	33.0335	27.8834
Cre01.g020751	0.0954372	0.202542	0.172479	0.117098	0.181815	0.0933661	0.0801349	0.00248492	0.138973	0.142761	0.151596	0.197106	0.257096	0.524279	0.227418	0.537395	0.471038	0.539303	0.183123	0.162685	0.112313	0.208436	0.176819	0.270313	0.134454	0.441189	0.447709
Cre01.g020800	7.20428	5.88453	3.99696	6.16631	4.90504	5.48334	5.28833	5.1368	3.54737	10.6655	6.0632	8.69901	1.50534	1.08801	2.00578	2.62875	1.99414	2.06166	6.17541	7.19536	7.80812	2.10511	2.73896	3.3845	1.81366	3.86259	5.35785
Cre01.g020850	0.160655	0.0743097	0.0132351	0.176901	0.116146	0.0451356	0.196464	0.155091	0.110373	0.697731	0.130867	0.526344	0.038047	0.0350392	0.0490804	0.00331366	0.0162652	0.0245031	0.541434	0.660068	0.484779	0.11036	0.0937651	0.0435588	0.0464275	0.0809331	0.0566852
Cre01.g020887	0.152674	0.108004	0.081754	0.770114	0.310245	0.331912	0.398826	0.283854	0.138332	0.562165	0.244963	0.336338	0.509208	0.408831	0.323385	0.122812	0.0535845	0.121086	0.195298	0.144585	0.383298	0.414949	0.224494	0.0896886	0.302719	0.254866	0.339538
Cre01.g020918	9.57282	7.41154	1.88668	13.6596	10.8273	8.41469	12.3576	9.75551	7.11958	4.44277	1.47451	5.60658	11.7785	8.56043	12.2047	17.0373	13.5163	15.8488	4.15834	3.62247	4.24754	9.26626	9.51773	7.3843	15.5426	13.3221	8.62111
Cre01.g020950	15.0636	17.6707	5.73866	7.78298	7.58138	5.06901	12.7829	9.72037	6.00498	9.60703	5.3224	8.35507	6.59879	4.42059	6.13105	0.569343	0.495651	0.349514	11.5692	12.9869	15.0619	8.85088	9.28877	8.55331	5.35565	4.38314	5.67997
Cre01.g021000	0.278172	0.393567	0.297912	0.360268	0.235528	0.278182	0.487901	0.543042	0.252042	0.362761	0.160676	0.340449	0.142735	0.0547713	0.245503	0.0124314	0.00139958	0.00294162	0.444792	0.223919	0.451031	0.252013	0.417208	0.280136	0.0290292	0.0535807	0.289987
Cre01.g021050	5.19861	7.30987	8.0016	3.36207	7.1424	5.59187	5.26389	6.44913	8.11455	7.4022	8.31316	5.9801	6.01174	5.66355	5.37009	0.618003	0.606695	0.274192	9.11507	10.1932	7.69105	8.44173	8.98767	8.68471	4.40156	4.35066	5.38204
Cre01.g021100	0.728288	0.489443	0.110496	1.17159	0.653639	0.246994	0.358755	0.243729	0.141402	1.0019	0.191638	0.837857	0.336328	0.172078	0.192827	0.0650936	0.0575123	0.0192536	0.815164	0.551761	0.617091	0.504276	0.612546	0.543962	0.38001	0.402139	0.668115
Cre01.g021150	2.67593	3.71228	2.54576	1.91075	1.64635	1.31322	2.45314	2.63335	2.41463	2.77119	1.76737	2.07171	0.877863	0.606348	0.531374	0.247013	0.225173	0.0521874	2.87238	2.31812	2.82904	1.78841	1.70677	1.17622	1.38024	1.21675	1.63259
Cre01.g021200	1.00642	1.27463	0.599763	1.27467	0.977202	0.508167	1.01406	1.08647	0.850946	1.19541	0.890733	0.983398	1.13694	1.53031	0.87676	1.00544	0.871671	0.675888	1.23029	1.10682	1.5588	1.28573	1.10845	1.11569	0.640323	1.16312	0.913787
Cre01.g021251	12.7044	15.8059	10.4364	15.4524	21.556	18.6364	15.2481	12.5333	14.7603	5.74969	2.45753	3.93809	10.8437	6.44093	7.99332	1.56436	1.93811	1.24265	7.51187	7.49864	10.2738	19.5809	19.2087	24.4572	8.51042	11.8658	12.6739
Cre01.g021300	0.00271493	0.00172216	0.00169825	0.00218174	0.00237359	0.0014777	0.00109019	0.00248492	0.00223896	0.000973142	0.00122125	0.0014816	0.00136861	0.00188353	0.00152661	0.00115332	0.00139958	0.00294162	0.00160419	0.00263173	0.00193523	0.00111935	0.00157221	0.00159692	0.00180512	0.00187566	0.00264492
Cre01.g021350	3.08437	3.17296	7.52686	4.41995	3.92926	5.19643	5.1401	5.33835	5.40337	3.85793	4.21594	2.78795	2.26524	2.83718	1.79536	0.397733	0.167338	0.336122	3.52382	4.2744	4.12298	4.18233	5.37173	4.12572	2.78631	4.43536	3.1221
Cre01.g021400	4.27799	5.65935	3.61783	3.88468	4.29394	3.11213	7.91202	8.84545	4.6982	6.87854	3.24391	5.8954	3.97442	3.52663	4.52071	6.10937	2.53	2.82492	5.11676	4.20839	4.95019	4.12691	3.69112	3.91439	6.40747	2.98388	3.06481
Cre01.g021450	5.54774	6.18352	2.03892	9.94851	9.31853	7.8027	4.94735	4.19829	4.25138	3.53892	1.50448	3.11618	13.5121	9.1113	13.2665	10.4346	13.2011	10.9765	3.88242	2.65268	2.84702	9.36739	9.14503	7.21891	7.36658	11.5901	10.0327
Cre01.g021500	21.4858	21.315	13.4074	11.9998	14.4575	12.8417	14.8819	15.4916	11.5467	13.5696	7.73899	13.3179	11.81	8.87925	10.9562	8.73952	7.49915	7.47528	14.5945	14.9265	15.2378	8.6236	8.44963	10.7167	10.7752	9.79192	10.84
Cre01.g021550	0.76774	0.998255	0.338732	1.11447	1.06296	0.668566	1.12585	0.868502	0.730614	0.726639	0.156147	0.58958	0.424459	0.429227	0.807366	0.0347932	0.0768522	0.0257281	0.342346	0.258056	0.315589	0.661255	0.583846	0.408361	0.314834	0.499877	0.514028
Cre01.g021600	45.0951	51.3339	21.8392	34.2082	29.7681	28.1061	31.4519	22.8805	22.4687	97.7039	54.8721	93.3588	59.2253	46.1363	63.9555	33.2646	37.8846	41.5585	94.6059	83.3358	62.4297	45.5693	43.6887	33.995	28.4838	42.9842	42.8361
Cre01.g021650	19.8506	26.3299	25.3814	18.9639	18.8401	16.2143	30.5843	30.5897	27.5825	17.9016	16.0075	15.905	14.7953	13.6681	16.551	7.35876	5.42989	7.75323	17.8398	18.3968	20.2929	16.4188	16.1733	17.2285	24.9615	11.5398	12.9398
Cre01.g021700	61.6866	46.0296	10.3622	44.2649	32.9978	21.1433	25.8686	24.2839	13.3505	52.1193	16.5674	51.2164	31.4737	19.4541	31.0135	16.3722	13.504	15.8173	44.2579	45.69	49.2003	31.3629	30.9503	31.8508	20.2397	23.9182	24.0296
Cre01.g021750	2.68951	3.12671	2.50973	1.38306	1.73302	2.12039	3.30771	3.95436	2.53414	4.41454	4.19217	4.57441	2.3897	1.584	2.34049	7.42898	4.16969	4.58765	3.62379	4.01155	3.51884	1.95798	1.96804	1.71771	5.0892	3.42825	4.20562
Cre01.g021800	0.00271493	0.00172216	0.00169825	0.00218174	0.00237359	0.0014777	0.030047	0.00248492	0.00223896	0.000973142	0.00122125	0.0014816	0.00136861	0.00188353	0.00152661	0.00115332	0.00139958	0.00294162	0.00160419	0.00263173	0.00193523	0.0651285	0.0236782	0.00159692	0.00180512	0.00187566	0.0279785
Cre01.g021850	0.311351	0.279196	0.0493124	1.00616	0.5213	0.164738	0.618593	0.421923	0.250318	0.0504593	0.00759891	0.0193212	0.307144	0.139877	0.0940464	0.0388027	0.0484817	0.0313014	0.0631071	0.0336384	0.0536709	0.472484	0.350519	0.225226	0.280069	0.207789	0.416919
Cre01.g021900	0.0997257	0.141095	0.040051	0.387473	0.0886595	0.364229	0.122812	0.208588	0.309799	0.00765007	0.00122125	0.00915392	0.179099	0.0471258	0.0792124	0.00115332	0.0131254	0.0790928	0.015946	0.0566652	0.015648	0.329123	0.422318	0.50215	0.078053	0.307342	0.291092
Cre01.g021950	3.51611	1.04685	0.0949593	1.318	0.192605	0.248862	0.353254	0.146661	0.0902322	2.18032	0.2237	1.08106	0.0925624	0.0924691	0.0534286	0.00163965	0.0241448	0.00484981	0.973863	0.599368	0.932639	0.148391	0.146742	0.0969911	0.0670048	0.103651	0.232039
Cre01.g022000	0.772468	0.881782	0.451246	0.30157	0.499455	0.119081	0.227997	0.156675	0.122711	0.0861918	0.00676044	0.0902435	0.0360334	0.00188353	0.0278897	0.0564892	0.00924261	0.0417714	0.0673725	0.00997556	0.143246	0.013633	0.0557598	0.194481	0.0219852	0.0405793	0.161056
Cre01.g022050	0.00271493	0.00172216	0.00169825	0.00218174	0.00237359	0.0014777	0.00109019	0.00248492	0.00223896	0.000973142	0.00122125	0.0014816	0.00136861	0.00188353	0.00152661	0.00115332	0.00139958	0.00294162	0.00160419	0.00263173	0.00193523	0.00111935	0.00157221	0.00159692	0.00180512	0.00187566	0.00264492
Cre01.g022100	3.59225	2.13072	0.443905	4.49044	2.48004	1.35045	0.998206	0.863105	0.529355	3.5329	1.00732	3.54425	1.99449	1.17957	1.98514	1.56584	1.61963	1.86283	1.92643	2.36042	2.43387	2.13506	2.11609	1.84592	1.26305	1.9516	2.2277
Cre01.g022150	2.68761	2.12448	1.80915	0.467271	0.729665	0.698303	0.401999	0.86484	0.0887301	2.32379	1.14388	1.78582	0.0167497	0.00188353	0.00864282	0.00115332	0.0773338	0.00294162	1.75377	1.2149	1.721	0.0190114	0.0575985	0.156149	0.0817567	0.0251505	0.068059
Cre01.g022200	61.6196	69.9824	61.5182	68.8834	76.6634	71.8568	71.8291	68.0221	57.5354	27.5503	18.25	23.8329	36.7226	28.1302	33.6979	58.5688	52.8525	65.4753	26.1362	32.811	40.4009	27.0578	34.1019	23.3186	36.1961	37.5456	26.6687
Cre01.g022250	5.00332	5.82087	5.10014	5.12807	4.05767	4.37185	2.79398	2.08461	2.59828	7.57448	5.69874	7.12683	4.5469	3.04801	5.18715	1.05063	1.22182	1.5777	6.28451	7.56976	7.11296	5.06723	5.94584	6.14656	2.52888	5.92169	6.63605
Cre01.g022283	1.88836	1.90015	2.98125	0.559265	0.992406	1.3505	1.20286	1.74334	1.28956	2.29276	3.36627	2.45657	1.1026	1.36161	0.413775	0.54999	0.128554	0.00294162	2.62381	2.05348	2.45218	1.5928	1.37876	1.86891	1.77358	0.865431	0.89604
Cre01.g022350	1.98471	1.72783	0.24137	1.98072	0.70295	0.54694	1.51157	0.830253	0.561736	0.97461	0.419808	0.815954	0.570156	0.411149	0.610601	0.0449725	0.0717431	0.0581967	1.17331	1.38187	1.30271	1.07857	1.15419	0.960656	0.439762	0.484593	1.02285
Cre01.g022400	0.798584	1.22402	0.748348	1.11592	2.26514	0.972226	1.49009	1.095	1.80892	2.48104	1.12756	1.50271	1.80981	1.5095	2.57251	2.10561	2.03205	0.89726	1.83025	1.19113	1.71252	1.88623	3.08828	1.34037	3.47935	1.71767	2.22001
Cre01.g022450	2.19338	2.32745	2.71926	3.51026	3.05216	2.31371	0.576531	0.638292	0.888752	1.09733	0.578381	0.603998	2.4956	1.14915	1.55284	0.0383561	0.0376543	0.00294162	1.50961	1.09729	2.15477	2.66595	3.12983	2.62904	0.35827	1.7083	2.86315
Cre01.g022462	2.3568	2.97722	2.34376	2.75401	2.62266	2.22514	1.80929	1.84662	1.61246	1.20529	0.626641	0.947745	2.01553	1.88271	1.18858	0.361112	0.265878	0.178018	1.43561	1.37104	1.76099	2.81058	2.73278	3.05158	1.40542	2.50759	2.19952
Cre01.g022500	0.855938	0.928001	0.657617	3.36751	1.8504	1.15046	1.35615	1.15202	1.08382	1.04057	0.279445	0.804462	2.02652	1.14748	1.81053	2.08055	2.66698	1.91479	1.0354	0.943631	1.26131	2.23242	2.1768	2.11514	1.64277	3.23644	4.13171
Cre01.g022550	1.59182	1.19069	0.806974	1.02458	1.01416	0.725024	1.42861	1.40821	1.07918	0.468422	0.0602922	0.0503016	0.0502125	0.0092486	0.051819	0.713707	0.710951	1.00895	0.413087	0.177932	0.270246	0.205173	0.124322	0.246372	0.710763	0.271426	0.669212
Cre01.g022600	6.21037	6.58998	4.67053	6.3254	5.64609	3.94093	4.58241	5.23603	4.00843	5.84929	3.89883	6.13416	4.22632	3.68825	4.2187	7.37781	6.93985	7.18853	8.14359	6.14134	6.25319	3.58901	3.81421	4.54579	4.68431	9.80998	9.80872
Cre01.g022650	10.9192	12.0881	11.3733	17.7253	22.3002	20.4201	9.48871	14.6141	9.77122	14.6734	11.1812	15.0111	18.9389	16.3531	19.3035	8.44416	5.81075	4.91898	13.2121	14.2405	10.0417	14.95	15.0979	14.0471	6.26108	10.2399	10.7884
Cre01.g022666	0.836459	1.0651	0.268745	1.57367	2.20968	1.44022	1.31104	1.35299	1.88389	0.821321	0.386521	0.982776	0.600884	0.474327	0.487228	0.00115332	0.0880727	0.0663399	0.909489	1.14068	0.157499	1.20165	1.50545	1.72685	0.0523742	1.03115	0.906867
Cre01.g022681	0.449722	0.409038	0.464435	0.512379	0.979147	0.804503	1.25152	1.37066	0.860693	0.473125	0.222657	0.318449	0.197795	0.296007	0.204123	0.00115332	0.0253673	0.0382153	0.585551	0.328547	0.332669	0.692216	0.544137	0.70361	0.422385	0.445496	0.522404
Cre01.g022700	0.425458	0.15596	0.0310671	0.132878	0.117895	0.0242167	0.239026	0.330071	0.0811037	0.24567	0.0312774	0.12355	0.00136861	0.00188353	0.00152661	0.0435582	0.0366525	0.00294162	0.133586	0.171423	0.218484	0.00111935	0.00818967	0.0116853	0.0290615	0.0268202	0.00264492
Cre01.g022750	6.33654	3.50079	0.658336	3.08453	1.64278	0.571389	1.2538	1.11792	0.232684	4.88514	1.03437	3.49741	0.477107	0.400333	0.486901	1.09146	0.62549	0.51621	3.31053	2.91757	3.99438	0.521473	0.525012	0.374554	0.549854	0.573118	0.723753
Cre01.g022800	1.78772	2.41815	1.6253	2.3381	2.08087	1.35302	1.60995	1.23272	1.32737	2.92963	2.33757	3.34325	2.51001	2.28373	2.57472	3.95073	3.67676	4.44052	4.37262	4.47065	4.51287	2.40271	2.20464	2.13668	2.43555	2.42935	2.77705
Cre01.g022850	6.77434	4.55718	0.889773	4.34936	1.87659	1.34714	1.1734	0.598856	0.575747	1.00404	0.152581	0.276887	0.0918199	0.0422806	0.067684	0.0137091	0.0134582	0.0202745	0.580434	0.762587	1.05895	0.253101	0.144342	0.553498	0.336135	0.324983	0.756841
Cre01.g022900	0.498185	0.467345	0.162381	0.451797	0.286099	0.169521	0.0921486	0.0241627	0.0672877	0.06314	0.0125113	0.0596464	0.0722427	0.00511781	0.108964	0.0406553	0.00570164	0.0085894	0.0761954	0.0738454	0.190328	0.15138	0.126124	0.152692	0.0542495	0.225295	0.279995
Cre01.g022950	2.18943	1.97586	1.56138	1.85785	2.61956	3.20287	2.48783	3.30406	1.81161	1.22434	1.07554	1.40867	1.11819	0.56566	1.00769	0.181058	0.290856	0.340798	1.82568	1.63937	1.04027	1.77565	1.51642	1.46821	1.03778	1.25334	1.15188
Cre01.g023000	0.569148	1.12735	0.518106	1.15223	1.1421	0.77209	2.04537	1.42853	1.2929	0.467161	0.613663	0.444062	0.386953	0.477392	0.308918	0.351002	0.292144	0.214412	1.27408	0.582112	0.660859	0.966798	1.06451	1.02454	1.12256	0.646804	0.937449
Cre01.g023050	1.8957	2.60515	6.70223	4.69003	5.35204	6.8345	7.28548	9.26919	9.77478	6.29363	8.93039	7.21419	2.98991	3.82192	3.41881	12.9618	11.7921	9.68638	6.69345	7.44297	4.92995	3.44793	3.15029	3.94336	11.1644	5.49512	6.33685
Cre01.g023100	6.67019	6.99897	5.87549	4.07683	5.15846	5.27857	4.59715	3.98319	3.95741	4.86189	3.33719	4.61588	5.2675	3.58558	4.23459	2.09437	2.80014	2.06493	4.8768	5.19903	5.69613	3.88474	3.55711	4.41994	2.37548	2.72243	2.57461
Cre01.g023150	10.9383	9.67079	5.37623	8.22389	7.50534	5.44974	4.47108	3.45811	2.39668	8.78796	6.57624	9.0543	3.56105	3.29273	3.90421	1.57257	1.27915	1.73874	6.15357	5.70483	4.76777	3.15002	3.21294	3.17811	2.8853	2.52829	3.86632
Cre01.g023200	20.8706	22.935	19.8454	15.749	18.7205	15.0293	12.751	8.28533	13.5722	23.7054	25.5375	23.4534	21.3048	24.4189	20.9174	13.2175	20.8119	23.634	18.4042	21.572	18.2684	16.5422	21.3939	18.0696	19.9227	21.3577	21.0325
Cre01.g023250	0.482589	0.648644	0.604698	0.639489	1.10814	0.654668	1.40905	1.32433	1.29678	0.233966	0.126367	0.170102	0.544776	0.524514	0.48043	0.134576	0.0914633	0.0612389	0.246928	0.334539	0.563382	0.697033	0.677816	0.709556	0.646642	0.327202	0.418568
Cre01.g023300	0.0475372	0.0302657	0.0305464	0.163314	0.275308	0.312517	0.370412	0.214768	0.664536	0.0175038	0.00122125	0.0014816	0.0731766	0.0539133	0.0453107	0.0841267	0.0675715	0.0226211	0.0182427	0.02431	0.0537054	0.110743	0.100655	0.0574475	0.258956	0.0659267	0.404379
Cre01.g023350	1.49845	1.57621	0.764017	2.10233	2.15464	1.89169	2.70893	2.00588	2.38313	2.06606	0.782737	2.27127	2.33172	1.83336	2.77374	5.60758	5.19629	5.94471	2.40641	1.81578	2.40438	1.76817	1.78298	1.62877	2.91263	3.84	3.21112
Cre01.g023400	31.4181	31.0978	20.0712	30.0784	29.2951	27.7249	20.468	20.4081	21.178	41.0769	34.0981	46.3785	53.2813	42.1895	59.6632	47.0073	42.951	51.1454	40.3498	39.2154	33.0327	29.5165	30.8619	32.8601	32.3689	44.3668	42.6899
Cre01.g023450	2.86185	2.31289	1.32309	1.42905	1.38203	0.937587	0.793542	0.709956	0.678407	0.390569	0.0480536	0.0641456	0.166483	0.0943519	0.118945	0.0133843	0.0525576	0.13856	0.303296	0.326172	0.422946	0.281022	0.114499	0.716326	0.203154	0.461504	0.603619
Cre01.g023500	2.41142	2.70316	0.615837	3.24701	1.29101	0.977508	1.33739	1.65539	0.893169	2.70359	0.792865	2.79237	1.86553	0.929152	1.53232	0.437692	0.37109	0.500194	2.64568	2.46635	2.72432	1.98779	1.65615	1.50377	0.847861	1.10046	1.82544
Cre01.g023550	1.29049	0.865443	0.27365	0.21534	0.102273	0.0700258	0.189553	0.221696	0.0681517	0.424491	0.095412	0.299455	0.0052974	0.0146358	0.00546689	0.0110729	0.00139958	0.00294162	0.386282	0.533821	0.797008	0.0140296	0.00182165	0.0233929	0.00646424	0.0119314	0.0559646
Cre01.g023600	0.00271493	0.00172216	0.00169825	0.00218174	0.00237359	0.0014777	0.00109019	0.00248492	0.00223896	0.000973142	0.00122125	0.0014816	0.00136861	0.00188353	0.00152661	0.00115332	0.00139958	0.00294162	0.00160419	0.00263173	0.00193523	0.00111935	0.00157221	0.00159692	0.00180512	0.00187566	0.00264492
Cre01.g023650	0.00817516	0.0477118	0.00328324	0.095291	0.0467228	0.0287919	0.0658979	0.0205192	0.00476179	0.00564413	0.00122125	0.00225122	0.00136861	0.00188353	0.00152661	0.00115332	0.00139958	0.00294162	0.0117647	0.00696782	0.00769662	0.00476124	0.0108188	0.00159692	0.00180512	0.00187566	0.00264492
Cre01.g023750	0.255555	0.124097	0.0173956	0.72809	0.300362	0.159328	0.189121	0.231929	0.100918	0.203349	0.0125095	0.119276	0.313379	0.153513	0.409417	0.407658	0.465189	0.468916	0.203621	0.0479928	0.106025	0.335512	0.28202	0.281351	0.183067	0.715839	0.850705
Cre01.g023773	1.64352	1.83577	3.91402	2.01654	2.21918	3.02389	3.64126	2.99133	5.74381	1.11478	2.06519	1.17512	1.77541	2.47302	1.30545	0.162359	0.318776	0.205813	1.88106	1.5974	1.11298	2.83799	2.5642	4.20315	1.59778	2.36595	2.45276
Cre01.g023787	8.81005	8.67381	4.17666	9.73998	8.28443	6.96733	16.1004	13.3174	9.16399	8.73779	4.2002	8.99813	7.58609	6.0849	8.19539	5.63487	5.40218	6.82054	8.57035	9.23977	8.60333	8.07581	8.32824	7.64575	8.93917	7.76378	5.96602
Cre01.g023800	3.81378	3.9071	0.852159	4.20293	3.66711	2.0351	3.19995	2.63386	1.4621	1.87664	0.404532	1.33663	2.32162	1.13048	1.53117	0.184071	0.153324	0.032997	1.98911	1.71984	2.53296	4.59982	4.09271	3.53521	1.30904	1.2742	2.07318
Cre01.g023850	1.56008	1.56347	1.40972	1.19635	1.7337	1.57709	1.99401	1.12395	1.69119	1.39621	0.550686	1.02627	0.88389	0.952243	0.68843	0.0871488	0.0855542	0.103109	1.20569	1.10806	1.14237	1.53956	1.75488	0.769181	0.773323	1.12687	1.08423
Cre01.g023900	6.05092	2.97433	4.96745	4.31262	4.23803	2.7857	3.61628	2.86627	2.5397	6.00012	6.70751	6.10145	6.64345	9.08277	7.66883	4.15163	8.67836	7.25145	3.92704	4.39887	3.97933	3.29087	3.34436	3.36047	4.3459	8.48425	5.62148
Cre01.g023913	7.50137	8.05637	10.2977	5.13187	5.16196	5.47947	6.19935	5.78154	3.33658	11.4041	16.8064	11.3925	10.8124	11.9556	13.0723	12.3244	19.5305	12.8723	8.06906	9.22219	9.58756	5.45441	7.24378	7.10795	6.40489	10.3507	6.76784
Cre01.g023950	5.66276	5.71578	1.81938	4.96528	4.27309	2.88614	4.93571	3.60531	2.23647	6.66217	2.84009	7.74361	4.47544	2.5748	4.69542	13.4989	9.37996	12.4219	5.81706	7.03957	6.94368	4.31155	4.02845	3.29647	6.34333	4.78864	5.92632
Cre01.g024000	1.43243	1.60106	1.39602	1.96845	1.2371	0.896862	1.19314	0.543294	0.422737	1.12521	0.739139	1.40951	0.441005	0.270761	0.273069	0.199726	0.0904945	0.0227214	2.27211	2.08364	2.31956	1.36818	0.839138	1.5291	0.681649	0.882917	1.02737
Cre01.g024050	7.17427	9.32658	6.80034	17.772	13.6416	14.2767	9.03308	10.8384	8.97156	2.13618	1.24712	2.53738	9.29037	8.68848	11.6807	31.5767	28.3676	27.4654	4.90938	5.41923	5.66595	6.24768	7.20842	7.52455	13.2368	15.7378	15.5251
Cre01.g024100	4.89	6.33902	8.32119	3.71125	5.83919	5.97738	3.77577	1.8769	4.22838	3.03961	3.47971	2.87362	4.28755	4.19873	3.62387	0.00115332	0.159241	0.17992	4.11103	4.74789	5.76657	8.13282	7.37861	6.39682	1.20737	2.85483	4.19378
Cre01.g024150	54.4057	59.1034	54.7959	34.4411	34.9215	34.2862	42.0542	39.9243	36.0436	32.1978	26.3792	27.4624	22.6003	21.462	19.1898	1.72521	1.29514	1.31324	36.613	37.6074	45.8168	33.9638	35.8117	36.4472	15.2259	17.7513	19.2935
Cre01.g024200	4.48532	3.55806	3.70764	3.01881	3.65023	3.68079	3.87584	3.73442	3.37351	3.39731	2.76686	3.21375	3.31818	2.93239	3.87401	0.595501	0.429857	0.854793	3.00804	3.39608	3.13632	4.62852	3.66518	3.22329	2.02453	2.66734	3.10511
Cre01.g024250	2.80212	2.09035	0.673652	2.34525	2.21457	1.09907	1.3582	1.30546	0.643773	1.66078	0.446884	1.52177	0.255205	0.0138253	0.17558	0.0418387	0.0308048	0.00294162	1.37223	0.908771	1.10176	0.401365	0.526555	0.500873	0.286993	0.398229	0.642515
Cre01.g024251	2.12454	1.96558	0.63158	1.94809	1.84942	1.18937	1.32046	1.13861	0.968847	0.765581	0.231458	0.566303	1.78651	0.766368	1.26114	0.121637	0.0358235	0.0719565	1.23311	1.10838	1.5375	2.04315	1.89705	2.24424	0.653297	1.38058	1.38089
Cre01.g024300	19.4896	20.5123	12.2797	24.0863	23.2057	18.2929	18.8905	19.2451	22.807	31.6808	27.1036	34.7973	45.994	36.7394	48.4751	109.346	90.0304	107.928	29.1649	28.3776	23.019	28.2742	29.558	30.5342	60.3198	47.1294	48.6292
Cre01.g024350	42.2135	46.5826	30.3643	44.5027	48.44	49.6435	62.6943	76.9613	55.8217	39.9797	21.9537	42.1744	44.3914	36.0539	47.0425	50.6273	39.7634	45.8033	46.2334	40.7977	37.963	28.2746	27.7631	26.9449	57.1601	49.8884	48.7178
Cre01.g024400	4.41959	5.07402	1.24436	5.52142	3.56717	2.38819	1.62629	1.16148	1.22659	3.33064	0.980066	3.14324	1.84278	0.831912	1.50221	0.318293	0.826188	0.494663	3.62243	3.0238	3.01175	1.85139	1.95255	1.77796	0.781056	2.38723	3.46492
Cre01.g024500	2.35709	1.76389	1.01022	1.91546	0.894736	0.481838	0.348568	0.32745	0.261268	0.380522	0.175267	0.196177	0.0846177	0.0561084	0.062874	0.00115332	0.00694545	0.0104632	0.354394	0.292353	0.616882	0.128058	0.109409	0.318861	0.0578235	0.167715	0.302567
Cre01.g024550	4.4416	4.83394	4.25875	5.23231	5.19748	4.18923	5.02358	4.85946	3.86222	3.53533	2.78481	3.3034	2.92188	2.17962	2.78419	0.600568	0.34975	0.270973	4.39476	4.83182	4.38413	4.24501	4.44777	5.38094	2.49583	2.47153	3.57756
Cre01.g024601	0.00271493	0.113195	0.149946	0.0327215	0.162578	0.0014777	0.0716564	0.468559	0.186405	0.0736482	0.246468	0.0146877	0.00136861	0.132325	0.169464	0.171621	0.547561	0.253812	0.153514	0.00263173	0.00193523	0.0776596	0.14117	0.100714	0.300571	0.0616422	0.0333617
Cre01.g024650	15.3923	10.1832	3.00872	9.16375	6.83659	5.61144	5.34724	4.7528	3.25534	14.4018	5.55643	13.4487	5.09047	3.47938	4.38448	1.22006	1.40461	1.08262	12.6198	13.0447	11.9254	6.03078	5.895	7.33856	3.04759	4.19095	4.32942
Cre01.g024750	0.0298028	0.042166	0.00169825	0.036567	0.0340659	0.0194374	0.0400388	0.016623	0.00223896	0.176038	0.0602509	0.112161	0.0879312	0.0105626	0.0315633	0.00399562	0.01569	0.00294162	0.462245	0.516495	0.444256	0.283502	0.257676	0.442696	0.121295	0.189438	0.335542
Cre01.g024800	0.193249	0.0974043	0.0388056	0.0592775	0.0957201	0.0567167	0.256377	0.145514	0.11819	0.916147	0.23441	0.816861	0.059496	0.051368	0.0345372	0.0427493	0.019076	0.00574751	0.880657	0.724722	0.427553	0.118177	0.0588205	0.0510863	0.0226878	0.134004	0.247793
Cre01.g024850	4.26831	4.73508	8.66452	4.38009	4.73102	7.25809	9.35732	11.4275	19.3017	11.7874	20.62	13.5062	7.85468	10.5068	8.07516	79.7191	61.1621	74.5517	8.48776	8.92952	8.80409	6.01131	5.99775	5.86153	28.1713	12.3323	12.4265
Cre01.g024900	3.18623	3.0819	1.81116	5.59343	4.50114	3.5295	3.65494	5.6596	3.61184	0.7671	0.361004	0.573686	2.7542	2.15426	2.84232	0.542181	0.435486	0.233263	1.17571	0.919151	1.82291	5.03172	4.52795	4.69277	2.27894	2.67678	3.37266
Cre01.g024950	10.8016	13.4494	8.38997	11.8574	12.2679	10.2524	8.86127	6.98937	9.94611	14.1268	10.0689	15.0369	16.9282	12.6984	19.0854	12.8855	15.3085	12.3717	16.7571	15.0044	11.0023	9.5501	10.0609	12.0901	10.9329	20.7703	20.9875
Cre01.g025000	7.27473	9.08018	6.25525	5.86473	7.10712	5.58399	6.82877	8.75895	6.05719	14.8528	10.3972	13.9458	16.008	10.1809	14.8163	11.0285	9.9061	11.567	14.2941	15.958	13.4783	11.3254	11.2811	10.408	10.1393	10.6979	11.5798
Cre01.g025025	8.9302	8.60546	7.24898	6.93042	7.93524	6.24822	8.24552	6.57381	6.54333	14.553	9.56912	14.0596	15.8598	13.085	20.0266	12.2095	13.855	16.5552	15.9241	14.2276	13.339	10.7144	10.1392	11.1542	14.463	14.4416	12.9083
Cre01.g025050	62.1718	58.4855	24.1109	45.5679	43.6283	34.2621	37.8181	40.0087	26.4309	71.8037	35.2659	73.9783	60.7028	43.9916	65.2729	14.488	14.1883	14.2322	66.9202	72.9721	77.4898	51.2095	50.1227	51.8153	23.676	32.1214	31.0552
Cre01.g025100	8.25528	10.9235	7.96232	6.34584	5.53284	4.94298	5.90163	6.83743	5.85126	5.29507	3.67682	4.35484	0.842084	0.705012	0.395012	0.0533385	0.0916344	0.00294162	7.15665	4.63422	6.71081	1.68952	2.14986	4.15679	1.12098	1.14948	2.86173
Cre01.g025150	2.63501	3.58928	2.10149	2.06366	1.89403	3.17383	4.72003	4.75313	3.4615	5.15228	3.78886	5.9181	2.07126	1.57635	2.15237	3.51768	1.62336	2.04537	5.62973	5.30405	4.48649	2.77541	2.76989	2.45601	4.58108	2.74292	2.47808
Cre01.g025200	20.6548	19.2721	8.19306	2.51243	2.28728	1.87135	3.44298	3.36253	1.57053	17.9363	7.43454	12.9376	0.920179	0.802358	0.878904	0.11254	0.281223	0.257221	17.3512	25.8104	28.5939	1.38516	1.08394	1.41212	1.09897	0.338073	0.461403
Cre01.g025250	5.38261	5.63706	7.30356	6.96639	7.49659	7.25938	6.61768	6.76091	5.97573	2.32219	1.3313	1.68734	4.49984	4.20387	3.85123	0.395677	0.332946	0.384542	3.5056	2.82688	3.79734	7.88214	8.77103	9.64886	2.00633	5.39236	5.0633
Cre01.g025300	1.5554	1.81761	2.3089	1.95674	2.49055	2.77363	1.45479	1.82844	2.13306	0.978698	0.784698	0.574702	2.09124	2.28877	1.86101	1.5521	2.13007	2.43596	1.56779	0.922951	1.24192	2.21308	2.04274	2.55777	1.44236	2.32093	1.55168
Cre01.g025350	5.57986	6.13131	14.8334	4.34409	5.05061	6.20692	3.40568	3.27024	3.86053	6.75299	7.75485	5.03861	2.59426	3.75441	1.93482	0.660743	0.313143	0.033696	6.24999	5.55246	7.19986	2.58988	2.44392	1.8826	0.66506	0.883827	2.55115
Cre01.g025400	34.3957	13.5204	2.20545	6.71265	2.49462	2.30722	3.11545	1.89572	1.52944	14.1509	3.08486	8.83163	0.358821	0.376621	0.351241	0.0827235	0.0785029	0.0407803	9.50763	10.8423	12.6508	0.499107	0.542554	0.986443	0.437857	0.701212	1.36794
Cre01.g025450	26.2741	24.2892	25.2066	12.4823	13.1022	11.8937	23.8192	28.7703	13.1491	13.9216	7.79456	8.94847	2.02226	1.17703	0.834785	0.574877	0.514562	1.05024	13.4303	13.0243	20.3034	2.21575	2.09179	4.04833	3.29685	0.850223	2.81351
Cre01.g025500	1.16928	1.34983	1.44491	2.47519	2.8689	2.67497	1.75213	2.0318	2.11057	0.201078	0.111328	0.0778431	3.46141	1.78515	2.6434	0.434114	0.649403	0.336295	0.345167	0.405209	0.665339	3.86893	4.3735	3.96933	1.29129	2.80663	3.1505
Cre01.g025551	3.30807	2.86344	0.477684	3.18326	2.34524	1.42542	2.14722	1.59842	0.632181	1.19755	0.17605	0.986695	0.806757	0.384663	0.625903	0.0239195	0.0117409	0.00294162	1.26949	1.0201	1.66569	2.22104	2.13677	2.06062	0.642342	0.95364	1.23684
Cre01.g025600	6.84266	5.26616	2.61723	4.79754	3.09421	2.56978	2.94642	1.59375	1.37235	5.38752	2.51913	4.66585	0.810254	0.2665	0.378271	0.100812	0.178141	0.298184	3.60702	3.71717	4.60152	1.08023	1.04817	1.07908	0.564986	0.869022	1.09743
Cre01.g025650	0.160217	0.00172216	0.064345	0.0327634	0.24418	0.062696	0.143497	0.290432	0.0622145	0.0737426	0.0616959	0.161771	0.0205526	0.00188353	0.00152661	0.00115332	0.00139958	0.00294162	0.281803	0.0910371	0.150839	0.108863	0.113081	0.100843	0.300956	0.0925818	0.133618
Cre01.g025700	4.92529	3.62677	0.875139	3.25964	2.12303	1.45623	1.40359	1.20708	0.417285	7.41681	2.05754	7.07738	0.685423	0.342067	0.434686	0.0960474	0.117863	0.12429	5.23598	5.55904	4.56673	1.22853	1.20089	1.75481	0.542024	0.632464	1.46878
Cre01.g025726	0.0357719	0.170813	0.00169825	0.2414	0.0681481	0.0139982	0.0360435	0.224464	0.0208361	0.510403	0.17563	0.620588	0.247796	0.0507125	0.340965	0.215815	0.12712	0.319172	0.274553	0.609779	0.336779	0.0937515	0.246166	0.310712	0.0671948	0.0620126	0.201373
Cre01.g025750	2.6757	2.23239	1.70622	1.87958	2.17905	1.91027	2.97042	4.7763	2.30804	1.8191	1.23878	2.28357	1.39129	0.651511	0.989653	1.6841	0.88713	0.984109	2.64542	2.76799	2.80752	1.3799	1.48666	1.80497	3.11734	1.06225	1.86525
Cre01.g025767	2.03049	1.21476	0.188743	1.47854	0.688706	0.39139	0.485675	0.221803	0.386045	0.818093	0.0417629	0.554164	0.296797	0.0683335	0.177076	0.111475	0.190322	0.0860149	0.647417	0.672733	0.822513	0.122818	0.197745	0.100118	0.0679073	0.132303	0.301493
Cre01.g025808	0.418088	0.382451	0.104219	1.7512	1.23044	0.541592	1.43326	0.578968	0.453459	0.0796271	0.00832737	0.0476401	0.42166	0.480298	0.389345	0.00115332	0.0569243	0.0171511	0.414941	0.196603	0.352896	0.856434	1.08368	0.990898	0.243729	0.249924	0.973891
Cre01.g025850	15.8523	13.107	2.63825	17.1534	15.4896	9.70525	11.1205	10.4158	5.39903	5.21437	1.38272	5.76034	11.1353	6.24474	11.7016	4.37186	2.68173	3.9903	6.00862	6.81488	9.40142	13.2042	13.8543	10.47	6.81035	4.44743	5.88479
Cre01.g025900	0.725164	0.961861	0.536963	0.750726	0.863431	0.594145	0.631725	0.767864	0.475185	0.1721	0.0916268	0.037442	0.575585	0.240946	0.423	0.0546871	0.00139958	0.0808777	0.163058	0.14486	0.693383	0.40914	0.575797	0.710316	0.340542	0.667841	0.566974
Cre01.g025950	0.56064	0.601106	0.215778	0.15764	0.151309	0.0411355	0.156916	0.30782	0.170081	0.459641	0.17541	0.254092	0.175302	0.0331166	0.180911	0.098653	0.0461181	0.0416855	0.677943	0.567438	0.758745	0.244889	0.33078	0.255834	0.279735	0.128237	0.314144
Cre01.g025983	11.413	9.37123	1.92019	5.81789	4.16535	1.94829	2.58792	2.85964	1.2045	9.20265	2.3775	8.94066	2.33168	1.21372	1.62685	1.08071	0.728094	0.877487	7.0322	9.24476	9.55449	2.16707	2.27644	2.63133	1.32985	1.76578	1.69713
Cre01.g026016	23.4711	17.1312	5.30333	14.582	12.2862	9.08466	17.6261	30.9346	9.85021	20.8903	7.14769	19.5776	6.83591	4.51404	6.19182	1.18216	0.454122	0.50676	16.1834	18.4799	20.2123	10.5313	9.71853	10.1829	5.82114	5.4645	4.58275
Cre01.g026050	17.3928	15.6519	3.86479	11.5976	10.3786	7.30513	7.66517	5.44449	3.07828	14.9759	6.12043	15.0237	5.85863	3.05651	5.01229	0.37013	0.12458	0.156398	12.0702	11.6083	12.4512	8.98877	8.60836	7.79464	1.62985	2.68923	3.30561
Cre01.g026100	2.07021	3.65329	7.8262	3.50641	2.46923	4.80785	2.26731	4.16066	5.03306	1.21178	2.92447	1.66067	2.33814	5.66237	3.75347	0.886953	1.52821	0.8031	2.13726	2.74261	2.66932	3.21083	3.20421	2.71935	1.45828	2.49658	2.61792
Cre01.g026150	0.279305	0.536683	0.0666968	0.740966	0.402667	0.112251	0.152122	0.0694724	0.0439694	0.28143	0.0479631	0.141353	0.424139	0.144472	0.203864	0.00607231	0.0119224	0.00898044	0.152086	0.128679	0.284276	0.457229	0.483508	0.307884	0.0354495	0.35769	0.377731
Cre01.g026200	0.425247	0.661819	1.89001	1.80878	2.11713	2.44064	4.68467	6.71244	2.60905	0.678521	0.605885	0.515247	1.85472	1.86886	1.30607	1.14025	0.850731	0.944343	0.571169	0.676564	1.04092	2.14643	1.99593	1.41323	1.83723	1.80202	1.17034
Cre01.g026250	1.32183	0.94677	1.46871	4.35192	4.71738	4.37081	4.99448	5.48344	3.60582	0.669232	0.184514	0.588459	2.97584	1.79582	2.68607	1.96709	1.47007	0.864885	0.75032	0.506976	0.881487	3.44502	2.72303	3.4527	4.06584	4.18828	4.72644
Cre01.g026300	5.05489	4.20286	0.99015	5.43249	4.69685	3.15693	6.70283	6.37121	3.42442	5.46901	1.86647	4.97738	2.89692	1.45804	2.50293	0.891866	0.443534	0.668175	5.33247	4.93006	4.58731	3.81486	3.5909	3.9722	2.68552	2.20022	2.7192
Cre01.g026350	0.0600013	0.148561	0.0321296	0.0981593	0.144789	0.0782656	0.114196	0.0334667	0.0232993	0.0828498	0.0115526	0.132182	0.0461817	0.0283539	0.00152661	0.00804429	0.00139958	0.0118968	0.095941	0.17899	0.0376594	0.0873624	0.0741105	0.0906376	0.140885	0.161802	0.0625499
Cre01.g026400	0.434538	0.439142	0.997231	1.21866	1.05646	0.890702	0.861775	1.29841	0.940106	0.809537	0.478087	0.706564	0.254822	0.366683	0.262975	0.0665804	0.0653621	0.00294162	1.05215	1.12873	0.818204	0.566409	0.328603	0.453236	0.194345	0.789167	1.16484
Cre01.g026450	18.7148	26.8524	30.3257	31.8228	31.2661	34.6272	27.6157	24.4396	26.7544	9.78413	8.08394	7.0469	23.6732	26.8052	24.0752	31.6469	33.0758	23.0627	12.4317	7.76739	10.5141	28.1137	27.8248	23.6457	22.8121	35.7344	40.8431
Cre01.g026500	14.1074	16.4229	15.3293	7.78736	10.2004	9.22003	7.73538	6.59141	6.82761	7.17095	4.23593	5.70148	3.9103	2.61998	3.47396	6.10052	4.98881	5.44833	7.26172	7.70638	9.89882	3.19042	3.46884	2.93632	3.76196	3.30164	3.94223
Cre01.g026550	21.1878	20.8219	14.4436	21.6792	22.5677	22.345	21.3318	20.6812	17.9721	19.0257	11.8333	17.7864	23.8062	19.3768	25.9902	45.0267	32.4945	38.703	22.3456	19.4995	14.4301	15.9207	17.2611	16.6746	18.3591	26.2379	22.0877
Cre01.g026600	85.0957	108.391	269.635	89.006	103.038	166.549	182.699	216.13	283.674	114.283	220.775	94.8905	133.109	235.15	132.742	266.962	328.945	196.272	110.416	117.48	96.1375	141.161	135.153	137.709	219.621	142.694	141.99
Cre01.g026650	0.482192	0.573066	0.774615	1.60924	2.21936	1.88691	1.50291	1.69439	1.2358	0.443874	0.534761	0.318678	1.58845	1.9824	1.53203	0.651639	0.761567	0.550697	0.444105	0.378102	0.617394	2.28034	2.27681	2.47655	1.28618	1.73869	1.78549
Cre01.g026700	0.230167	0.0777115	0.075631	0.397937	0.558073	0.302959	0.365442	0.0875315	0.146254	0.0433384	0.00122125	0.0288099	1.87623	1.14205	1.89471	0.504952	0.553546	0.696996	0.0903355	0.107005	0.226544	2.47384	2.3094	1.85698	0.776269	1.41467	0.759095
Cre01.g026750	0.0540055	0.0382044	0.0144595	0.0441752	0.0754486	0.0634002	0.0846464	0.12802	0.0838843	0.0248569	0.00122125	0.00495722	0.00136861	0.00188353	0.00152661	0.0144809	0.00710796	0.00294162	0.0431769	0.00767163	0.0254221	0.0104843	0.00476463	0.0135967	0.0169076	0.0208048	0.090079
Cre01.g026800	1.06467	0.484178	0.252478	0.46032	0.780403	0.190458	0.483591	0.271468	0.295305	0.0560037	0.00585685	0.0893505	0.0156086	0.00718735	0.0563781	0.00115332	0.00800726	0.00294162	0.155647	0.0432112	0.162285	0.029527	0.0107349	0.0689265	0.0285701	0.0937482	0.393219
Cre01.g026850	0.718627	0.713672	0.155405	0.565212	0.659946	0.259581	0.228984	0.501032	0.171725	0.0848103	0.00122125	0.0710376	0.0283647	0.00188353	0.00152661	0.00115332	0.00139958	0.00294162	0.132585	0.0785253	0.0867387	0.0268289	0.0292619	0.10438	0.0432657	0.0851816	0.288135
Cre01.g026900	0.757575	0.617121	0.786749	1.7182	1.91265	1.58707	1.38787	1.56855	1.67592	0.260634	0.070721	0.0632168	0.365167	0.146453	0.237051	0.0554001	0.151073	0.0364143	0.256953	0.110877	0.360217	0.833404	0.822297	1.3409	0.402478	1.03472	1.35933
Cre01.g026950	3.65467	2.56346	0.912166	3.23011	2.53322	1.61598	2.26077	2.22848	0.793767	1.79617	0.620178	1.42147	1.45414	0.885469	1.28745	0.116266	0.08968	0.0491277	1.72341	1.99743	2.36186	1.99621	2.32807	2.12875	0.465426	0.59657	0.852385
Cre01.g027000	500.192	572.939	1824.24	483.041	539.605	876.491	567.171	550.728	1346.58	670.929	2188.4	639.445	574.949	1471.95	556.692	646.255	993.908	708.789	672.636	728.339	713.038	764.985	796.123	700.806	1072.08	787.85	819.848
Cre01.g027050	26.3697	30.307	58.4347	21.8196	26.6376	37.8738	27.1491	44.5753	41.1822	25.9278	38.4732	23.4861	20.2133	32.876	21.3165	13.2648	12.4547	10.2148	24.3338	26.7622	19.888	19.3542	19.6831	21.8978	12.5184	12.7881	15.3703
Cre01.g027100	6.10408	6.6244	13.6837	11.9151	14.8425	17.2634	7.88373	8.84435	12.4118	12.0937	20.2093	10.0854	24.6227	37.2102	28.8485	7.58848	10.5609	7.65786	11.0735	12.8883	9.5083	20.5223	20.6649	17.9596	9.92858	15.1672	13.0854
Cre01.g027150	2.53645	2.47361	0.800381	2.24518	1.3622	1.13436	1.35087	0.899373	0.717598	1.64276	0.690685	1.42022	1.35728	0.864711	1.01215	0.131165	0.133534	0.0502917	2.03366	2.06406	2.60972	1.8782	1.8126	1.49613	0.635271	1.19349	1.4203
Cre01.g027200	53.9468	54.1105	40.722	50.4161	53.7118	49.0779	36.8195	44.3274	40.0005	89.8046	77.344	106.699	84.6497	74.1478	84.5587	106.746	76.9624	88.9125	81.1474	90.1975	74.8118	58.3771	63.4918	53.386	71.6927	60.8448	52.6094
Cre01.g027250	1.09282	1.70892	0.939379	1.12914	1.16879	0.675225	0.695444	0.561418	0.603035	1.34131	0.819492	1.21429	0.789474	0.672702	0.829961	0.115668	0.287665	0.273702	1.62784	1.34812	1.4801	0.932363	1.06056	0.832646	0.846324	0.686884	0.791472
Cre01.g027300	1.22832	0.669312	0.71996	8.92041	5.16072	7.50875	21.5194	9.91563	4.79551	4.56867	2.49282	6.03356	105.477	89.9613	107.507	12.7381	9.22804	9.43904	9.01343	4.83844	5.00072	122.02	90.8183	76.3258	66.4753	13.8504	19.5603
Cre01.g027350	0.792586	0.711642	0.113245	1.04728	0.482017	0.193846	0.499127	0.194471	0.208634	0.220985	0.0286131	0.111227	0.375407	0.21338	0.369257	0.0275869	0.0270822	0.0362655	0.248592	0.243582	0.40897	0.523744	0.560751	0.417319	0.293468	0.158538	0.476683
Cre01.g027400	2.13754	2.34216	1.35301	1.79597	1.84133	1.15468	2.02111	2.07023	1.81345	0.732531	0.187885	0.537436	0.545425	0.485837	0.470601	0.40183	0.311913	0.373148	0.691007	1.19807	1.0937	0.487138	0.541154	0.921304	0.720119	0.523609	0.726629
Cre01.g027450	4.83498	6.43591	9.44464	5.86214	6.97637	6.69484	6.87994	8.23397	8.66533	2.31755	2.54488	2.47377	4.97651	5.82013	5.20391	2.11726	1.98815	1.66773	3.73286	4.14531	6.30271	8.61434	8.38996	8.77307	6.63695	6.44747	5.97683
Cre01.g027500	0.650032	0.229922	1.36331	0.886184	1.23836	1.49796	1.89213	0.936628	2.18761	0.398917	0.125156	0.358002	0.972835	0.844732	0.659745	0.261446	0.427771	0.601466	0.173231	0.800269	0.883973	1.13574	1.20433	1.41835	1.56021	1.33555	1.67152
Cre01.g027550	4.64802	4.42949	2.59197	7.13777	7.48993	5.57243	7.01005	8.2729	4.96632	1.72373	0.205205	0.937534	1.73177	1.14369	1.96355	0.404851	0.210411	0.12327	1.90299	1.74108	2.8569	4.31054	4.07459	4.14791	1.86297	2.2924	4.27757
Cre01.g027575	2.84143	0.670024	0.676237	6.71441	7.2175	4.85944	8.27089	7.04378	4.04567	1.01719	0.243148	0.92735	2.02498	0.895152	1.08668	0.00115332	0.0831057	0.250394	0.504821	0.00263173	0.594467	2.81938	2.33972	0.715373	0.593045	0.486496	3.15959
Cre01.g027600	1.15658	1.64431	0.820758	1.55685	1.36053	0.650325	1.71221	1.96348	0.719457	0.284256	0.0389159	0.197897	0.42349	0.0875535	0.365686	0.00115332	0.00886739	0.00294162	0.269323	0.287118	0.697727	1.25563	1.10559	0.678493	0.569503	0.246569	0.716399
Cre01.g027650	1.28006	1.07235	0.162344	0.649493	0.31537	0.165716	0.465485	0.201309	0.325149	0.527153	0.127863	0.381649	0.0296312	0.040933	0.0076448	0.00115332	0.053203	0.0114499	0.480151	0.475783	0.634281	0.0504483	0.142653	0.159926	0.0813554	0.0778618	0.1204
Cre01.g027700	3.07264	3.97282	1.82508	1.93253	1.37732	1.57623	2.3068	2.89476	1.59421	3.28007	2.87846	3.10007	1.82836	0.585676	1.02546	0.415405	0.122341	0.12287	3.88919	3.41112	3.74359	2.51133	2.36457	2.04772	1.67331	1.82029	1.42123
Cre01.g027750	0.00271493	0.00172216	0.00169825	0.00218174	0.00237359	0.0014777	0.00109019	0.00248492	0.00223896	0.000973142	0.00122125	0.0014816	0.00136861	0.00188353	0.00152661	0.00115332	0.00139958	0.00294162	0.00160419	0.00263173	0.0428016	0.00111935	0.00157221	0.00159692	0.00180512	0.00187566	0.00264492
Cre01.g027764	4.68483	5.39044	2.10816	2.75863	2.4445	2.28974	4.22118	4.88764	2.57535	5.48593	2.87991	5.88046	2.32423	2.08714	2.64517	3.72312	1.99093	2.67475	4.84656	5.16358	5.86308	2.81064	2.9729	2.47975	3.88759	2.23964	1.92999
Cre01.g027800	56.9789	69.7647	58.5692	47.194	54.662	60.2183	58.7928	52.8756	64.9448	92.8974	75.4276	100.301	98.4127	92.6454	100.829	151.773	138.524	169.994	99.1214	92.1381	86.6455	78.7636	76.0745	83.4078	146.126	84.8803	78.5294
Cre01.g027850	0.707199	0.911232	1.90699	2.23125	1.86693	1.69998	1.28941	1.37354	1.1475	1.1625	1.24006	0.653782	1.92455	2.11256	1.82563	0.325074	0.29918	0.120189	1.59927	0.904136	1.18893	1.92699	1.53753	2.2892	0.806542	2.74384	2.43288
Cre01.g027900	1.02182	0.956717	3.21058	1.58561	1.74053	2.86957	4.32019	4.22424	5.39164	1.00978	1.38875	0.463452	3.0071	3.62149	2.1007	0.652736	0.54586	0.286027	1.18216	0.870914	1.4996	3.48315	3.18176	1.90675	3.72592	2.98704	2.36855
Cre01.g027950	39.2098	36.8052	26.9801	8.76745	9.89674	8.57238	12.9108	17.4988	8.49135	28.3818	16.4419	22.9017	1.79648	1.13687	1.74003	0.860108	0.556049	0.232688	24.9949	30.6963	38.2282	1.98969	2.47798	4.05766	1.71456	1.7481	4.01276
Cre01.g028000	2.66667	3.61087	1.32721	1.50548	2.10688	0.883471	0.417599	1.34138	0.609868	1.5587	0.415789	1.35153	0.289614	0.16235	0.246901	0.171082	0.0129193	0.136239	1.16147	1.79876	2.75701	0.638382	0.632189	1.05031	0.0614619	0.151258	0.225124
Cre01.g028050	0.0526042	0.00172216	0.00169825	0.00218174	0.00237359	0.0014777	0.00109019	0.00248492	0.00223896	0.000973142	0.00122125	0.0014816	0.00136861	0.00188353	0.00152661	0.00115332	0.00139958	0.00294162	0.00160419	0.00263173	0.00193523	0.00111935	0.00157221	0.00159692	0.00180512	0.00187566	0.00264492
Cre01.g028101	3.65075	2.38061	3.57126	7.38214	6.79175	6.14541	3.32911	3.0032	1.90074	2.49701	2.27365	2.63966	5.49422	3.90333	4.9086	7.61245	6.28132	6.25993	2.71981	2.64224	2.7458	5.82034	5.72199	4.75998	3.44798	4.33704	4.38838
Cre01.g028150	4.26811	5.36512	20.2003	9.66797	11.9589	16.2908	6.57207	7.96587	13.5394	7.28364	15.816	6.07551	16.7286	29.3694	16.3771	12.2543	16.2302	10.3895	9.00851	8.73067	6.86197	17.2091	16.6495	15.8209	11.7176	15.1775	8.87141
Cre01.g028200	36.128	32.8158	17.6086	51.6351	55.6351	37.5521	27.4515	26.3391	23.5001	40.7713	24.0873	41.0965	97.9752	62.1654	98.1464	33.6941	32.9769	35.5638	45.6104	44.1049	41.9656	78.8534	79.3064	64.7703	36.8811	49.1317	45.195
Cre01.g028250	4.30315	4.63983	5.51907	9.19709	9.16745	7.13397	4.58447	4.35511	4.4739	2.58756	1.42987	2.80316	5.64472	4.7721	4.75948	1.15383	2.2289	1.3211	2.81885	2.50425	3.18002	7.61283	7.29898	6.97211	3.56354	3.66303	4.97793
Cre01.g028300	35.5845	41.9101	28.8505	45.446	48.1626	41.5507	40.4527	45.8748	39.0922	22.4599	17.3167	28.3856	51.73	45.4765	59.7124	117.318	82.2118	98.2292	28.0758	27.7069	29.2352	37.0736	34.2266	37.1268	60.7723	44.9841	44.9627
Cre01.g028350	0.730917	0.813738	0.972066	1.49958	1.68007	1.34102	2.39855	3.11775	2.61026	0.220601	0.055369	0.112186	0.866912	0.577551	1.20873	0.693983	0.473114	0.584445	0.195426	0.0408506	0.360987	2.00283	1.92821	2.38019	1.99194	1.48173	1.75376
Cre01.g028400	2.80284	2.18434	0.93415	2.28314	2.3574	1.41993	2.32804	2.55906	2.24902	2.59616	0.718791	1.87672	2.42582	1.02222	2.18935	1.56234	1.91949	1.82632	2.23154	2.05188	2.04751	1.88977	1.98234	2.32779	2.58877	3.66936	4.43739
Cre01.g028423	0.0937378	0.087034	0.2447	1.00636	0.70538	0.605243	0.49586	0.597995	0.423146	0.167184	0.0744484	0.225862	1.33474	0.955136	0.949317	0.31104	0.416385	0.292729	0.213586	0.089881	0.0992821	1.48766	1.59404	1.1328	0.704318	0.758332	0.644947
Cre01.g028450	3.7797	5.68705	2.4156	2.94334	2.4433	2.27127	5.22722	3.91614	2.64461	6.67323	3.93384	6.2063	3.1073	2.33909	3.28108	0.235328	0.249504	0.069606	5.95012	7.53014	7.39233	3.92556	4.05732	3.44697	1.86839	1.87982	2.3861
Cre01.g028500	6.0968	7.20033	4.82538	9.79672	9.60291	7.15739	2.91304	2.10225	4.02669	7.96056	5.45186	8.20481	11.0541	7.05199	9.189	7.73613	13.3862	10.9252	8.45566	6.94666	6.25628	7.68845	7.9063	7.65877	7.57104	15.4041	16.7537
Cre01.g028550	2.81943	4.42067	3.83635	6.60889	6.9906	7.78895	11.5471	7.74555	10.0005	1.16211	0.668432	0.85751	5.57088	4.22071	4.07786	5.8392	6.51329	5.73209	1.57451	1.30912	1.12911	7.73232	7.66279	8.07305	9.92029	4.88764	7.55414
Cre01.g028600	1.73582	2.02844	2.57671	3.1812	3.06408	4.35069	1.97777	2.33466	1.99653	2.48783	1.96719	2.17821	2.80733	2.85017	2.89715	0.706992	0.780813	0.470512	2.80365	1.76038	3.62008	5.13151	5.15256	4.04934	1.91922	5.48501	2.74868
Cre01.g028650	9.37082	9.27432	5.35008	16.0899	13.8855	9.14033	10.159	14.1261	7.31531	7.86689	5.49279	7.28715	9.5011	7.62001	10.3226	10.2198	7.60258	9.96068	6.06444	5.19857	4.1697	7.85538	7.42597	7.49655	7.98747	9.45212	9.09542
Cre01.g028713	32.5072	33.3804	34.5157	52.6056	59.7813	56.785	84.6213	114.882	66.7081	55.4329	53.6156	60.7446	72.8603	63.4717	85.1451	206.128	114.032	158.455	44.3715	51.1461	43.7401	50.5802	51.4264	58.8628	139.188	74.5216	70.9879
Cre01.g028777	1.44099	1.31063	3.58253	1.0945	2.66675	5.53145	4.01009	6.028	5.9153	5.17958	11.8509	7.36931	11.3022	21.5957	12.7539	25.9428	20.5912	21.0611	4.41073	5.49755	4.06991	6.75385	6.39287	6.94486	13.5339	14.1159	8.84147
Cre01.g028850	34.5333	53.4483	94.3959	12.9076	17.4234	22.6019	21.5779	26.9133	30.9395	143.393	264.021	153.952	43.8831	77.6503	46.7543	25.9488	37.9797	25.995	143.762	119.653	92.4033	55.4696	46.1595	37.1082	43.9437	17.3127	17.838
Cre01.g028900	0.992244	1.0753	2.13662	1.11384	1.39962	2.06534	2.82207	2.94972	3.49231	3.81876	3.41442	3.34861	1.23493	1.28695	0.771374	0.203789	0.30009	0.326502	4.3344	3.34683	1.92795	2.13941	1.76571	2.34399	1.92334	1.56152	1.45255
Cre01.g028950	0.431733	0.24815	0.505718	0.176574	0.328993	0.520915	0.519597	1.26423	0.796328	0.231831	0.114297	0.158517	0.041537	0.0127511	0.0571545	0.0578818	0.0284114	0.00294162	0.431459	0.459966	0.220167	0.335257	0.228538	0.244565	0.405489	0.478166	0.900142
Cre01.g029000	8.5838	7.8477	6.19355	14.7567	13.9507	14.4228	5.66825	5.68038	6.01672	15.0667	18.586	19.137	28.0881	36.249	34.1485	8.97247	11.7572	8.9425	11.9573	9.48614	9.17711	20.8019	20.6654	13.5527	11.0226	7.00588	4.64103
Cre01.g029050	9.96259	9.44866	16.7092	12.2554	9.71591	12.9884	5.91198	8.24882	6.01339	10.3826	12.1799	11.2864	7.74745	8.90957	6.70377	2.86511	3.30185	1.84229	12.7523	11.461	13.0972	9.59024	8.93521	9.04525	5.23604	7.99404	10.3642
Cre01.g029100	5.80061	6.27468	12.9145	2.38389	3.51902	3.83457	3.48031	3.36888	2.46021	1.12755	0.748173	0.356685	0.498475	0.259473	0.0223662	0.181207	0.111182	0.0669973	0.810442	0.743992	1.08691	0.639579	0.387545	1.08466	0.555379	0.846109	2.60666
Cre01.g029150	12.8421	10.7677	8.96966	11.557	8.75013	10.9247	12.3118	14.2784	10.0678	11.6987	7.95066	12.2737	2.63457	2.16818	3.64443	8.61189	6.99734	6.64249	13.4851	11.6904	10.8105	3.01152	3.18695	4.69396	4.17251	6.31264	6.34709
Cre01.g029200	3.29582	2.66459	0.679632	1.80006	1.02436	0.913216	0.495032	0.216942	0.119237	0.574747	0.0867116	0.202937	0.178568	0.0290209	0.0921407	0.0329341	0.102383	0.113649	0.458257	0.465272	0.642421	0.194731	0.133647	0.391695	0.115359	0.165608	0.409736
Cre01.g029250	4.32014	2.33289	2.7538	8.79042	8.70467	6.23279	3.55258	2.89413	3.15216	1.70537	1.1278	2.76033	14.7205	10.8105	17.707	23.8562	19.4132	22.6796	2.47797	4.63869	6.20944	10.5746	10.6612	7.76847	11.2051	10.4298	9.46245
Cre01.g029300	101.62	123.063	128.297	128.428	117.411	132.499	100.563	113.795	109.94	82.8848	59.318	65.8579	119.684	107.666	115.774	52.3487	40.4391	38.689	96.0961	79.7566	87.5439	110.573	110.283	130.567	73.7231	140.482	143.301
Cre01.g029350	10.8238	10.8978	4.03074	2.56903	2.57792	1.39492	1.53433	1.30298	1.18934	6.58269	2.84362	5.40839	0.659273	0.355707	0.467322	0.0278394	0.239137	0.123516	5.38717	6.31979	8.20265	0.614759	0.540438	1.01291	0.430686	0.489964	0.930821
Cre01.g029400	1.59111	0.878292	0.238821	0.581727	0.171461	0.176098	0.326576	0.201697	0.163824	1.76611	0.369012	1.17725	0.0494805	0.0569611	0.0606381	0.0517134	0.0253836	0.0286799	1.26051	1.31846	1.28236	0.0772224	0.148883	0.103182	0.0603795	0.106802	0.130685
Cre01.g029450	8.39412	8.52986	5.27662	6.93508	9.88365	8.33463	12	9.77103	9.12456	5.83191	2.47023	5.56618	6.84971	5.41272	7.18779	9.73328	10.2942	11.2441	6.65267	7.38574	6.1231	5.92429	6.19206	5.95131	10.2921	8.83591	8.26483
Cre01.g029500	7.13182	7.05428	1.90151	6.00112	4.69718	3.08796	4.28058	4.16682	2.39358	9.40903	3.31964	9.18405	6.58934	4.21623	5.87179	2.85049	3.05113	2.75433	6.78506	6.8717	7.30309	6.02228	6.47857	4.90308	3.42606	5.72141	5.92296
Cre01.g029550	8.54152	7.5748	1.8275	6.15315	5.93096	3.12359	3.65524	3.49778	2.05413	5.74216	1.55513	4.56846	1.99926	0.947484	1.71685	0.198272	0.134754	0.124058	4.18372	3.63599	4.41793	3.29616	3.44252	3.27223	0.756821	0.854578	1.99235
Cre01.g029600	2.22231	2.24404	1.52589	4.04606	3.35961	2.24421	3.9607	4.00348	3.08993	4.9163	2.45341	3.51386	8.44196	5.23387	10.2779	17.1701	13.9829	20.1695	4.62519	3.51327	2.90212	7.25423	6.10008	5.07612	18.9533	10.9154	10.5148
Cre01.g029650	8.25846	7.65858	3.01926	11.9074	8.26846	4.99245	4.15354	3.68269	3.74407	11.8342	5.13746	11.6017	11.6049	5.98757	11.3713	10.2908	11.9839	10.3484	9.13634	8.35487	8.0842	8.79754	8.22173	7.4355	8.82608	15.3743	18.2848
Cre01.g029700	63.993	57.3483	125.866	21.1226	21.1026	29.1003	5.8531	4.92896	9.12331	135.676	424.528	159.336	38.8819	65.5648	40.5742	12.4293	16.9935	13.052	177.278	250.191	173.302	32.5443	28.2911	24.8063	11.729	25.0329	22.0213
Cre01.g029750	24.7758	22.4532	11.5856	9.71746	11.5096	10.1053	9.01719	9.40384	7.55806	23.9484	12.5226	23.1663	9.64859	7.68933	10.1225	3.47502	4.42855	3.67362	24.5524	23.1828	24.3498	7.68765	7.98674	10.852	4.6284	7.22077	6.54501
Cre01.g029800	7.26991	5.70262	3.81346	5.7848	5.61526	3.56091	3.75391	2.93774	1.95882	6.31282	3.65646	5.04797	0.63441	0.584257	0.785649	0.0132608	0.156218	0.00294162	4.33347	5.11438	5.33891	1.25773	1.23042	2.12914	0.247728	0.704919	1.58792
Cre01.g029850	14.5479	15.4514	11.2528	13.0281	16.152	15.4302	22.7898	25.5927	20.8198	24.1696	21.1748	26.8604	35.2488	30.4971	41.6786	141.696	79.5894	100.544	20.9808	21.9541	16.2936	18.2073	18.9281	22.535	60.7591	36.69	33.62
Cre01.g029900	3.55665	2.94236	0.94697	3.39413	3.03149	2.01551	1.9334	1.74132	0.982112	4.28653	1.731	5.03124	2.84393	1.53598	2.36991	0.25961	0.494116	0.274244	4.13888	3.76678	3.13763	2.20566	2.04657	1.89038	1.28051	2.09328	1.80442
Cre01.g029950	43.9603	46.2459	32.5226	46.2899	43.7755	36.7476	56.2969	52.3138	55.2728	82.3796	82.7214	75.9388	62.8224	48.7165	56.7202	45.0857	55.7675	61.6693	95.8996	93.8593	77.4477	69.3463	66.3461	58.4562	70.9759	90.187	86.5732
Cre01.g030000	0.0792573	0.312378	0.154606	0.152815	0.336494	0.159505	0.494366	0.473647	0.435271	0.11465	0.163501	0.224489	0.156864	0.192617	0.107922	0.109295	0.652713	0.215518	0.108627	0.183356	0.127916	0.138479	0.125864	0.0940701	0.47854	0.379478	0.538235
Cre01.g030050	185.857	267.842	598.565	214.927	220.211	289.863	190.648	174.26	306.19	194.078	442.521	192.514	109.869	161.11	118.53	32.615	48.1183	34.3082	270.082	258.269	266.615	231.426	215.67	323.002	164.923	202.065	231.144
Cre01.g030100	0.0916518	0.0511863	0.0309966	0.0887791	0.0661655	0.00755055	0.0680457	0.121074	0.0337165	0.104351	0.0250766	0.0478202	0.0482659	0.0170962	0.0229893	0.0155212	0.0495209	0.0573864	0.0694183	0.0863391	0.0408727	0.0112375	0.0102139	0.00728677	0.00906112	0.0334492	0.0724128
Cre01.g030150	5.13419	5.17121	2.88577	1.60032	1.0662	0.927993	1.8797	1.47813	0.953096	1.93195	0.493122	1.39096	0.456313	0.226929	0.621604	0.724895	0.617996	0.860468	1.06932	1.10157	1.12748	0.59389	0.44564	1.02095	0.612506	0.822208	1.42397
Cre01.g030200	63.9957	63.0569	62.0655	23.4692	27.8538	25.1616	35.9289	35.9863	24.3068	57.0935	39.3519	43.2067	11.3728	8.20202	9.68676	1.981	1.49187	1.16387	48.6126	54.0558	69.2697	16.1503	16.3755	21.6454	13.3392	10.5657	12.9981
Cre01.g030250	8.19369	9.20252	8.97727	8.06528	7.01554	6.29741	5.29367	4.92961	5.10505	6.67813	4.82851	4.73574	7.25602	5.74268	5.87938	0.296229	0.508915	0.503812	8.21423	6.87375	8.75416	8.99715	9.92223	8.69195	1.90229	4.8305	5.87362
Cre01.g030300	10.1014	10.6204	9.23199	4.36546	3.61893	3.41413	2.95109	1.91547	1.96427	6.07336	5.20927	5.40145	0.869165	0.866244	1.14272	0.124437	0.24432	0.147225	6.66364	6.36822	6.77216	1.31537	1.06452	1.77595	0.581158	0.929652	1.97386
Cre01.g030350	2.3851	2.34683	2.64724	2.10171	1.66881	1.52728	0.276734	0.43538	0.732515	8.76231	8.7169	8.14423	11.365	11.2811	9.42081	1.98837	1.18147	0.490105	8.09206	10.7372	5.51165	6.80655	7.41463	5.50264	0.977507	1.12765	1.41047
Cre01.g030400	0.741514	1.04302	0.941881	0.613594	0.565056	0.674811	0.405427	0.230842	0.341511	0.158742	0.00122125	0.028492	0.199091	0.0611173	0.383527	0.00115332	0.0544715	0.020515	0.181986	0.26456	0.162351	0.120519	0.146054	0.234445	0.12957	0.0996478	0.258868
Cre01.g030450	2.9046	2.69076	0.761808	3.99214	3.61871	2.23201	3.18989	3.02526	1.70335	1.25504	0.163589	0.95764	1.75908	1.02243	1.67934	1.28745	0.915414	0.744375	1.09317	1.12274	1.50681	2.04839	2.0396	1.88043	1.58981	1.68223	2.56244
Cre01.g030500	33.553	33.452	15.1552	24.701	24.0454	17.711	23.6638	30.2604	14.9502	34.5028	19.8051	36.4134	23.4423	15.9922	24.1845	34.5477	24.3304	30.8959	33.0456	34.8099	33.6364	17.5958	17.8286	21.6354	17.2703	28.1914	26.3607
Cre01.g030550	2.79722	3.66387	3.33508	6.93122	6.51127	6.31965	8.0884	6.61864	8.18469	3.32931	2.20268	2.78625	10.3948	9.35614	12.2201	59.382	44.1185	54.3486	3.46984	2.56106	2.66435	7.25464	6.81935	6.26393	17.2922	14.1055	10.074
Cre01.g030600	7.39317	4.62413	2.56364	3.06059	2.53751	1.61825	1.96226	2.18252	0.882268	2.97402	1.21168	2.20802	0.573663	0.311022	0.391495	0.058021	0.0474661	0.00294162	3.0044	2.52053	3.53113	1.5788	1.32361	2.35619	0.513726	0.444583	0.661691
Cre01.g030650	1.46303	1.87322	1.16543	2.344	2.76415	1.53301	1.29952	1.35555	1.25361	2.22607	0.663484	1.95114	1.00508	0.754213	1.03724	0.0486314	0.0286449	0.0575373	2.37803	1.79316	2.66372	1.90837	2.17615	2.95891	0.317973	1.15983	2.04197
Cre01.g030700	5.72031	4.54296	1.57792	4.05145	3.91768	2.26183	3.66601	4.40622	2.01028	5.30421	2.18321	5.56095	1.38334	0.76185	1.31377	0.345831	0.0707299	0.134967	5.49373	4.94676	5.02006	1.78052	2.3137	2.61126	1.29548	0.973015	1.56863
Cre01.g030750	13.4965	10.391	2.16955	5.61345	4.67304	3.49111	2.86636	3.40815	1.60916	11.4075	4.23837	12.206	6.49416	3.20554	5.55582	0.148625	0.208437	0.157003	12.138	12.2681	14.4211	6.09257	6.13836	7.11044	1.09077	1.75909	2.71856
Cre01.g030800	8.0769	8.25649	8.05	11.4926	12.2613	12.0386	13.727	19.0697	12.5003	6.93387	3.52343	6.68994	12.6448	10.4237	13.7715	28.8204	21.055	21.3555	7.59675	6.75792	5.49407	9.34029	9.36245	7.58564	11.2796	14.9181	14.164
Cre01.g030850	17.1224	20.5184	27.0319	28.1396	31.3399	40.1441	35.3475	26.0111	49.4365	17.4687	18.203	18.159	60.5397	65.2226	72.8234	190.913	195.215	208.219	22.0738	17.6288	13.4797	36.3531	34.8972	28.2201	89.3669	81.5205	70.5599
Cre01.g030900	0.9412	1.41487	0.818993	1.34729	1.53007	1.30136	2.39194	1.82427	2.35735	0.606484	0.2084	0.224624	0.953821	0.244622	0.398719	0.0883297	0.0619382	0.0186617	0.316042	0.6685	1.00425	1.12372	1.35351	1.44547	0.397794	1.41407	1.96235
Cre01.g030950	5.25966	4.93964	16.4374	3.93139	4.9985	5.53587	4.71075	6.24667	7.1484	3.78431	6.44278	3.27964	1.95433	2.54975	1.72873	0.267473	0.358062	0.143843	5.16206	5.15275	6.14704	3.52097	3.69626	5.27398	1.76021	1.71179	3.21421
Cre01.g030968	0.0484397	0.179902	0.00169825	0.00218174	0.00237359	0.0014777	0.0162691	0.0202635	0.0564294	0.0445903	0.00122125	0.013339	0.0372829	0.0343355	0.0769516	0.00115332	0.0382524	0.00294162	0.0232362	0.0206429	0.00193523	0.0282114	0.0256415	0.0548795	0.0227476	0.00187566	0.0605965
Cre01.g030986	0.0597909	0.0317228	0.00169825	0.00218174	0.00237359	0.0014777	0.00109019	0.00248492	0.00223896	0.0137599	0.0172681	0.0014816	0.00136861	0.0635725	0.00152661	0.00115332	0.0236082	0.00294162	0.00160419	0.0254804	0.056291	0.0174112	0.00157221	0.0903198	0.00180512	0.00187566	0.00264492
Cre01.g031004	36.458	29.7173	9.50831	29.8388	23.1293	17.3265	26.4151	36.862	15.7983	25.8708	10.3584	27.1134	17.5031	10.8272	16.7929	10.5999	7.37191	7.0661	25.324	24.259	26.2391	13.456	14.2915	14.1487	12.8931	15.529	16.1985
Cre01.g031050	10.379	9.33904	2.64558	9.95276	10.6641	8.16496	9.385	10.8368	5.46099	7.64336	2.87586	7.24753	7.45198	4.57163	7.1915	8.20725	4.74231	5.80466	8.1791	6.33922	6.67775	7.29386	7.35927	7.11026	6.48193	7.03768	8.64309
Cre01.g031100	69.1227	78.2909	65.7816	55.4081	65.2869	72.9535	76.9811	96.3902	78.7896	106.88	108.424	107.992	65.0058	60.3887	60.8806	29.2953	23.3361	22.6243	104.803	101.934	98.4738	70.1379	69.6041	71.0577	52.8328	50.451	42.9949
Cre01.g031200	11.3208	14.8522	30.5529	14.2438	16.6889	22.4402	26.9061	34.8552	31.4595	13.737	23.4098	15.2244	13.9414	20.82	14.0277	23.1638	17.0022	9.62339	16.647	14.14	12.1696	16.5191	15.6572	17.3343	23.7591	24.145	23.5604
Cre01.g031250	7.32745	7.93665	19.0732	12.9449	15.7086	19.7742	11.4576	14.296	20.4724	16.9189	28.9422	17.1135	26.4438	36.573	29.3426	10.4189	9.36394	7.59585	19.5436	17.0774	14.0547	24.0823	28.0367	27.006	13.3072	21.9264	21.9842
Cre01.g031300	1.97146	1.4678	0.446501	4.31438	2.35936	1.55812	1.7194	0.762518	1.15961	3.73966	1.07901	4.41429	3.74621	1.99764	4.21519	4.36242	4.95128	5.99027	3.8448	3.80135	3.28005	2.41683	2.78177	2.26041	2.89581	4.69131	4.69797
Cre01.g031350	0.0125399	0.00172216	0.00169825	0.00218174	0.00955577	0.0014777	0.042117	0.115406	0.0146082	0.0461736	0.0144865	0.0345315	0.0868651	0.0355547	0.0996048	1.09951	0.574354	0.537054	0.0120306	0.0748157	0.082641	0.0219098	0.0464659	0.00947134	0.518216	0.47825	0.596107
Cre01.g031400	0.00271493	0.00172216	0.00169825	0.00218174	0.00237359	0.0014777	0.00109019	0.00248492	0.00223896	0.000973142	0.00122125	0.023727	0.00136861	0.12215	0.0342198	0.207932	0.340212	0.307514	0.00160419	0.00263173	0.0405598	0.0250909	0.00157221	0.162697	0.647405	0.199158	0.215575
Cre01.g031450	0.00271493	0.00172216	0.00169825	0.00218174	0.0107287	0.0014777	0.0756589	0.00248492	0.131211	0.0842421	0.00122125	0.0930483	0.0866912	0.189615	0.436141	1.03061	0.689328	1.00496	0.135074	0.0119999	0.013255	0.0409987	0.0521695	0.170143	0.819845	0.569496	0.68689
Cre01.g031500	0.430816	0.768011	0.373724	1.45892	2.05512	1.31497	1.39487	1.36968	1.30488	0.249846	0.0298615	0.242015	0.192322	0.164903	0.212163	0.339622	0.190519	0.205009	0.578648	0.352504	0.397486	0.270981	0.282785	0.240791	0.558386	0.418232	0.60361
Cre01.g031550	1.57271	2.37684	0.8294	1.96865	1.71899	1.36763	1.00308	1.01012	1.05486	2.03268	0.945126	1.88982	1.22271	0.68689	1.04732	0.741174	0.752703	0.529168	1.88987	1.51647	1.6003	1.87817	1.70708	1.83579	1.77552	1.19337	1.21225
Cre01.g031600	20.4476	19.2178	38.8441	36.2788	32.3753	41.7859	27.3833	30.3047	45.0695	29.8326	52.099	39.5045	69.8972	97.9146	90.4633	109.603	128.564	114.833	37.4908	33.6662	27.6233	39.6203	40.4266	49.3719	78.3125	102.891	83.8435
Cre01.g031650	0.978954	1.01146	2.659	35.2914	39.9793	36.9676	24.0107	22.9224	20.3326	1.2391	1.09372	8.3569	88.6826	70.067	88.8393	41.4982	42.6207	40.118	3.52199	2.2616	1.89181	69.0402	74.9834	64.1722	48.2709	73.0337	57.5421
Cre01.g031700	0.504244	0.314744	0.619442	1.51033	1.77432	1.90356	2.20165	2.23346	2.93707	0.279869	0.402622	0.35939	3.11626	2.31274	2.27355	0.870888	1.48738	1.18211	0.35571	0.391854	0.404914	1.92615	1.9548	1.91547	2.07545	1.69685	1.78106
Cre01.g031726	0.00271493	0.00172216	0.00169825	0.00218174	0.00237359	0.0014777	0.00109019	0.00248492	0.00223896	0.000973142	0.00122125	0.0014816	0.00136861	0.00188353	0.00152661	0.00115332	0.00139958	0.00294162	0.00160419	0.00263173	0.00193523	0.00111935	0.00157221	0.00159692	0.00180512	0.00187566	0.00264492
Cre01.g031750	8.57179	9.65036	4.82794	4.93799	4.89897	4.00881	7.85277	5.67021	5.05371	6.59958	4.14612	5.25822	3.12444	3.03798	3.19672	0.154162	0.110066	0.0207266	7.98968	7.39497	8.44729	6.65632	6.8431	6.89534	3.3872	3.32229	3.50897
Cre01.g031800	0.195326	0.273887	0.0840485	0.282454	0.217951	0.174708	0.262412	0.274311	0.0487594	0.118799	0.020147	0.0307358	0.161077	0.0593372	0.199476	0.0280576	0.0605973	0.0829896	0.093697	0.0475656	0.0656759	0.312836	0.262182	0.24237	0.10483	0.241864	0.357794
Cre01.g031850	1.28411	1.57078	2.32072	4.68292	3.03073	3.39186	1.3298	1.56676	1.3297	0.730585	0.473879	0.412545	3.77496	3.919	3.48492	0.602557	0.6197	0.848696	0.752868	0.729647	0.990665	4.65343	4.37114	4.25673	1.97659	3.33913	3.56975
Cre01.g031875	0.00271493	0.00172216	0.00169825	0.00218174	0.00237359	0.0014777	0.00109019	0.00248492	0.00223896	0.000973142	0.00122125	0.0014816	0.0638959	0.00188353	0.0659402	0.0667793	0.00139958	0.00294162	0.00160419	0.00263173	0.00193523	0.00111935	0.00157221	0.00159692	0.00180512	0.00187566	0.00264492
Cre01.g031900	2.06926	2.24418	0.898254	1.89484	2.11597	1.88146	1.96232	2.15132	2.11811	5.01416	2.18833	4.23173	6.17742	4.14143	6.46571	3.15772	2.54724	3.11333	4.34268	3.70239	3.73869	4.44839	4.94523	4.03942	3.02239	4.03557	3.03587
Cre01.g031951	1.49287	1.82474	0.273214	0.780595	0.652804	0.34016	0.562753	0.284583	0.227477	0.313116	0.036384	0.256717	0.300589	0.0848338	0.200133	0.00115332	0.00497428	0.0374683	0.398851	0.354337	0.883613	0.410879	0.5335	0.628006	0.153819	0.196554	0.315195
Cre01.g032000	8.55889	10.0571	19.9914	5.08966	7.86256	8.05466	12.9094	16.606	17.6474	3.03307	2.98747	2.08216	5.17308	6.15986	4.21248	0.80253	0.580518	0.718371	4.13084	4.18448	6.45125	5.841	7.51864	8.8639	4.98098	4.52098	4.66374
Cre01.g032050	14.0841	13.5462	14.0434	22.516	18.5837	23.5117	27.753	25.6857	25.2978	13.3002	9.27734	15.1506	20.4256	17.8519	25.7358	66.4139	45.283	60.872	16.5075	13.4825	12.3779	17.2336	15.6087	15.3801	39.8795	33.0353	34.2829
Cre01.g032100	2.3518	2.40312	2.02895	4.66679	3.38515	2.3178	0.565597	1.09313	0.811765	5.39891	3.40447	5.26093	4.84935	3.35464	4.31264	15.0878	9.44648	16.8215	3.89976	1.63328	2.8155	3.73707	3.87309	3.00437	9.05351	3.05354	5.12131
Cre01.g032139	1.64504	1.20651	2.17631	2.67141	2.02783	2.42347	1.18627	1.29536	1.15546	5.27782	5.44966	5.43598	4.58048	3.80682	4.72703	10.0025	11.3478	10.2456	3.27251	4.30937	4.09961	2.86013	2.34347	2.19263	4.2943	4.36152	3.75262
Cre01.g032150	10.1575	8.4423	6.25386	2.44866	2.95974	2.3814	2.15213	2.14142	1.09468	7.24138	2.97234	5.32807	0.344407	0.437708	0.177713	0.0863877	0.120143	0.0958201	6.56824	6.41489	9.39445	0.484729	0.497421	0.784094	0.361431	0.424056	1.08595
Cre01.g032200	0.0907524	0.0541685	0.0273354	0.055675	0.0475447	0.0177566	0.0266704	0.0569459	0.00223896	0.0417703	0.00122125	0.0281146	0.00436563	0.00188353	0.00152661	0.00115332	0.00447915	0.00294162	0.0108834	0.0241718	0.0480601	0.0264272	0.00600496	0.00428406	0.00180512	0.00655518	0.0354776
Cre01.g032250	7.08494	8.50677	5.60046	9.54059	8.00658	7.16694	7.87797	7.89004	6.23227	5.95995	4.11093	6.73339	8.95253	7.47041	10.1577	17.5112	15.7191	14.7931	6.41189	6.6411	7.06348	8.86077	9.73746	8.96726	9.82297	11.2702	11.5762
Cre01.g032300	313.316	386.477	565.436	327.562	373.648	418.574	306.351	315.458	334.77	196.388	239.666	175.831	203.712	245.199	196.369	54.5572	65.5589	46.0594	202.908	180.478	220.507	270.191	260.907	283.734	180.054	208.842	292.472
Cre01.g032350	3.27017	2.90843	4.26646	4.42986	4.01884	4.453	1.94272	1.31264	2.00387	5.04618	6.29998	5.51762	5.74687	5.22555	6.03583	2.47851	4.34386	3.98033	4.62445	4.70444	4.44906	4.95406	4.92303	5.03985	1.86414	4.74058	5.03676
Cre01.g032400	3.14819	2.45184	1.78633	4.09897	4.34317	3.54138	3.53749	4.69597	3.55531	6.05748	3.68137	5.95979	3.58648	3.15964	4.02241	2.06777	1.33048	1.24842	5.98527	5.95732	4.84921	3.72311	3.92416	3.55582	2.67651	3.23783	3.39633
Cre01.g032450	2.88106	2.97671	1.13271	3.08843	3.09674	2.15989	3.37657	2.14402	2.86166	1.3784	0.433553	1.37377	0.560207	0.397688	0.650397	0.286645	0.239489	0.225491	1.94939	1.56381	2.07	1.38651	1.04749	1.12811	1.28888	1.87512	2.3901
Cre01.g032500	4.94194	7.34823	5.25372	5.52856	6.49539	5.83413	11.7652	13.0294	9.96602	8.10927	5.53516	7.67923	6.06515	3.83417	5.98706	10.0469	6.6164	7.54663	8.52627	9.04361	7.83914	5.01267	5.20454	6.90066	9.27332	6.8993	6.18222
Cre01.g032550	1.55939	1.27864	0.317879	0.898677	0.823707	0.480778	0.745936	0.593027	0.233956	0.236526	0.0409421	0.0975939	0.0636484	0.0167476	0.0281506	0.0380118	0.00466453	0.0351351	0.0453352	0.115792	0.222441	0.0412815	0.0625349	0.107073	0.0610249	0.0273059	0.258622
Cre01.g032600	47.4555	53.7835	41.7926	42.3745	44.982	48.1997	72.93	81.5605	60.9856	53.7499	32.386	57.1358	57.5396	46.039	58.6456	77.5653	55.2232	64.1606	55.2117	54.0537	51.8045	43.9214	42.5028	40.722	70.2926	51.4034	52.8838
Cre01.g032650	86.2905	67.8793	114.157	215.304	296.472	237.28	203.853	244.836	171.005	34.7838	15.2145	28.9485	203.66	162.396	214.871	47.7017	44.7286	42.2812	43.7368	39.5608	76.7694	271.933	280.668	291.07	142.273	110.974	120.836
Cre01.g032700	4.87239	5.30134	6.06894	12.2814	14.2463	14.9217	9.34444	8.49267	11.6606	7.17469	5.91425	6.21277	20.4493	17.6564	16.8408	6.00691	6.83105	5.75447	6.62224	7.77901	7.19656	22.4857	19.9327	19.9872	12.0872	19.3618	18.8819
Cre01.g032750	22.6467	30.1354	26.6835	17.7457	22.9688	29.0119	34.5886	31.1157	35.8683	37.1816	35.2417	38.1094	44.8084	46.7797	50.2966	25.9408	33.5604	30.5565	40.8887	41.6774	36.1962	41.6921	42.8695	50.244	39.6103	27.8116	26.0497
Cre01.g032800	1.62032	2.3874	1.06937	2.21601	2.17848	1.60737	1.99658	2.62493	1.46678	3.66715	2.40836	3.5127	1.62047	1.09001	1.15586	0.282266	0.163001	0.0982229	2.8318	3.21946	2.58456	2.03763	1.69904	1.5746	0.959623	1.53864	1.49764
Cre01.g032850	0.0639226	0.140877	0.0197477	0.0542982	0.0337229	0.0923599	0.0528475	0.0534808	0.0229126	0.233108	0.119289	0.200398	0.0151384	0.00188353	0.00152661	0.00115332	0.011649	0.00584968	0.221719	0.251457	0.226835	0.0400925	0.00780862	0.0557083	0.00461823	0.00568274	0.0246047
Cre01.g032900	3.53297	4.6518	3.39492	7.35332	7.59039	5.84856	3.9574	3.00228	3.14604	2.52004	1.47443	2.57738	7.77335	4.99545	7.73555	9.27729	7.74177	10.1995	3.28302	3.65759	4.76286	6.71687	6.98133	6.95052	5.46376	7.36449	6.803
Cre01.g032950	9.93102	11.8944	23.891	14.7788	18.2637	18.7192	12.9621	16.0211	18.1268	9.73018	15.2211	10.0183	21.0958	27.2516	22.5323	37.9262	45.7347	41.3508	9.17397	10.4967	12.0343	15.333	16.1613	19.0492	25.5579	23.2388	17.8971
Cre01.g033000	4.45305	3.65132	1.21394	5.42234	2.9152	1.72672	1.74036	1.91362	0.793851	4.49668	1.28997	4.08007	2.10319	1.24824	1.94003	2.88738	2.41363	2.80933	3.09411	2.63953	3.36026	1.67004	1.62148	1.33516	1.81869	2.31588	3.00476
Cre01.g033050	1.42788	1.21565	1.54699	1.91493	1.37909	1.44238	0.658021	0.583427	1.00578	0.55022	0.383612	0.384056	1.34181	1.2122	1.2133	0.427388	0.340899	0.197522	0.97167	0.919831	1.15672	1.94363	2.01267	1.37945	0.374257	1.36238	2.13933
Cre01.g033071	0.00271493	0.00172216	0.00169825	0.00218174	0.00237359	0.0014777	0.00109019	0.00248492	0.00223896	0.000973142	0.00122125	0.0014816	0.00136861	0.00188353	0.00152661	0.00115332	0.00139958	0.00294162	0.00160419	0.00263173	0.00193523	0.00111935	0.00157221	0.00159692	0.00180512	0.00187566	0.00264492
Cre01.g033091	5.46472	3.61342	0.523187	7.16337	4.80662	2.59013	2.88581	2.94118	1.26094	2.94509	0.503491	2.57708	3.46513	1.81626	3.52653	4.54613	1.92134	3.41295	2.15961	2.20841	2.75052	3.63734	3.86882	3.23036	4.1699	3.51482	3.12751
Cre01.g033150	3.12411	4.19805	3.95165	4.10185	6.16302	7.48367	15.2782	19.8843	15.2889	6.8335	5.30397	5.60398	11.3149	10.5342	12.3031	61.7815	37.7787	52.9704	6.49868	7.2043	6.77584	7.66057	8.31509	7.96099	37.8019	12.5694	14.1717
Cre01.g033200	0.522731	0.707698	0.637043	0.53079	1.24995	1.05804	2.42161	2.59389	1.1969	0.165928	0.0520581	0.0099273	0.19423	0.0383305	0.00152661	0.115997	0.113875	0.00294162	0.103759	0.0768158	0.135761	0.66137	0.715622	0.776019	0.355519	0.270813	0.631371
Cre01.g033250	12.1824	13.9087	4.63443	9.54171	8.20807	5.33781	9.72094	10.6515	7.87217	10.4133	5.10776	11.0528	9.69031	6.06804	10.0377	10.6447	8.667	8.69201	11.3267	9.12713	10.4213	9.67927	9.77688	9.0474	11.1032	12.9377	12.4351
Cre01.g033300	15.7022	13.7829	11.5297	2002.1	1933.11	1897.25	2378.02	1834.08	1920.54	2.62661	6.48135	2.00532	2608.75	1887.76	2906.53	1262.27	1121.57	1377.2	81.5199	3.16305	29.2531	2189.33	2071.89	2326.46	3195.99	1661.87	1655.71
Cre01.g033350	6.54921	8.25925	4.29606	8.25199	6.29595	5.4148	5.54423	4.13764	5.61449	14.2681	8.74922	13.3688	15.0965	10.9927	15.5328	15.7778	17.518	21.2363	12.1557	12.5666	9.84954	9.60417	10.076	10.4322	14.3841	19.6211	18.1924
Cre01.g033400	19.9529	27.1772	34.1602	19.3104	23.8739	25.8805	35.7346	53.5083	43.089	30.0063	27.885	25.8899	28.5824	29.3938	29.333	31.7214	23.7863	23.3164	28.9826	26.3508	26.7207	33.0253	33.1059	35.2162	40.7188	31.507	34.694
Cre01.g033450	0.354507	0.465742	0.406783	0.476393	0.964802	0.515266	0.578321	1.85021	0.334317	0.186477	0.175516	0.232432	0.311836	0.17949	0.201133	0.0135795	0.013331	0.00294162	0.22674	0.302152	0.349649	0.255625	0.178722	0.178505	0.190261	0.156078	0.21118
Cre01.g033500	0.784128	1.29646	0.73236	0.805476	0.6948	0.599417	0.624715	0.427189	0.106217	1.59471	0.905847	1.25539	0.028071	0.0129259	0.0724227	0.0733443	0.00139958	0.173552	1.0497	1.01026	1.52796	0.0955839	0.106183	0.165279	0.102762	0.0210749	0.182497
Cre01.g033516	0.15063	0.301914	0.457071	1.31426	1.70901	1.44086	1.89998	1.86236	1.91073	0.639376	0.599375	0.774282	1.31395	1.45921	1.42246	1.26554	1.2556	1.39376	1.05976	0.670451	0.393924	1.54985	2.17944	1.85825	3.19101	1.43135	1.82152
Cre01.g033532	0.0767011	0.00172216	0.00169825	0.00218174	0.00237359	0.0014777	0.00109019	0.00248492	0.357409	0.000973142	0.00122125	0.0014816	0.00136861	0.00188353	0.00152661	0.00115332	0.00139958	0.00294162	0.00160419	0.00263173	0.00193523	0.00111935	0.00157221	0.00159692	0.00180512	0.00187566	0.00264492
Cre01.g033550	8.40444	8.17971	12.0394	20.5746	19.1419	22.718	32.2908	26.9618	32.2874	4.06539	3.08433	4.54026	14.0499	11.0135	14.914	69.8131	81.334	96.2743	4.54514	3.80975	3.74205	11.9875	12.4115	12.4329	57.3666	62.8255	61.1737
Cre01.g033700	1.09089	1.2904	0.402202	1.54693	1.56037	0.979736	0.979041	0.935132	0.708325	2.82328	1.63726	2.8218	0.536814	0.456347	0.710242	0.30929	0.247142	0.489327	1.55272	1.5852	1.38902	1.09882	1.26379	0.884726	0.907001	0.485696	0.548103
Cre01.g033750	0.786581	1.11288	1.1583	0.991916	1.66499	1.65872	2.37766	3.21734	1.93446	2.35324	2.01929	2.93618	2.70755	2.04436	1.64874	0.73819	0.379596	0.571854	2.01237	1.95538	1.85135	2.73592	2.42886	2.01335	1.929	0.959559	1.61265
Cre01.g033763	0.877353	1.58267	1.23324	2.26061	1.87199	0.446322	0.235737	0.110105	0.204413	2.07965	2.45784	2.70591	1.28303	0.684085	0.313598	0.0352876	0.0692839	0.0521874	3.11437	1.60773	1.32159	2.58041	1.76482	1.75605	1.27723	1.41954	1.59144
Cre01.g033832	8.22018	9.47605	3.22903	6.07361	4.80089	3.40455	3.78863	2.1586	2.19014	6.93177	3.86433	7.47379	5.41865	3.3812	4.44025	0.386126	0.663356	0.535357	8.11661	8.21651	7.94613	6.54636	6.33645	6.0274	1.60609	3.92948	3.49028
Cre01.g033900	0.0252495	0.0535857	0.0101405	0.0309802	0.00481021	0.0098806	0.114485	0.0950622	0.00735354	0.586885	0.200536	0.702255	0.0291509	0.022372	0.0150418	0.0203109	0.00996966	0.0225286	0.872067	0.941523	0.754744	0.0330871	0.0334145	0.0524448	0.0711439	0.0802475	0.0157932
Cre01.g033950	0.380447	0.640354	0.347733	0.659951	0.709784	0.46203	0.91648	1.00978	0.687722	0.700428	0.636523	0.47686	0.282724	0.241776	0.333451	0.0633177	0.0828789	0.20289	1.18309	0.782699	0.666951	0.641799	0.541668	0.753056	0.566785	0.560976	0.804154
Cre01.g034000	46.0563	36.8857	10.955	34.5548	31.1106	26.5204	33.6466	21.5596	21.5244	37.2854	14.3791	37.0979	37.1361	25.4168	38.2923	38.4155	37.6252	46.3313	36.9776	32.8507	28.1904	28.6217	30.9873	27.4855	40.092	35.6167	35.7467
Cre01.g034050	4.23941	4.90859	2.83918	5.52234	5.15329	4.39425	4.9778	6.20945	3.78675	6.85818	3.37441	6.72283	6.58719	4.92244	5.32641	2.9988	2.09127	2.39327	5.801	6.25791	5.4251	6.94378	7.62281	5.7001	3.70416	6.3444	6.49769
Cre01.g034100	0.531133	0.589691	0.22516	1.43611	1.48779	0.750542	1.0406	0.909316	0.378118	0.301051	0.0710162	0.303353	1.72605	0.603071	1.41799	0.367909	0.349526	0.333484	0.419918	0.222155	0.412072	1.7042	1.67391	1.44864	1.09931	1.21061	1.0028
Cre01.g034150	5.37145	3.57575	0.707427	4.89915	2.72968	1.86356	1.73042	1.36015	1.13956	4.47994	1.37738	4.47867	2.45699	1.57184	2.57708	1.30494	1.04739	1.41222	3.67378	3.64355	3.39866	2.19978	2.37531	2.27699	1.46149	2.58692	2.23403
Cre01.g034200	10.759	7.90234	1.7503	8.35592	5.8864	3.7064	4.28433	4.86043	2.71341	8.5451	2.65925	7.74696	2.27245	1.05769	1.62607	0.343991	0.229921	0.270603	5.96192	5.95957	6.20173	3.68811	3.38826	4.22633	1.64073	1.49842	2.17965
Cre01.g034250	4.16191	7.458	7.72641	2.13053	2.68842	3.01999	3.851	4.65812	3.17874	8.49964	9.50449	7.08899	2.03656	2.75472	1.33546	0.00115332	0.00139958	0.00294162	7.5627	7.89325	8.40746	3.45126	3.63293	3.70556	1.34612	2.86685	2.24118
Cre01.g034300	0.646521	0.762266	0.25388	0.705118	0.514564	0.359817	0.95543	0.324547	0.384948	0.819976	0.157675	0.577622	0.243277	0.101839	0.319532	0.150242	0.0453825	0.00294162	0.482428	0.36736	0.784516	0.677765	0.813759	0.455761	0.39132	0.282271	0.682968
Cre01.g034325	5.54822	5.5111	1.54133	6.32122	5.16568	3.16691	5.75848	10.2262	3.30457	8.1506	2.67463	8.90277	6.08444	4.25802	6.01403	5.95633	3.29428	4.09428	6.64363	6.3466	5.91075	4.0452	4.49375	3.90698	4.66244	4.36313	3.15722
Cre01.g034350	1.87226	2.15907	0.370811	2.06643	1.67428	0.856434	0.97626	1.05859	0.567678	3.89947	1.28885	4.15282	2.05299	1.15744	1.55505	0.557039	0.648115	0.437333	2.53441	2.52116	1.77877	2.0215	2.09077	1.60137	0.642358	0.67186	1.18711
Cre01.g034380	2.33991	2.67261	0.965839	2.19311	1.82023	1.47522	1.25524	0.462231	0.643606	1.19665	0.581925	1.06496	1.07558	0.748675	1.11	0.0522847	0.0641601	0.0193312	2.15135	1.50961	1.88168	2.0063	2.05578	1.75505	0.396802	0.957754	0.975719
Cre01.g034400	240.876	285.915	153.737	240.383	273.48	220.358	150.587	138.694	117.623	264.412	184.826	259.349	174.31	150.853	149.557	23.0094	27.6951	26.7835	197.316	232.948	251.032	275.672	311.125	224.366	96.4707	105.737	101.313
Cre01.g034451	9.72311	13.1849	9.27816	11.231	12.7997	12.1091	6.23765	5.16462	7.82386	13.8708	11.592	16.1451	16.9351	15.0705	18.8974	21.7059	29.6147	22.7088	11.0821	5.95005	7.95671	15.1213	13.8139	12.3064	20.4041	18.2946	19.6038
Cre01.g034500	3.5614	1.42437	0.182882	0.892288	0.349595	0.154258	0.253382	0.247356	0.158352	1.72835	0.174698	0.748636	0.031387	0.00722642	0.0242934	0.0246025	0.0161016	0.0161711	1.00416	0.724102	1.53569	0.0633334	0.0647596	0.0590344	0.0446839	0.0235644	0.0892741
Cre01.g034550	29.3525	29.2437	65.6148	12.888	12.1041	17.1291	13.9641	23.9147	13.0039	26.4472	34.0358	18.5846	2.30991	2.30889	2.00589	0.736019	0.606944	0.217702	22.6829	22.834	27.9789	3.70889	2.84794	5.3075	3.57494	2.91855	5.86041
Cre01.g034600	3.31729	3.41814	0.593435	8.33076	3.72707	2.01223	1.33501	0.902472	1.1361	8.3143	2.73121	8.60595	9.22922	4.6033	9.74164	5.77672	10.5369	10.7406	5.52166	4.18125	3.24831	4.33302	4.44672	4.16846	4.54509	12.4236	14.9819
Cre01.g034650	0.229069	0.121536	0.105139	0.200757	0.0748104	0.0704308	0.0769362	0.164272	0.114365	0.0338892	0.0330785	0.013517	0.0755613	0.0173969	0.0909753	0.0526474	0.00139958	0.00294162	0.039244	0.0627555	0.0385108	0.0762347	0.0173225	0.111224	0.00768375	0.075639	0.133045
Cre01.g034700	2.88242	3.00231	2.75554	2.2348	1.88655	1.01031	1.14034	0.606592	0.556208	4.03702	2.431	2.92174	0.721364	0.35097	0.533752	0.184923	0.181539	0.336598	2.62964	2.87875	2.83023	1.29767	1.11393	1.53598	0.48165	0.572235	0.97335
Cre01.g034750	1.13693	1.10242	0.928951	1.05825	1.03068	0.628999	0.6452	0.180402	0.662227	0.108267	0.113225	0.140346	0.618582	0.347366	0.435962	0.157682	0.170277	0.0699596	0.131643	0.116951	0.498278	0.331075	0.767854	0.755079	0.110464	0.883519	0.662087
Cre01.g034800	18.5902	18.3094	19.5803	16.2033	17.623	15.4453	9.48314	7.3777	7.70447	16.7129	15.354	16.601	20.6877	16.0021	22.1241	4.5698	4.78749	4.33745	19.5435	19.3858	21.653	21.6169	21.5104	23.0069	7.5654	15.3113	13.3117
Cre01.g034850	0.300175	0.368292	0.113019	0.345285	0.135815	0.0660736	0.258346	0.439496	0.152988	4.49021	1.55505	3.77136	1.10465	0.452143	0.603525	1.47897	1.02967	1.45074	6.27266	7.31553	4.75127	1.41497	1.29601	1.45952	0.925076	1.27924	1.16173
Cre01.g034875	0.00271493	0.00172216	0.00169825	0.00218174	0.00237359	0.0014777	0.00109019	0.00248492	0.00223896	0.000973142	0.00122125	0.0014816	0.00136861	0.00188353	0.00152661	0.00115332	0.00139958	0.00294162	0.00160419	0.00263173	0.00193523	0.00111935	0.00157221	0.00159692	0.00180512	0.00187566	0.00264492
Cre01.g034900	0.00945566	0.11037	0.159495	0.00218174	0.028822	0.0222011	0.069868	0.0870218	0.0550765	0.922651	0.666331	0.812396	0.123723	0.0603222	0.0826173	0.00115332	0.00139958	0.00294162	1.06138	0.82204	1.10387	0.203759	0.230246	0.299957	0.00888088	0.0655677	0.141945
Cre01.g034950	18.5913	19.9861	8.24307	15.5155	15.5594	14.0199	25.1658	23.2678	16.5049	23.8732	16.2486	27.2413	20.374	17.6787	21.0077	23.8655	17.3507	22.4161	21.4006	21.8672	21.5168	20.1965	20.4845	16.2845	24.7974	13.8137	10.8381
Cre01.g035000	9.2514	11.1694	5.60196	6.53656	6.1877	5.40235	9.13886	9.50148	5.87248	6.03122	3.97886	5.53686	6.18368	4.15184	5.75588	0.62208	0.520224	0.442965	8.03758	9.28881	9.64017	7.74844	7.58842	8.32882	3.9679	3.97222	4.99834
Cre01.g035050	0.243777	0.591263	0.447559	0.256376	0.796136	0.517856	0.0233931	0.116546	0.202847	0.0160289	0.0603468	0.0767195	0.00136861	0.197482	0.0829855	0.00115332	0.00139958	0.00294162	0.233877	0.326504	0.131147	0.162259	0.368695	0.368248	0.0327084	0.201239	0.261392
Cre01.g035100	26.5002	24.0913	15.9565	24.939	25.1621	19.7996	19.381	22.0537	13.5071	5.38958	2.50316	6.0548	7.14325	4.62129	6.45794	3.65053	2.82661	2.70702	7.0888	8.71647	11.289	9.35857	9.91357	12.552	9.17292	6.27893	8.04387
Cre01.g035150	1.03903	1.37255	0.783476	2.08139	1.325	1.70935	1.46711	1.96924	1.60564	1.97148	1.24931	2.34736	1.51783	1.41287	1.75167	0.716405	0.45212	0.782014	1.74954	1.51814	1.35751	1.38316	1.10002	1.07306	1.55342	1.59291	2.25474
Cre01.g035200	0.323284	0.779647	0.708189	1.55057	1.59009	1.05806	0.513285	0.0983546	0.308133	1.73145	1.64665	1.53768	1.1084	1.2291	0.793701	0.236412	0.557007	0.41956	1.3534	1.15226	1.27278	1.04411	2.28692	0.998899	0.496853	1.56241	1.32355
Cre01.g035250	1.03786	1.37239	1.16709	0.607325	0.535367	0.53735	0.568456	0.333972	0.130206	0.249871	0.110674	0.158289	0.0737374	0.147134	0.126828	0.0128441	0.0126091	0.0759816	0.0765935	0.258572	0.195422	0.102293	0.109879	0.108539	0.0299931	0.11072	0.339565
Cre01.g035300	0.00271493	0.00172216	0.00169825	0.00218174	0.0122899	0.0014777	0.0108335	0.00248492	0.00223896	0.000973142	0.00122125	0.0014816	0.00136861	0.00188353	0.00152661	0.0129734	0.012736	0.0575596	0.00160419	0.00263173	0.00193523	0.00111935	0.00853724	0.00159692	0.0151474	0.018639	0.00264492
Cre01.g035350	4.6377	3.36041	3.31522	15.5608	14.0905	13.4731	6.22047	3.96803	7.25598	3.50927	3.05158	3.52958	34.2976	29.8202	36.3725	14.3671	28.8959	22.3012	3.90219	3.38993	3.73037	20.935	22.7064	16.7093	13.7863	22.2545	17.3298
Cre01.g035400	15.132	14.9873	5.58873	12.1805	11.8149	8.70424	16.178	16.6572	12.254	18.1306	8.35441	17.229	12.7094	7.46397	11.8976	18.4304	10.695	13.5438	21.1508	19.4626	20.6834	11.0146	11.1365	12.8858	13.8108	10.0674	11.0892
Cre01.g035450	14.9961	15.3701	14.6307	22.0538	23.898	28.0052	21.2681	16.3218	27.5624	33.2649	32.0502	38.1474	56.97	60.5691	69.8798	166.366	158.678	183.144	33.1322	31.601	23.3936	27.5241	29.8737	28.4129	75.0563	70.7497	58.4053
Cre01.g035500	1.58796	1.31183	0.509339	1.80453	1.63644	1.18858	0.859071	0.753449	0.571105	1.35876	0.560188	1.32652	1.49701	0.732772	1.65496	1.67173	1.97779	2.32654	1.5746	1.22628	1.6104	1.37794	1.58527	1.11889	1.30125	1.45339	1.85317
Cre01.g035550	0.323335	0.314507	0.119034	0.23142	0.112929	0.221422	0.153845	0.112716	0.188333	0.00620084	0.00122125	0.0014816	0.00136861	0.00954957	0.0107011	0.00115332	0.010639	0.0160274	0.00160419	0.00263173	0.0126837	0.0078463	0.0427892	0.132282	0.00180512	0.0778499	0.219094
Cre01.g035600	0.00271493	0.00172216	0.00169825	0.0270306	0.0671514	0.00862094	0.0813916	0.00248492	0.0128321	0.000973142	0.00122125	0.0014816	0.593472	0.257662	0.664956	0.708861	0.939453	1.16628	0.00160419	0.00263173	0.00193523	0.0384918	0.180758	0.0915174	0.527628	0.598326	0.744104
Cre01.g035650	0.113634	0.227762	0.0709905	9.01615	7.43733	7.00606	7.78579	6.45432	9.57527	0.069736	0.0656367	0.076491	30.6407	19.0181	31.3804	54.5506	60.3126	52.0614	0.375511	0.0107614	0.404156	11.8611	13.0196	12.2447	31.8282	41.6892	38.8077
Cre01.g035700	0.817309	0.853716	0.451331	0.767776	1.33321	0.819561	2.55633	1.69882	1.94887	1.12266	0.671253	0.998725	3.64661	2.24492	4.77764	16.5288	13.7455	16.3926	1.12717	1.18641	1.25038	1.10076	1.19653	1.34072	8.56384	6.0659	5.16007
Cre01.g035750	1.75163	2.03823	0.815392	2.13698	1.9036	1.24627	2.80785	3.23909	2.00577	3.147	1.40268	2.71323	2.55084	1.31921	3.10677	6.50076	5.25007	6.10944	2.70216	3.36761	2.95151	1.4259	1.60157	1.70637	4.34658	3.49664	4.05877
Cre01.g035800	1.08148	1.10801	0.546662	1.15535	1.12251	1.10909	1.99777	1.32603	1.82463	1.58342	0.764693	1.73551	2.0164	1.38779	2.39193	11.1519	9.80669	12.2448	1.18067	1.19193	1.19372	0.847049	0.947554	0.852047	4.75471	4.71934	5.03838
Cre01.g035850	4.51093	4.04269	1.03067	7.34449	4.59168	3.64949	2.87461	1.38899	2.26534	5.4463	1.61607	5.65723	6.82174	3.62882	6.65648	4.26179	7.79306	8.24639	4.79097	4.76927	4.13479	5.07716	5.10133	4.60606	5.59719	11.2522	9.57329
Cre01.g035900	0.0912408	0.0242045	0.0183217	0.293867	0.112983	0.0178521	0.191528	0.124047	0.132863	0.267719	0.111992	0.307784	0.25457	0.145517	0.353305	0.477068	0.396287	0.88193	0.131303	0.194415	0.193275	0.265695	0.223379	0.189513	0.385626	0.645866	1.09859
Cre01.g035950	3.77291	4.0354	1.25949	4.76928	4.51862	3.26315	3.47064	2.23174	2.02964	4.9027	1.85656	4.26502	4.59634	2.25276	3.60766	1.51749	1.7127	1.67245	5.06065	3.65096	3.72175	5.67884	5.84845	6.0805	3.10909	4.47841	6.00497
Cre01.g036000	6.34371	5.64807	2.58051	28.5618	19.9277	15.7575	12.3905	9.60126	11.5925	7.99498	4.61566	8.63696	56.4434	38.5493	60.1524	40.736	51.0525	60.7309	9.27279	7.20526	7.33089	32.8708	35.3098	36.1821	38.3057	77.3578	68.1013
Cre01.g036050	1.21487	1.01976	0.589856	0.789796	0.628692	0.539262	0.341041	0.295824	0.168985	0.179433	0.00523677	0.10985	0.265166	0.128528	0.33126	0.102101	0.157509	0.118642	0.060886	0.0772726	0.247529	0.353772	0.431926	0.602595	0.127726	0.303857	0.37427
Cre01.g036100	4.82846	3.71794	0.705152	2.00043	1.76207	1.35576	1.34265	0.760728	0.693979	0.573634	0.0407483	0.18563	0.102562	0.0666734	0.0560347	0.00630531	0.0309497	0.00932502	0.308324	0.420891	0.789616	0.246516	0.269702	0.467706	0.235582	0.208355	0.960951
Cre01.g036150	13.6998	12.4358	5.55816	9.10499	8.31801	5.58895	9.01477	9.05456	5.46912	11.1152	5.09381	9.44425	3.2548	1.99007	2.65569	0.459179	0.340383	0.582075	9.07526	8.77731	10.5618	3.16847	3.44717	4.54021	1.72874	2.19454	2.28799
Cre01.g036200	5.23864	6.33057	4.00699	7.97527	6.71105	5.66524	5.1143	5.27659	4.26263	8.11743	5.50047	7.72296	11.484	8.69929	12.2034	3.63813	3.60746	3.27155	8.49278	7.69022	5.78787	8.18674	8.2771	8.66875	5.41115	8.87791	7.93229
Cre01.g036250	4.65539	3.59788	0.920779	5.58653	3.99867	2.21979	2.10405	1.9227	1.15989	7.90701	1.80926	9.82299	6.77692	3.49826	6.60473	9.95739	12.0192	11.5376	8.82423	8.30728	9.36873	4.38198	4.82609	4.49586	5.6361	7.39552	7.76949
Cre01.g036300	3.17278	4.16832	1.43603	2.65705	2.1683	1.38938	1.88599	2.48597	1.58405	4.53165	2.25445	4.65973	2.81026	2.0437	3.40021	2.75478	2.62483	2.78595	4.63838	3.76658	4.23167	2.67643	2.7592	2.92892	2.61334	3.39033	3.5753
Cre01.g036350	0.197165	0.348694	0.101518	0.527249	0.469998	0.265095	0.434679	0.346834	0.323916	0.0884216	0.0554826	0.0863133	0.287943	0.14334	0.168656	0.126068	0.1038	0.108258	0.0679028	0.112031	0.247498	0.47404	0.38001	0.339839	0.28964	0.531683	0.303566
Cre01.g036400	10.9363	12.0431	16.2705	12.8016	14.6834	15.0805	11.7854	14.2432	14.0582	7.38928	5.8606	5.70666	7.60198	8.31211	8.47282	2.47018	2.92133	3.80274	8.64876	8.05084	9.68754	10.9921	11.9015	12.2479	7.99461	8.28085	7.63802
Cre01.g036451	2.4187	2.06046	2.02484	2.71687	1.60948	1.54637	1.69336	1.53908	0.992127	1.45819	1.39707	1.20075	1.4421	1.95592	1.67765	1.31535	1.10297	1.0537	2.12438	2.32281	1.89225	1.7261	1.17214	1.18358	0.83188	1.41733	1.53417
Cre01.g036500	1.30621	1.27605	0.865987	0.941251	0.584582	0.324536	0.236763	0.190813	0.0241533	0.591661	0.167663	0.422498	0.223413	0.191055	0.24703	0.733842	0.638549	0.789302	0.358046	0.424115	0.683193	0.144903	0.274381	0.250559	0.214204	0.431311	0.778108
Cre01.g036550	7.51962	8.43813	18.197	8.37147	8.86071	14.4778	9.03719	12.8439	16.5683	12.4288	21.7589	12.0934	11.2056	16.7738	12.8617	38.2064	34.0545	29.9526	13.1608	10.832	8.1425	9.16467	10.1484	10.724	19.5178	20.324	17.882
Cre01.g036600	6.16391	8.76204	2.92389	4.48066	4.12989	3.75917	7.57785	6.05221	4.86384	5.56168	2.89532	4.6886	4.77108	4.56702	4.14776	0.486477	0.661258	0.3874	6.48264	7.246	8.05865	7.64713	7.39993	6.42998	6.76138	3.64248	3.85543
Cre01.g036650	0.643121	0.545945	0.301332	1.85435	1.26603	0.922774	0.648004	0.699487	0.924011	0.888022	0.9225	1.0803	3.40722	2.97831	3.84828	2.42285	3.49582	4.06774	1.27514	1.25159	0.64584	1.78538	1.45253	2.13729	1.4396	3.22078	2.56107
Cre01.g036700	9.8813	10.6851	5.72132	9.82696	9.63177	8.49643	7.99184	10.8437	6.36209	19.7982	9.98187	24.8249	9.36182	6.09331	9.45017	5.89909	5.74741	6.69474	39.5248	34.1223	24.2897	8.00654	9.27679	9.79769	5.63913	8.1168	7.52481
Cre01.g036750	3.38719	4.5062	7.5123	4.34205	5.43195	7.24064	5.38255	5.13907	6.21329	2.78063	2.80333	1.99078	4.5526	5.37526	4.35694	1.01668	1.01804	0.511217	4.43793	3.03777	2.83195	5.19677	5.91425	6.51039	3.11007	3.56403	3.79457
Cre01.g036800	5.08466	3.94458	3.12315	3.66982	3.39277	2.43449	1.72211	1.73738	1.28422	2.70609	1.81648	2.60739	0.841906	0.678431	0.712722	0.206226	0.0877296	0.101664	2.78752	2.90615	3.72503	1.40352	1.36614	1.82017	0.802618	0.809851	1.64631
Cre01.g036850	12.1009	10.5365	8.99378	13.148	14.4177	11.5282	9.1692	8.98509	8.17642	13.2461	8.25062	11.4867	17.0105	12.0218	16.0445	2.50197	2.91035	2.63901	14.0192	15.5557	14.6081	18.5042	18.5271	20.3273	8.62043	11.8147	12.1132
Cre01.g036900	2.34743	2.17864	1.7041	1.62904	1.73144	1.04982	1.92162	1.76929	1.48291	2.10104	1.67216	2.04668	0.974493	0.640346	0.755613	0.12662	0.102686	0.0162836	2.4819	2.3974	3.13784	1.5226	1.27159	1.70581	0.893464	0.632754	1.21572
Cre01.g036950	0.824326	1.17954	0.351123	4.98047	3.28357	3.14755	10.3613	12.2991	7.42043	0.16671	0.0360714	0.0343935	2.51864	1.54045	0.892861	0.52244	0.276167	0.0742927	0.563181	0.266131	0.834867	6.43757	5.50734	4.76392	5.06761	6.06249	7.1872
Cre01.g037000	0.577502	0.517477	0.381398	3.54287	3.10985	2.4708	6.54299	5.28262	4.39534	0.437101	0.140842	0.459415	2.41013	1.06431	1.99794	0.701985	0.496587	0.488554	0.689483	0.4594	0.749094	3.25128	2.78527	2.84005	4.02579	2.0171	3.11451
Cre01.g037050	0.482375	0.302463	0.405066	3.20141	3.05763	3.07168	6.62778	7.33779	5.08299	0.413766	0.265962	0.386423	3.5271	2.12924	2.87364	0.564404	0.640651	0.365184	0.946606	0.747519	1.03213	4.52053	3.05253	3.52744	4.48934	2.96479	3.5109
Cre01.g037100	4.04851	4.40162	2.81206	1.73044	1.83967	1.69464	2.76408	4.08128	1.75894	3.49387	1.97908	3.09782	0.625765	0.358714	0.415148	0.0333675	0.0524112	0.0493477	3.04042	3.40819	4.06928	1.05331	0.702648	1.09656	0.490886	0.421867	1.05858
Cre01.g037150	5.02352	4.51433	1.39334	3.48633	3.47517	2.0088	2.76809	2.54802	1.32587	3.21534	1.16973	3.467	2.39843	1.30193	1.88911	0.593518	0.787208	0.737694	3.34353	2.99045	3.1111	3.64343	3.43202	3.37332	1.01735	1.79614	2.3075
Cre01.g037200	2.31381	3.35549	7.27914	8.23298	7.37601	9.41655	8.10801	8.61451	10.1978	2.41393	1.04692	1.12565	1.72152	1.74944	0.949564	1.24083	0.791785	0.275263	1.84987	0.953179	2.14206	6.89506	4.61346	6.78656	3.15108	6.41779	9.55186
Cre01.g037250	63.4398	70.6265	107.897	50.6752	62.2019	67.4612	50.1617	69.2687	54.9632	85.1653	109.986	94.7357	82.2659	90.5605	93.0852	53.0231	40.1535	34.125	91.6263	96.2114	94.4863	74.006	80.3191	80.8367	54.4412	43.3578	43.7157
Cre01.g037300	0.0177036	0.206643	0.767876	0.434433	0.256322	0.387954	0.011892	0.148117	0.206236	0.880024	1.5032	0.643512	0.231643	0.426661	0.253116	0.0427229	0.0559216	0.0210612	0.985109	1.08641	1.16671	0.567085	0.496683	0.534859	0.149647	0.163681	0.221467
Cre01.g037350	1.10419	1.68823	1.6117	0.990607	0.9319	0.650459	1.22024	1.3907	0.954364	0.349744	0.13716	0.150397	0.164491	0.117823	0.0377231	0.0573047	0.00139958	0.0141248	0.216426	0.394663	0.536544	0.504786	0.691346	0.977473	0.289933	0.260712	0.594111
Cre01.g037400	3.30717	4.25087	2.74336	1.98058	2.25764	2.23396	3.70253	3.36809	2.86656	3.20745	2.3651	3.23625	2.5	1.82794	2.63471	2.93744	2.19192	2.20139	2.89901	3.75834	3.00238	2.55668	2.55303	2.73579	3.06916	4.27712	3.38607
Cre01.g037450	0.00271493	0.0709247	0.00169825	0.00218174	0.0127334	0.0014777	0.00109019	0.00248492	0.00223896	0.00769097	0.00122125	0.0014816	0.00136861	0.00188353	0.00152661	0.00115332	0.00139958	0.00294162	0.00160419	0.00263173	0.00193523	0.0389274	0.00157221	0.00159692	0.00180512	0.00187566	0.00264492
Cre01.g037476	0.00271493	0.00172216	0.00169825	0.00218174	0.00237359	0.0014777	0.00109019	0.00248492	0.00223896	0.000973142	0.00122125	0.0014816	0.00136861	0.00188353	0.00152661	0.00115332	0.00139958	0.00294162	0.00160419	0.00263173	0.00193523	0.00111935	0.00157221	0.00159692	0.00180512	0.00187566	0.00264492
Cre01.g037500	0.00271493	0.207127	0.00169825	0.00218174	0.00237359	0.0014777	0.00109019	0.00248492	0.00223896	0.000973142	0.00122125	0.0014816	0.00136861	0.00188353	0.00152661	0.00115332	0.00139958	0.00294162	0.00160419	0.00263173	0.00193523	0.00111935	0.00157221	0.00159692	0.00180512	0.00187566	0.00264492
Cre01.g037550	5.16796	3.00701	0.503154	1.61496	0.968906	0.677025	0.66624	0.340036	0.273653	0.667598	0.0646123	0.308034	0.0688773	0.0370021	0.0355405	0.00115332	0.00294451	0.0088717	0.486507	0.819928	1.08823	0.0456035	0.0453968	0.0619578	0.0175101	0.034474	0.130605
Cre01.g037600	1.66421	1.91599	0.279579	0.387033	0.39786	0.178772	0.255729	0.163807	0.215412	1.44686	0.245031	0.826701	0.0669757	0.123362	0.0518389	0.227494	0.0944862	0.258803	1.26269	1.34427	1.37223	0.0380096	0.0863677	0.0164311	0.0612962	0.0377125	0.0408212
Cre01.g037650	3.95751	4.78181	4.61733	4.78484	3.54405	3.84337	3.41514	2.80352	3.60072	4.36099	3.02008	4.08871	3.37952	2.43664	3.96949	3.69468	4.67642	5.42975	3.7968	3.76698	2.80119	3.60031	3.07355	2.5091	3.96113	6.10942	5.16755
Cre01.g037700	21.9163	25.4161	8.93232	13.7243	16.4368	14.1102	21.9591	15.3829	14.9857	22.7115	10.1761	19.2624	14.5516	8.86507	13.168	1.35881	1.65889	1.08208	25.7323	28.4717	31.8982	21.3724	22.2972	23.227	10.7395	12.9522	13.0175
Cre01.g037751	1.0694	1.71247	0.78088	1.12126	1.28905	0.760868	0.718347	0.634433	0.747474	0.420616	0.12354	0.171336	0.104758	0.0551291	0.123553	0.109485	0.00139958	0.0231313	0.708854	0.497164	0.585776	0.622823	0.432284	0.572744	0.219141	0.494365	0.997261
Cre01.g037800	19.6416	17.7005	22.5629	9.21454	9.86827	9.9091	22.0059	27.4288	16.9367	28.1626	25.513	24.1936	6.42874	6.21057	6.30939	13.186	6.51987	7.58847	21.4997	22.3827	21.6872	7.41595	6.15427	9.41748	11.5976	10.1259	9.51527
Cre01.g037850	64.141	80.7424	120.998	83.6307	91.8436	104.531	84.9154	91.1479	87.7308	42.5128	40.8641	34.7629	22.259	22.3167	17.6383	7.18355	5.49069	3.41204	49.6542	45.4459	52.5926	55.3505	54.2534	76.6889	35.8554	46.782	58.1946
Cre01.g037900	1.477	2.1942	4.52643	0.920056	0.969679	1.06704	1.63322	1.23573	1.5618	1.43284	1.02377	0.98866	0.577154	0.338244	0.162442	0.0548362	0.12561	0.216262	1.70043	1.31698	1.2194	0.661702	0.805908	0.995438	0.362812	0.577747	1.16546
Cre01.g037950	1.82224	1.90341	0.789007	2.13102	1.43199	1.3036	1.83608	1.46502	0.895558	2.04437	0.879868	1.623	1.36967	1.08984	1.97888	1.84374	1.15795	1.57507	1.42044	1.20124	1.62175	1.19394	1.34893	0.956981	1.44405	0.904909	1.53158
Cre01.g038000	0.342914	0.329402	0.0434899	0.90349	0.574883	0.248602	0.42432	0.347298	0.121945	0.224287	0.0291896	0.133195	0.413958	0.268654	0.401399	0.127759	0.0684117	0.0558246	0.162762	0.0892195	0.220891	0.561302	0.619083	0.417129	0.183071	0.183553	0.279962
Cre01.g038050	3.43857	2.21924	0.461585	3.80288	2.31519	1.19812	2.4585	2.76653	1.07003	3.77671	0.759098	3.22202	0.801229	0.363936	0.557478	0.12125	0.0855542	0.0448298	2.44934	2.06357	2.27497	2.10963	1.69304	1.87848	0.712271	0.680475	1.32582
Cre01.g038100	10.3465	11.2184	5.45471	14.5989	11.9268	9.73912	15.9534	18.3515	11.3517	18.2649	12.1753	21.8088	14.9495	10.8608	16.6905	47.5761	30.2829	39.276	21.0888	20.4508	21.111	12.3091	11.3869	12.1553	26.3787	26.5129	23.8859
Cre01.g038151	0.779009	0.803503	0.135645	0.641667	0.323797	0.196122	0.248834	0.341831	0.152308	0.458846	0.129012	0.384032	0.092244	0.0501987	0.0995223	0.0569676	0.0215097	0.0777694	0.43379	0.329659	0.302595	0.177672	0.10958	0.226301	0.143261	0.113325	0.395258
Cre01.g038200	14.5854	16.8063	21.2678	10.2556	15.3465	17.8836	32.5952	36.7962	31.4989	12.712	13.1339	12.2655	12.838	14.6993	12.7289	14.5454	9.46539	8.67578	14.7286	13.9454	15.3336	15.0288	16.0849	14.872	28.1703	10.546	11.1113
Cre01.g038250	101.274	109.603	78.7144	128.098	116.409	132.079	125.027	134.712	122.43	245.31	188.082	242.915	338.444	346.919	401.06	648.635	528.105	513.699	184.088	189.315	169.42	179.625	188.26	177.852	267.722	334.311	276.733
Cre01.g038300	5.75502	5.50513	15.2112	5.18285	7.15073	8.12069	6.47475	6.75987	10.1389	5.78048	6.45186	4.68407	4.40769	3.798	3.49035	0.273659	0.582079	0.10118	6.66364	6.57234	7.44661	5.11842	5.68764	5.13901	3.59458	2.29348	4.25577
Cre01.g038350	0.599287	0.6662	0.653276	0.805333	0.685012	0.625367	0.392974	0.370076	0.615023	1.7141	1.1621	1.67385	1.6144	1.19347	1.58672	0.0229559	0.0676075	0.00294162	1.84805	1.72693	1.65232	1.62879	2.0469	1.53035	0.683471	1.25327	0.928188
Cre01.g038376	0.00271493	0.00172216	0.00169825	0.00218174	0.00237359	0.0014777	0.00109019	0.00248492	0.00223896	0.000973142	0.00122125	0.0014816	0.00136861	0.00188353	0.00152661	0.00115332	0.00139958	0.00294162	0.00160419	0.00263173	0.00193523	0.00111935	0.00157221	0.00159692	0.00180512	0.00187566	0.00264492
Cre01.g038400	110.311	130.48	107.869	260.708	300.003	330.243	521.661	521.168	522.735	143.295	94.0977	155.373	429.36	381.789	482.039	1582.79	1395.95	1557.44	140.039	110.519	86.0202	283.973	283.807	293.187	850.146	636.233	572.891
Cre01.g038450	0.0119754	0.00172216	0.00961888	0.0734667	0.00237359	0.0187448	0.15284	0.0500959	0.0279012	0.000973142	0.0207514	0.0014816	0.00136861	0.016977	0.0380483	0.462389	0.529584	0.769314	0.011489	0.0102068	0.00193523	0.027898	0.0190174	0.00159692	0.0337422	0.16608	0.269655
Cre01.g038500	2.64445	3.79042	1.05648	2.32731	2.33166	0.986061	1.99956	2.50206	1.06451	1.82891	1.12761	2.27994	0.724635	0.304233	0.263936	0.077961	0.0328005	0.00294162	2.17841	1.94709	2.52876	1.92718	1.64169	2.01826	0.767216	0.800052	1.09116
Cre01.g038550	4.72971	5.85116	2.63872	5.39343	4.61619	4.36418	7.02192	9.47366	4.37892	5.70148	2.73195	5.03437	2.98282	2.03136	2.43052	3.01122	1.54552	2.21743	3.44234	4.08416	4.56253	4.37841	4.80178	4.32317	3.61066	3.60819	4.5857
Cre01.g038600	129.135	152.496	56.3814	74.1008	81.124	82.1446	192.239	176.299	139.414	143.297	82.8044	141.355	73.384	55.0698	65.9093	21.3126	16.5282	16.5873	143.51	155.807	149.517	84.8683	86.4571	88.8952	88.6044	57.3455	59.7521
Cre01.g038650	22.1256	23.6542	19.7528	26.6236	30.2691	25.5198	25.9654	23.5906	20.2222	17.8569	13.9307	15.3985	17.6867	18.3392	18.3844	3.2048	2.99634	3.83684	18.0646	17.7868	20.3839	26.7389	25.4831	23.2491	20.1793	12.0042	14.2397
Cre01.g038700	2.29891	3.04734	1.78165	3.2893	3.51487	2.36255	2.7382	2.16918	1.7198	2.61655	1.09879	2.53628	1.14193	0.895467	1.35348	0.555372	0.394408	0.410674	3.49506	2.98605	2.75211	1.71533	1.86622	1.73636	1.14512	1.72314	2.29702
Cre01.g038750	9.92406	7.5126	12.7375	1.85785	2.35449	2.86657	2.8177	5.06737	3.31335	5.77322	6.12232	4.4514	0.519722	0.31909	0.406326	0.181058	0.0807934	0.146056	5.51631	4.93554	8.28362	0.512437	0.584903	1.11275	0.711072	0.543904	0.870309
Cre01.g038800	6.28067	7.95988	8.33416	3.47864	5.34118	4.97713	5.07856	5.99598	5.66521	4.65788	3.66193	3.51327	2.57616	2.87492	2.54911	0.554321	0.76185	0.35134	3.75892	4.54763	5.00476	3.71522	3.90831	4.43149	3.32853	2.75326	3.42355
Cre01.g038850	26.826	27.1991	7.37179	23.422	21.6819	18.1025	34.5725	32.8152	22.7118	61.0803	22.5021	54.8996	48.3246	28.767	45.8676	34.922	33.2915	31.9347	51.4307	49.4059	41.4879	41.891	40.6117	32.1888	39.8773	35.3151	31.2799
Cre01.g038900	2.90461	3.01611	3.24961	1.60373	2.32407	2.98771	1.76994	1.47544	1.98188	9.76889	9.69498	12.2263	3.33745	2.13241	2.93337	4.68969	4.19428	4.07254	8.559	7.09096	6.7974	1.65541	1.70229	1.2693	1.8122	2.39777	2.05038
Cre01.g038950	10.7924	14.2461	30.6016	11.0881	11.9646	17.2747	16.8574	20.833	18.8588	27.6049	43.7871	28.6093	12.2348	13.8714	11.9291	10.7735	10.1656	9.39739	21.8933	23.4396	18.1178	12.7414	12.3035	12.4973	17.6165	14.8772	18.6248
Cre01.g039000	1.44145	0.425952	0.10259	0.671622	0.723014	0.385564	0.294155	0.259516	0.0850229	1.04976	0.200246	0.874263	0.449398	0.33627	0.695664	0.264194	0.0864532	0.0434133	1.31289	0.808678	0.687125	0.371932	0.608492	0.689064	0.0685482	0.506092	0.730413
Cre01.g039050	1.86239	1.49571	0.312503	1.72947	1.80802	0.733782	1.35385	1.59552	0.705856	2.18996	0.397879	1.99872	0.849266	0.42045	0.916967	0.836285	0.78069	1.22921	2.11719	1.84828	1.96955	0.962082	1.12428	1.29104	1.4916	1.24572	1.23671
Cre01.g039101	0.0621694	0.00172216	0.0998719	0.00218174	0.00237359	0.0243281	0.00109019	0.026007	0.00223896	0.0286145	0.017955	0.0342396	0.00136861	0.00188353	0.0493814	0.00115332	0.0490947	0.00294162	0.0298223	0.026494	0.00193523	0.00111935	0.0164547	0.00159692	0.00180512	0.0359248	0.00264492
Cre01.g039150	27.7011	31.8655	37.8712	24.1126	31.4768	36.1972	52.1727	61.256	49.0716	22.002	14.443	14.7162	22.0757	19.5775	21.6461	6.60605	4.74289	5.97853	20.8533	23.7146	27.5798	27.4598	29.3488	32.8342	49.3867	23.1372	21.62
Cre01.g039200	45.9413	49.9745	100.394	13.4151	16.9739	22.7213	15.1449	22.6984	17.721	35.4609	43.3055	23.862	3.65883	3.53806	2.40039	0.655533	0.858051	0.686713	30.7519	37.0728	48.0792	4.4495	3.19939	8.64277	4.36908	3.25709	7.00868
Cre01.g039250	773.764	893.022	1247.75	687.949	924.337	1096.7	766.777	620.203	1141.31	913.842	1377.14	919.462	959.895	1263.3	902.763	551.104	916.144	915.071	1055.1	1053.05	925.274	989.714	1010.31	911.505	1075.63	831.699	850.847
Cre01.g039300	237.968	244.602	114.756	280.17	237.531	179.268	202.511	147.074	130.318	243.067	157.521	240.654	257.871	174.069	219.02	103.338	113.91	119.083	278.208	265.547	248.616	285.577	296.405	284.943	193.565	255.428	240.454
Cre01.g039350	9.02851	9.52821	4.75125	6.55411	6.01843	6.30944	11.2819	8.40366	12.312	20.838	11.5374	18.4548	23.2812	16.3767	27.9176	47.5169	60.5964	67.6223	17.811	18.0438	16.4138	10.7169	10.4085	9.91322	33.6879	46.2063	43.2098
Cre01.g039400	13.9327	15.8452	8.4628	12.1725	10.5097	7.73432	7.99002	7.97852	8.37671	26.6717	19.0866	26.8816	23.7658	17.0172	26.3282	26.8179	27.8151	29.8718	24.7909	25.7494	21.0816	12.0933	12.3419	13.3502	20.056	37.8481	32.165
Cre01.g039450	0.506236	0.0740937	0.40662	0.0214184	0.0266046	0.0273241	0.00109019	0.0146049	0.00223896	0.69901	1.23014	0.442246	0.0671791	0.0494946	0.0277314	0.126379	0.0275704	0.103836	0.954607	2.03834	2.15293	0.0813333	0.0369621	0.00159692	0.00180512	0.100872	0.0218374
Cre01.g039500	5.06381	4.01127	1.45374	0.377984	0.313005	0.145666	0.206936	0.171828	0.0224298	2.31002	0.719184	1.4881	0.0098796	0.00454928	0.00509784	0.00115332	0.00506825	0.00294162	1.77332	2.98671	4.71301	0.0299029	0.0237816	0.067865	0.00180512	0.0296693	0.0562011
Cre01.g039550	3.86712	5.03242	5.2361	3.37873	3.17354	3.9445	3.27133	3.19276	4.59408	5.57052	7.67806	4.57322	4.7623	6.77151	6.08258	10.85	12.1012	11.83	5.12072	5.85313	5.2891	4.35595	4.28757	4.30741	5.62768	6.74807	5.96466
Cre01.g039600	0.391942	0.445086	0.0552311	1.61143	0.644502	0.349802	0.184757	0.178341	0.144186	0.332312	0.0198589	0.185564	0.571584	0.326562	0.469713	0.0276564	0.233493	0.229048	0.296862	0.205124	0.252473	0.724853	0.658822	0.384323	0.238953	0.643694	1.08384
Cre01.g039626	0.131097	0.18548	0.12285	0.455745	0.216449	0.188103	0.689815	0.402168	0.0254534	0.0603395	0.0126206	0.0481341	0.0672683	0.185851	0.277682	0.474551	0.120781	0.571854	0.0628865	0.00263173	0.041141	0.165428	0.127226	0.0330057	0.492512	0.757546	0.464662
Cre01.g039650	0.0146191	0.0310254	0.00169825	0.00218174	0.0445608	0.0114415	0.00109019	0.00248492	0.00223896	0.000973142	0.0168884	0.0014816	0.00136861	0.00188353	0.011612	0.00115332	0.0115446	0.00294162	0.00160419	0.00263173	0.00193523	0.00851423	0.0154772	0.00159692	0.00180512	0.0168954	0.00264492
Cre01.g039702	0.578662	0.824318	0.445694	0.816984	1.10541	0.589369	1.34183	1.57842	1.16353	1.37913	0.586071	1.30098	0.378271	0.258466	0.390374	0.312447	0.118936	0.141454	1.62746	1.44583	1.11197	0.489364	0.503531	0.670561	0.424367	0.357284	0.644559
Cre01.g039750	4.91663	6.56234	7.71941	9.10133	6.78829	7.82995	10.2416	7.06603	8.98053	4.03706	3.98776	3.55695	4.58853	5.02723	3.67397	3.1006	4.19377	4.25944	4.56904	3.9277	5.72555	9.21894	7.48137	6.79301	7.78744	6.61269	7.26493
Cre01.g039800	7.82997	6.32739	1.92144	7.9892	6.18008	4.73073	7.32897	6.65833	3.77908	6.67603	2.46693	5.86116	4.87693	2.79574	4.1895	8.77661	5.06825	7.0244	4.62362	5.67903	6.54768	5.01554	5.05899	3.73698	6.75122	3.69517	5.18218
Cre01.g039850	5.01078	4.3379	2.87853	3.56771	3.60578	2.3513	1.1604	1.26576	0.912464	1.6149	0.855275	1.40643	0.743259	0.752951	0.681813	0.00115332	0.296561	0.165941	2.2235	2.49662	4.2831	1.21231	0.925803	1.49926	0.131007	0.471215	1.00669
Cre01.g039900	3.63003	2.65108	0.943939	3.20426	2.79272	1.80543	1.53204	1.52946	1.10536	3.02904	1.43806	3.27451	1.81574	1.51176	1.94297	0.455161	0.474331	0.23819	2.70591	2.50037	3.38476	2.7783	2.74178	2.69573	0.891179	1.34811	1.56813
Cre01.g039950	4.9146	5.15141	1.65603	4.50047	4.05564	2.53297	3.08388	2.30662	1.87117	3.21098	1.24628	2.56806	2.07585	1.09607	1.85663	0.192847	0.236648	0.399286	3.05901	2.61544	4.50279	3.80474	3.66119	3.62145	1.84634	1.35762	2.23428
Cre01.g040000	357.335	451.205	824.196	497.253	337.743	412.282	202.576	206.972	283.617	484.248	923.448	453.111	386.085	574.86	377.53	142.933	247.492	162.34	492.22	528.976	490.254	479.842	493.798	508.633	210.997	706.39	731.819
Cre01.g040050	2.70807	2.80975	1.7764	1.99363	2.63686	1.96637	1.334	1.82515	1.22685	4.68106	3.44129	5.55983	1.52852	1.17307	1.15917	0.387272	0.772253	0.519048	5.19619	5.57799	4.87248	2.97038	2.91482	2.30676	0.918471	0.782433	0.639902
Cre01.g040100	6.20974	9.38477	3.18917	11.2209	8.21648	7.20161	2.42691	2.88107	3.26625	10.9735	11.6735	14.6852	8.5162	5.42871	8.92319	3.58745	6.47894	4.99213	10.3625	9.73529	8.27332	8.98664	8.93499	6.62313	3.18124	4.5017	4.21366
Cre01.g040150	0.355416	0.288402	0.142739	0.230867	0.175248	0.278162	0.168524	0.428546	0.194842	1.84275	1.43705	2.38347	0.177007	0.0666873	0.207579	0.126133	0.00825498	0.0248719	1.89546	1.41663	0.807004	0.0913215	0.066402	0.331608	0.0589079	0.0483242	0.196153
Cre01.g040200	21.0598	22.4273	11.105	24.3396	21.0326	14.6476	11.9199	11.9046	10.2479	18.6901	12.4847	20.0667	25.8805	17.6615	26.0078	12.703	13.854	13.1042	22.9734	20.3128	21.8204	20.2586	21.3019	22.8744	13.9558	26.2907	26.5028
Cre01.g040250	10.6704	12.6023	6.98902	8.12881	10.3646	7.31169	7.50602	7.5353	7.25553	9.8225	6.90407	8.96218	9.39949	6.08113	9.61534	8.07996	7.87184	8.09956	11.3209	9.14663	10.4339	9.08615	7.99986	9.81188	8.97519	10.2325	8.80345
Cre01.g040300	1.74996	2.33551	2.62283	1.92578	2.10339	1.69433	3.10234	3.27536	2.98434	1.1708	0.771127	0.983654	0.583196	0.613818	0.573195	0.0290244	0.156714	0.0214623	1.31542	1.07635	1.91928	1.51301	1.61393	2.45271	1.05054	1.45949	1.53466
Cre01.g040350	1.57773	2.13143	0.73133	1.81643	1.40354	1.0988	1.64807	1.53516	1.27929	1.24761	0.493798	1.14836	1.08595	0.867085	1.1483	0.391365	0.411647	0.396889	1.65368	1.88972	2.38183	1.70012	1.52685	1.49088	1.01834	1.51012	1.34767
Cre01.g040379	0.195494	0.444521	0.0672964	0.502571	0.269568	0.0947147	0.200104	0.0545198	0.206049	0.115687	0.00537714	0.0256351	0.150467	0.0659866	0.17007	0.00748843	0.0147028	0.166121	0.160761	0.119016	0.148993	0.498798	0.290742	0.316405	0.23607	0.279726	0.244556
Cre01.g040400	6.08541	8.10607	17.4926	2.95486	4.55833	5.55308	3.61809	2.46985	6.24448	7.61609	11.607	6.98826	2.07283	3.13878	1.9129	1.62478	2.14718	2.09485	8.07421	8.6077	8.41094	3.01631	2.68671	2.21013	2.48077	2.96281	3.9521
Cre01.g040450	23.9593	28.5555	34.209	17.3265	17.0082	17.003	18.352	23.0292	19.3635	22.2912	21.9368	20.1488	10.1749	10.7361	8.9701	1.05516	1.18152	0.365739	20.6267	23.9321	22.0165	15.4699	16.6971	18.9478	8.04636	12.4592	12.153
Cre01.g040476	2.36619	3.9706	6.76252	4.52363	3.22881	4.47894	4.36171	2.90044	5.38473	6.9397	10.3936	7.57656	7.41187	10.1024	7.86755	16.5993	19.3374	20.0974	7.49659	5.39361	5.07704	6.53785	5.44709	5.86027	9.66466	21.1138	19.963
Cre01.g040500	22.8819	21.7182	11.7314	18.9956	16.1159	13.214	17.8428	19.1441	11.9555	19.7101	11.7546	18.93	19.3654	12.1059	20.1242	29.9203	26.697	22.7039	19.6173	18.1914	20.3324	14.5627	14.0402	14.7674	18.8938	21.4708	21.7059
Cre01.g040517	0.00271493	0.00172216	0.00169825	0.00218174	0.00237359	0.0014777	0.00109019	0.0604625	0.00223896	0.000973142	0.00122125	0.0014816	0.00136861	0.00188353	0.00152661	0.00115332	0.00139958	0.00294162	0.00160419	0.00263173	0.00193523	0.00111935	0.00157221	0.00159692	0.00180512	0.00187566	0.00264492
Cre01.g040533	0.00271493	0.203786	0.00169825	0.00218174	0.146346	0.0751518	0.00109019	0.00248492	0.00223896	0.574554	0.332788	0.634615	0.295629	0.272258	0.457631	0.849667	0.151658	0.00294162	0.092124	0.0818425	0.00193523	0.279622	0.25415	0.00159692	0.00180512	0.66585	0.840858
Cre01.g040550	1.72351	1.56759	1.80187	1.51049	2.56419	3.5542	1.59877	0.617988	2.29461	2.94644	3.52384	2.78738	2.65309	3.62625	2.97701	2.00259	2.00916	1.17165	3.07081	3.03122	2.52408	2.62894	2.93976	3.07877	2.64651	2.84552	2.19028
Cre01.g040600	5.87821	4.08485	1.58116	3.57599	2.05009	1.34378	1.15335	1.01562	0.656112	4.86495	1.41815	4.09569	0.534502	0.333333	0.694933	0.369483	0.272042	0.247196	3.46763	3.8636	4.32434	0.611451	0.691794	1.07381	0.354364	0.947927	1.16287
Cre01.g040650	0.636367	0.559975	0.0810351	0.438009	0.177413	0.127548	0.151177	0.116872	0.189853	0.2036	0.0672393	0.205157	0.32255	0.126521	0.265063	0.830277	0.404478	1.01556	0.230808	0.17859	0.189964	0.189831	0.262915	0.158261	0.444618	0.215254	0.349496
Cre01.g040701	79.7179	87.8877	145.264	73.4197	88.4477	126.585	90.5347	104.796	129.959	106.061	140.049	114.968	108.751	157.323	123.774	114.948	116.961	95.8305	108.47	112.824	105.783	108.773	102.49	112.977	127.37	86.3384	83.0063
Cre01.g040750	74.4994	77.5353	33.4144	42.8103	45.2609	31.2654	42.9401	44.7065	30.0334	142.441	74.9887	158.41	92.8851	53.0368	95.7623	33.4913	27.1365	27.4496	155.478	162.915	143.74	77.4748	74.1851	72.5904	48.1239	43.335	38.0242
Cre01.g040801	0.00271493	0.00172216	0.0226072	0.0690673	0.0428955	0.0220278	0.00109019	0.188384	0.229516	0.0388635	0.341404	0.372026	0.00136861	0.00188353	0.00152661	0.00115332	0.00139958	0.00294162	0.135013	0.00263173	0.13249	0.0327842	0.00157221	0.0212583	0.00180512	0.032528	0.246465
Cre01.g040850	4.25291	2.57117	0.978628	1.5285	1.5161	0.749982	0.916506	0.717747	0.499692	2.8438	0.827634	2.77202	0.242342	0.129382	0.199351	0.0697432	0.0504494	0.076001	2.09701	2.62527	3.0846	0.465085	0.299526	0.52388	0.257149	0.295328	0.462383
Cre01.g040900	5.78991	6.07439	12.1914	4.45506	4.76106	5.76026	5.97669	5.91147	5.48738	8.40122	11.8658	9.29607	3.32339	3.26934	3.89741	11.7358	8.91201	11.5967	5.93137	7.19314	9.20817	2.43855	3.18609	3.36012	6.51326	6.91825	6.95655
Cre01.g040950	0.0681137	0.0180693	0.00169825	0.00218174	0.0129762	0.0014777	0.0457539	0.00248492	0.00223896	0.148915	0.216389	0.0468917	0.0131064	0.00188353	0.00152661	0.00115332	0.0134472	0.00294162	0.375749	0.377354	0.432855	0.0495871	0.00901399	0.102892	0.00180512	0.00187566	0.0213021
Cre01.g041000	3.65769	6.44685	10.2745	3.93004	4.40924	5.98407	8.96726	8.8694	9.31641	6.0207	6.02786	4.19963	1.35195	1.7431	1.31314	1.49608	0.930179	0.71294	6.30457	5.44243	6.6537	3.50228	3.67549	3.38697	10.0731	4.20333	3.74842
Cre01.g041050	1.0831	0.882909	0.305354	1.0121	0.825354	0.600671	0.929914	1.12822	0.843951	5.3219	1.86027	5.7281	0.679057	0.528771	0.83752	0.444284	0.447483	0.631458	7.87938	6.35807	5.47667	0.764481	0.653074	0.568851	0.444631	1.4507	1.72282
Cre01.g041100	3.01965	3.82519	4.02361	2.80029	3.32673	2.94954	6.67479	5.44446	4.32215	6.43745	5.00948	5.71112	4.17087	4.13981	4.62969	9.16067	7.66212	7.53278	4.73853	4.35932	4.71611	4.81244	4.51654	3.92498	8.10155	5.58642	5.25627
Cre01.g041150	7.36175	5.27168	1.9979	7.7938	6.68497	4.15504	4.52739	6.19277	2.56268	8.1524	4.21364	9.49722	2.82537	1.85316	2.18815	0.306582	0.211209	0.246591	7.72993	6.15486	6.39575	5.61154	5.6702	6.65116	2.11635	2.751	3.45454
Cre01.g041200	7.13926	6.59543	2.92551	14.9448	14.3801	9.26423	8.42118	9.30736	8.97786	3.3467	1.96659	4.51335	10.7258	8.30637	12.8614	24.3091	20.6129	33.0625	3.95007	3.70043	4.22414	6.31759	6.75499	7.25613	16.1621	10.3708	8.69988
Cre01.g041256	2.70116	3.38741	1.08482	4.13776	4.229	2.94043	3.43095	3.49261	2.25036	2.75023	1.10634	2.40729	4.66835	2.90681	5.66293	7.51935	6.17948	8.14074	2.54435	2.98594	3.33678	3.64211	3.79995	3.54249	4.18983	5.23128	4.61806
Cre01.g041300	1.51252	1.98261	1.01479	2.37979	2.31872	1.74081	3.14362	5.12133	3.17159	3.03854	2.26122	3.58685	1.28741	1.21086	1.03179	0.515301	0.716653	1.35482	2.79975	2.39629	2.59667	2.1556	2.51498	1.92192	4.17816	1.52181	1.95889
Cre01.g041351	1.37623	2.56373	3.53734	1.23829	2.00423	2.75256	2.21869	1.66316	2.88581	1.56247	1.80184	0.909543	1.20049	2.03774	0.947391	0.393619	0.169057	0.545746	1.58441	1.66824	1.32446	2.04833	2.63881	2.00963	1.29257	1.3431	1.26252
Cre01.g041400	7.53994	8.04733	4.22529	7.84204	7.92366	5.34525	6.35455	4.9366	4.3918	5.20558	3.36261	6.08403	7.81425	5.72985	7.27037	7.08783	8.05206	8.39628	7.04869	6.79257	7.65161	7.33753	7.06361	7.22457	7.21336	7.88308	8.30256
Cre01.g041426	0.0404604	0.0858671	0.0324988	0.00218174	0.123328	0.0014777	0.0543569	0.0338512	0.00223896	0.0186226	0.00122125	0.0222834	0.00136861	0.315476	0.0642757	0.0325468	0.00139958	0.00294162	0.0776346	0.00263173	0.038092	0.00111935	0.00157221	0.0916789	0.00180512	0.187041	0.0506148
Cre01.g041450	10.9193	10.1127	6.05468	7.20087	7.18841	6.86029	8.53557	10.6222	6.39781	5.85351	3.78802	5.89514	2.0555	1.19839	1.48831	0.415792	0.127558	0.15373	5.59952	6.55323	7.1677	3.5372	3.40309	4.72553	2.29587	2.14058	3.24654
Cre01.g041500	0.543259	0.382151	0.171601	0.763921	0.381419	0.24364	0.147609	0.102139	0.0924409	0.620896	0.109299	0.507627	0.112755	0.0605742	0.135757	0.0098203	0.0337421	0.0072617	0.263526	0.327761	0.310323	0.18486	0.216488	0.202856	0.0343979	0.0634901	0.137447
Cre01.g041550	4.49543	4.76041	1.65342	4.39446	4.08686	2.60802	2.59806	2.67215	1.32267	4.66927	2.45267	4.17893	1.88987	1.35443	1.59107	0.155933	0.0364477	0.0439262	3.77265	3.50895	4.02371	3.48908	3.66965	3.97406	0.580873	1.29085	2.0901
Cre01.g041583	0.00271493	0.00172216	0.00169825	0.00218174	0.00237359	0.0014777	0.00109019	0.00248492	0.00223896	0.000973142	0.00122125	0.0014816	0.00136861	0.00188353	0.00152661	0.00115332	0.00139958	0.00294162	0.00160419	0.00263173	0.00193523	0.00111935	0.00157221	0.00159692	0.00180512	0.00187566	0.00264492
Cre01.g041650	0.916589	0.243154	0.993904	2.5304	0.803238	0.968433	0.523344	0.613491	1.44149	0.822657	0.794153	0.731971	0.98767	1.75421	0.72805	1.95388	2.24385	1.90824	0.175873	0.585918	0.517761	0.293603	1.31003	0.311534	0.516523	2.4364	1.71994
Cre01.g041667	0.00271493	0.00172216	0.00169825	0.00218174	0.0117012	0.0120176	0.00109019	0.00248492	0.00223896	0.000973142	0.00122125	0.0014816	0.00136861	0.00188353	0.00152661	0.00115332	0.00139958	0.0182675	0.00160419	0.00263173	0.00193523	0.00111935	0.00812831	0.00159692	0.00180512	0.00187566	0.00264492
Cre01.g041700	0.00271493	0.00172216	0.00169825	0.00218174	0.00237359	0.0014777	0.00109019	0.00248492	0.00223896	0.000973142	0.00122125	0.0014816	0.00136861	0.00188353	0.00152661	0.00115332	0.00139958	0.00294162	0.00160419	0.00263173	0.00193523	0.00111935	0.00157221	0.00159692	0.00180512	0.00187566	0.00264492
Cre01.g041752	0.0134985	0.128912	0.14095	0.0828106	0.174866	0.0105644	0.0725384	0.0112935	0.00223896	0.0124258	0.00779691	0.0223027	0.0103895	0.00188353	0.0107219	0.0108583	0.0106596	0.00294162	0.0129503	0.0345149	0.139791	0.00786155	0.00157221	0.00159692	0.0507117	0.0624009	0.00264492
Cre01.g041800	0.0820539	0.232185	0.40643	0.167795	0.125055	0.149843	0.202099	0.343251	0.0637253	0.176244	0.205381	0.112977	0.199991	0.0484686	0.20639	0.00115332	0.00139958	0.0162693	0.196804	0.431271	0.605131	0.119471	0.115827	0.0929626	0.0128443	0.06322	0.0171078
Cre01.g041850	0.935332	1.21807	0.728514	1.40844	1.10152	0.953853	0.894836	1.3161	0.610841	0.56748	0.433847	0.569765	0.992596	0.642902	0.596601	0.364796	0.167869	0.0842972	0.788578	0.942144	1.14742	1.15551	1.2453	1.13461	0.585651	0.884428	1.01052
Cre01.g041855	2.0048	1.53893	0.411141	1.75327	1.60898	0.968127	3.10883	1.67731	1.29196	0.490821	0.073915	0.281907	0.968511	0.453531	0.965616	0.205874	0.202108	0.177608	0.470615	0.381736	0.642535	1.30424	1.41122	1.57865	1.76275	0.468321	0.586966
Cre01.g041900	0.800915	0.909361	0.521083	0.894251	1.1413	0.852484	0.903835	0.750494	0.821056	1.13171	0.522761	1.21744	1.75071	0.806153	1.9594	2.91207	3.21298	4.82123	1.01427	0.709938	0.836976	1.20812	1.01751	0.623076	2.07615	2.93422	2.51482
Cre01.g041950	3.65296	3.77711	2.06365	5.28446	4.76284	3.23185	2.80524	4.86185	2.43792	5.65462	3.84765	6.73533	5.17018	4.17207	5.55823	13.9559	9.31077	12.6927	5.10902	5.09623	3.96687	3.83602	3.82287	3.66935	5.29114	6.59714	6.46309
Cre01.g042000	0.414076	0.139805	0.0491334	0.375269	0.10757	0.0699701	0.107466	0.0236207	0.104149	0.0584751	0.00815374	0.0336893	0.0144866	0.0200121	0.00373752	0.00115332	0.00139958	0.00294162	0.0180573	0.00802099	0.0442997	0.0274045	0.0174356	0.0355398	0.0220969	0.00543806	0.0882949
Cre01.g042050	0.648346	1.07018	1.79375	2.01084	1.67431	1.91692	2.66147	2.86287	1.82527	0.812344	0.821807	1.12082	1.38616	1.08509	1.17302	0.478075	0.312885	0.342804	1.64143	1.28939	1.84814	2.28657	2.97441	2.74773	1.99595	2.10219	2.23042
Cre01.g042100	0.00271493	0.00172216	0.00169825	0.00218174	0.00237359	0.0014777	0.00388947	0.00248492	0.00223896	0.346457	0.0367898	0.162636	0.00136861	0.0123129	0.00152661	0.00115332	0.00139958	0.00294162	0.383301	0.301042	0.316175	0.0168613	0.00157221	0.00437335	0.00180512	0.0066918	0.0144868
Cre01.g042150	5.88996	6.48583	8.01881	8.40851	7.1418	6.50868	3.72006	2.83583	3.56019	6.93083	7.14661	6.06951	7.79797	7.4047	7.01762	0.610868	0.804463	0.749179	7.99637	5.68314	7.28896	9.32015	9.74572	10.3243	3.0269	6.33613	5.97794
Cre01.g042200	177.871	217.463	448.925	163.56	204.104	310.249	219.888	181.235	315.065	238.049	299.709	256.797	142.558	197.229	170.183	288.86	415.201	331.778	232.702	266.859	260.704	148.786	144.157	153.969	277.305	272.456	281.963
Cre01.g042250	1.3754	1.27811	0.424904	0.259625	0.378306	0.101911	0.185872	0.0476631	0.142212	1.05259	0.225642	0.770941	0.00626398	0.00188353	0.0129288	0.0130933	0.0128537	0.125865	1.05407	1.33875	1.9385	0.132716	0.0344646	0.153674	0.084081	0.00187566	0.132352
Cre01.g042300	15.1079	12.828	2.46388	18.827	13.7654	7.53972	6.7329	6.18034	4.80511	9.14029	3.05751	9.70738	10.3862	5.43336	10.0941	4.58254	4.27348	3.87268	8.04797	7.80784	7.84522	8.64495	9.32657	10.707	6.48721	12.018	12.4605
Cre01.g042352	0.0962191	0.0592841	0.0249308	0.0913993	0.0520348	0.0315794	0.127181	0.0934857	0.0470053	0.15286	0.0519919	0.174362	0.0238896	0.0154007	0.00246539	0.00249676	0.0122554	0.00294162	0.17569	0.137564	0.23085	0.0451922	0.0377894	0.0492308	0.0291517	0.0107614	0.0427109
Cre01.g042402	0.00271493	0.00172216	0.00169825	0.00218174	0.00237359	0.0014777	0.00109019	0.00248492	0.00223896	0.000973142	0.00122125	0.0014816	0.00136861	0.00188353	0.00152661	0.00115332	0.00139958	0.00294162	0.00160419	0.00263173	0.00193523	0.00111935	0.00157221	0.00159692	0.00180512	0.00187566	0.00264492
Cre01.g042450	1.93072	1.60057	0.436162	1.73968	1.53038	0.890444	1.90196	1.7848	0.908707	3.04877	0.960875	3.22798	1.13443	0.534592	0.667517	0.128269	0.0782757	0.0461429	3.79145	3.65849	3.94783	1.39553	1.5992	2.07022	1.06049	1.30494	1.48798
Cre01.g042502	0.00271493	0.00172216	0.00169825	0.0189521	0.00706234	0.0169245	0.0041503	0.0206771	0.00359882	0.00710944	0.00178441	0.00340281	0.00136861	0.00188353	0.00152661	0.00115332	0.0121979	0.00735034	0.00296381	0.0105321	0.00193523	0.00111935	0.0016353	0.00159692	0.00180512	0.00357028	0.00264492
Cre01.g042550	23.669	26.1174	12.665	29.47	29.9365	24.5075	29.1993	24.2878	24.627	10.2021	4.98127	9.19104	24.6847	16.6534	21.0775	17.5303	16.0868	19.6593	16.961	14.2436	15.0422	23.3753	24.7129	23.4577	33.0991	26.7887	25.4397
Cre01.g042600	0.00271493	0.00172216	0.00169825	0.00218174	0.00237359	0.0014777	0.00109019	0.00248492	0.00223896	0.000973142	0.00122125	0.0014816	0.00136861	0.00188353	0.00152661	0.00115332	0.00139958	0.00294162	0.00160419	0.00263173	0.00193523	0.00111935	0.00157221	0.00159692	0.00180512	0.00187566	0.00264492
Cre01.g042650	0.00271493	0.00172216	0.00169825	0.00218174	0.00237359	0.0014777	0.00109019	0.00248492	0.00223896	0.000973142	0.00122125	0.0014816	0.00136861	0.00188353	0.00152661	0.00115332	0.00139958	0.00294162	0.00160419	0.00263173	0.00193523	0.00111935	0.00157221	0.00159692	0.00180512	0.00187566	0.00264492
Cre01.g042700	2.97475	3.04621	4.02687	0.638097	0.348746	0.879163	0.85239	0.696174	0.242336	0.363838	0.168221	0.0572843	0.00136861	0.00188353	0.00152661	0.00115332	0.00139958	0.00294162	0.878137	1.11701	1.01841	0.0242308	0.0110118	0.0314241	0.00180512	0.0240415	0.00264492
Cre01.g042750	182.831	154.932	84.3873	244.395	290.779	227.931	314.859	237.388	211.747	246.891	103.468	243.76	392.522	264.104	369.189	110.774	146.579	147.053	234.65	240.836	277.453	377.659	395.884	327.317	397.243	207.837	199.536
Cre01.g042800	20.9168	27.6584	21.4107	33.1891	39.5319	35.7791	48.3781	42.9087	45.8497	12.6314	7.30437	9.20349	17.052	11.5062	13.7764	5.9518	6.04285	5.4721	12.8609	11.7373	16.5009	27.5181	27.4462	39.342	32.1962	21.5889	28.0492
Cre01.g042850	4.73855	5.45431	9.03145	3.21907	4.63095	4.60952	5.77259	5.3308	5.70726	7.1098	7.70087	5.9272	1.95751	2.5808	2.72188	0.387635	0.422825	0.318488	5.52212	7.43859	6.20028	3.78881	4.69075	3.51835	2.43898	3.52715	2.91366
Cre01.g042900	5.98386	7.08335	5.14816	3.83414	3.32364	3.00765	4.05526	4.13862	2.29263	6.87319	5.39193	5.88811	2.16977	2.31871	2.53493	0.171146	0.0945082	0.079097	5.77912	6.10883	7.1484	3.67089	3.09716	3.06328	1.68604	1.85952	2.27896
Cre01.g042950	9.19106	9.45145	11.6522	8.28979	9.13748	9.0829	7.38687	7.09556	7.56348	16.6132	18.2471	16.3926	11.1188	12.0087	10.6526	3.57429	4.0216	3.74128	14.1513	14.0418	14.0779	10.1504	10.9442	12.2902	6.93638	10.1532	10.9901
Cre01.g043000	10.5281	11.4506	3.95899	6.40235	5.85929	3.54893	4.15845	2.52923	2.97046	7.14458	3.27974	6.00099	3.42946	2.0124	2.82926	0.222031	0.321764	0.281456	7.20026	7.87541	8.63727	5.92491	5.18341	5.39057	1.60481	2.58234	3.09116
Cre01.g043050	20.6495	24.5711	20.6415	26.3166	27.7897	27.3757	21.8981	28.2013	18.7239	9.32872	5.45494	10.4824	20.8278	17.7395	22.7348	19.2987	12.7069	14.7999	12.8762	15.8972	16.7905	21.8526	22.0154	22.3591	12.7077	15.6369	17.6075
Cre01.g043100	2.40325	1.7765	4.61981	3.31314	3.88903	4.41688	3.99047	4.87983	4.90723	2.06313	1.62211	2.15639	2.34853	2.10544	1.3298	0.412705	0.959574	0.417612	1.89115	2.30149	2.23715	4.29333	4.41681	3.85467	1.85138	3.18313	4.01978
Cre01.g043150	25.6649	28.3087	32.2481	29.9247	25.5333	23.2873	21.3734	27.4999	20.8063	20.3787	19.7443	23.5788	24.9232	22.2348	26.7637	6.7308	4.32608	3.48177	25.2346	26.7037	24.1979	31.9489	32.0178	32.0527	17.2328	18.1696	17.5081
Cre01.g043200	7.32775	8.01491	14.7146	7.53852	7.62426	8.42601	3.95674	5.2583	5.94265	1.75122	1.18839	0.962366	0.846002	0.839054	0.80591	0.317397	0.378359	0.00294162	1.00045	1.15303	1.4859	3.05305	2.52131	2.87375	1.77352	3.97378	6.20522
Cre01.g043250	25.9305	22.8964	9.09058	7.75677	7.94855	4.96052	6.1923	5.14628	3.17524	14.6163	6.57013	12.1257	1.0646	0.46715	0.969406	0.0261798	0.0385512	0.0483971	15.7601	15.3881	19.7093	2.2082	2.2913	3.4967	0.649548	0.488966	1.32318
Cre01.g043300	0.606276	1.17179	1.13048	1.72686	2.772	2.96559	1.13449	2.06519	2.54764	0.916874	0.750416	0.608182	4.88303	4.02121	4.21371	1.89853	3.3514	3.11687	0.581655	0.867383	1.18234	3.89668	4.12626	2.73116	1.78961	3.30319	3.95468
Cre01.g043350	71.2104	73.1373	39.3362	71.9454	73.2462	59.5544	64.4568	80.4559	54.8716	54.2505	27.3357	52.3654	64.8637	41.7005	67.0923	22.9154	17.7132	15.8059	60.2433	55.6455	68.3139	71.7762	65.0334	77.7343	30.7012	52.1891	57.401
Cre01.g043400	6.20371	5.15359	4.22104	5.91247	4.35153	4.2168	6.46108	5.34905	5.7462	6.03381	4.0436	5.684	8.42536	6.26661	8.98124	15.3525	15.9405	16.8595	6.80723	6.51642	5.76912	5.71239	5.00121	6.23319	10.3881	11.204	10.6561
Cre01.g043450	10.8971	13.8422	26.4945	11.5396	8.90689	12.2442	11.9973	19.8419	20.4376	8.79286	11.7268	7.18441	4.50685	4.82362	4.39963	3.63724	2.30309	1.88271	10.1943	9.519	10.7488	8.44006	8.54485	10.6553	7.36813	8.64846	9.98356
Cre01.g043500	2.84213	3.85177	3.12653	3.37348	2.67192	3.11894	2.41755	3.08864	2.4472	4.91973	5.12125	3.96427	2.44908	2.98904	2.56424	0.88219	1.00022	1.04742	3.97151	5.21341	4.81346	3.41848	3.6222	2.86998	1.91498	3.62384	3.24625
Cre01.g043550	1.4939	1.44431	0.506639	1.09978	0.86012	0.571601	1.08823	1.25542	0.734795	2.42338	1.16971	2.48656	0.229964	0.174134	0.2215	0.0106819	0.026216	0.0315951	1.63707	1.76561	1.89402	0.464028	0.509623	0.486439	0.380393	0.314608	0.174423
Cre01.g043600	1.95605	3.15702	1.94082	1.08908	1.5532	1.87822	2.62787	2.75046	2.35528	1.80817	1.68052	2.27226	1.97363	1.61954	1.95844	3.86094	4.17971	3.96963	1.987	2.15752	2.63079	2.04866	1.80983	1.73811	2.73256	1.89968	1.8712
Cre01.g043650	4.54169	4.70217	1.88733	4.00523	2.55963	1.92536	1.04871	0.672882	0.569497	2.06862	0.746926	1.58938	0.376267	0.223562	0.388305	0.00115332	0.0249065	0.00294162	1.84578	2.17741	2.79117	1.15723	0.926597	1.31019	0.133301	0.546756	0.966648
Cre01.g043700	0.508577	0.508826	0.361815	1.47978	0.930121	0.591362	0.322104	0.364715	0.287767	0.414658	0.243402	0.248086	0.324336	0.0102999	0.230837	0.00115332	0.114748	0.00294162	0.501864	0.470623	0.136802	0.355436	0.492279	0.373152	0.05459	0.587765	0.74528
Cre01.g043750	10.225	8.78716	4.8737	2.60207	2.84094	2.28548	3.2731	2.73188	1.8431	7.87858	3.76727	6.58616	0.660688	0.334055	0.554819	0.121853	0.0996865	0.130152	6.77398	8.33478	9.76116	0.828319	0.84196	0.921665	0.869449	0.914243	1.40019
Cre01.g043800	4.38636	3.50895	3.03947	0.543768	0.658116	0.61366	0.763328	0.617979	0.211808	2.0189	1.01739	1.3268	0.0699708	0.0402745	0.0180524	0.0365641	0.00897378	0.0135188	1.61352	2.3245	4.11891	0.125746	0.108276	0.171658	0.0106729	0.00187566	0.0710778
Cre01.g043817	0.00271493	0.00172216	0.00169825	0.00218174	0.00237359	0.0014777	0.0619788	0.00248492	0.00223896	0.000973142	0.00122125	0.0014816	0.00136861	0.00188353	0.00152661	0.00115332	0.00139958	0.00294162	0.00160419	0.00263173	0.00193523	0.00111935	0.00157221	0.00159692	0.00180512	0.00187566	0.00264492
Cre01.g043850	5.43769	4.16077	0.770767	4.54038	3.31999	1.98976	2.04119	2.09477	1.25921	5.78992	1.88581	5.61598	1.92285	1.24701	1.60764	1.13124	1.01909	1.48931	4.50259	4.21629	4.2627	2.6466	2.77334	2.57004	1.61606	2.08416	2.50433
Cre01.g043901	0.00271493	0.00172216	0.00169825	0.00218174	0.00237359	0.0014777	0.00109019	0.00248492	0.00223896	0.000973142	0.00122125	0.0014816	0.00136861	0.564459	0.00152661	0.00115332	0.00139958	0.00294162	0.00160419	0.00263173	0.124952	0.00111935	0.00157221	0.00159692	0.00180512	0.00187566	0.00264492
Cre01.g043950	28.9225	26.2723	11.4888	21.008	18.3323	13.1165	14.1723	14.0413	9.3463	29.8108	15.5306	29.6486	19.2905	10.6195	15.9596	5.19312	4.10988	3.68705	29.7227	30.0837	34.0121	22.5593	21.7301	21.6949	11.0283	10.9212	11.9531
Cre01.g044000	11.4313	15.4569	36.8612	9.80443	14.5888	22.1493	24.1358	26.8581	36.5888	21.4289	47.5984	19.2081	19.0917	33.1981	19.7907	16.3822	21.3191	13.7643	15.9448	15.7734	17.0314	20.7485	20.8265	20.2857	24.7302	13.628	11.7317
Cre01.g044050	36.0024	40.8453	87.3372	36.9175	34.1157	52.9839	27.6685	28.3419	40.3694	55.1322	78.118	48.399	43.0827	71.8153	37.8681	25.1633	29.5369	35.7949	47.8289	47.3546	44.1025	52.5104	52.6974	50.3492	38.3452	53.3591	55.7458
Cre01.g044100	39.233	36.791	11.6071	35.4247	28.5633	18.7571	13.3718	14.4588	9.36759	35.4728	17.5001	35.8734	43.0216	25.2314	41.2591	10.3907	8.53151	9.40259	36.4231	37.9131	40.2313	36.5729	37.5811	36.9684	12.2335	28.5729	28.9114
Cre01.g044150	0.265354	0.216595	0.204941	0.513415	0.824386	0.726868	0.651284	0.367168	0.416126	0.225478	0.0471608	0.163005	0.377054	0.209794	0.154026	0.0164195	0.0241787	0.0121416	0.166455	0.0869869	0.115302	0.49335	0.680716	0.501053	0.115027	0.259491	0.52346
Cre01.g044200	2.80592	2.08727	3.13671	1.84561	2.09411	1.29045	1.96254	1.3795	1.41533	1.83735	2.13871	2.13482	0.512084	0.410088	0.275722	0.0465385	0.0228435	0.0344132	1.91491	2.44084	2.69614	0.859208	0.811563	0.873941	0.380361	0.434605	1.01323
Cre01.g044250	4.77066	3.75494	0.978592	2.65378	2.2167	1.2535	1.12643	1.21402	0.637881	3.32044	1.03582	3.15517	0.758608	0.315357	0.413186	0.0385409	0.0324306	0.00814267	3.27673	3.03354	3.2284	0.81719	1.10506	1.30276	0.289283	0.450886	0.565114
Cre01.g044276	0.00271493	0.00172216	0.00169825	0.0244655	0.00237359	0.0014777	0.00109019	0.00248492	0.00223896	0.000973142	0.00122125	0.0014816	0.00136861	0.00188353	0.00152661	0.00115332	0.00139958	0.00294162	0.00160419	0.00263173	0.00193523	0.00111935	0.00157221	0.00159692	0.00180512	0.00187566	0.00264492
Cre01.g044300	0.00271493	0.0702766	0.00169825	0.00218174	0.037851	0.0014777	0.00109019	0.00248492	0.00223896	0.167655	0.0286909	0.168697	0.0127436	0.0058681	0.0263027	0.00115332	0.00139958	0.00294162	0.127078	0.169343	0.0857336	0.00482146	0.00157221	0.00159692	0.00777533	0.00187566	0.0103562
Cre01.g044350	4.15161	3.38201	1.23031	1.8667	1.36764	0.924309	1.39957	1.14343	0.612809	6.55623	3.25298	5.89373	0.631142	0.424054	0.532538	0.120309	0.146616	0.0429477	5.41293	5.4374	5.36035	0.913099	0.93912	1.27376	0.620004	0.470863	0.935482
Cre01.g044400	8.50031	9.2174	7.22634	6.09026	5.10634	4.05473	8.6482	7.81257	4.08382	6.0828	3.87058	4.80111	2.76982	2.4409	2.6613	1.04812	0.563469	0.369067	6.4586	5.44693	7.91511	6.28763	5.20578	6.65457	3.67129	3.72876	4.15255
Cre01.g044450	1.98449	2.28501	1.3905	1.37287	1.41571	1.28877	1.17704	1.04212	0.3935	2.32235	1.46332	1.79058	1.25118	0.778156	1.14029	0.0679295	0.0833583	0.100462	2.30898	2.2852	2.78261	1.93039	1.4528	1.80184	0.416394	0.805158	0.792298
Cre01.g044550	2.82059	3.66642	13.65	4.2827	7.41534	14.5419	16.6257	33.8638	29.6956	8.29241	17.5344	8.11667	5.34596	9.32185	4.3968	3.28993	2.28309	1.8036	9.13291	6.7313	4.51433	7.04317	8.23059	10.5188	12.7821	3.13753	4.4547
Cre01.g044600	11.6238	8.83145	3.58968	13.5841	12.0021	8.5499	9.44767	8.44946	6.39576	7.13664	3.27626	6.55201	8.25221	5.44332	6.83298	1.44025	1.76184	1.39781	7.81028	8.3454	8.34255	10.6068	10.5809	11.5897	6.70013	8.51934	8.76664
Cre01.g044650	8.85948	7.8704	4.16136	9.17374	9.82108	6.25241	6.0085	4.94866	4.71295	3.40989	1.25223	2.44906	4.25034	2.19614	3.59991	0.782697	0.444849	0.436617	4.1352	4.45208	5.77755	7.09347	6.9759	8.39988	2.9981	4.83341	5.06099
Cre01.g044700	1.65809	2.68412	1.21516	3.4897	4.03034	3.96884	2.63407	2.20744	2.19947	0.373227	0.146807	0.299953	3.77271	2.45357	2.55715	0.350485	0.477878	0.374355	0.812796	0.773661	1.45849	5.15264	5.81083	4.33296	1.19355	2.51772	3.30059
Cre01.g044750	2.99761	3.58594	4.14541	2.15126	2.80145	3.26454	3.51426	3.98668	3.87089	0.800485	0.53904	0.537327	0.740042	0.651471	0.539096	0.113741	0.0893278	0.151392	1.42437	1.41002	1.82374	0.807028	1.07033	1.07864	0.96945	0.849745	1.07898
Cre01.g044800	145.487	76.4811	28.3507	70.5249	75.6355	56.9711	51.9773	50.4978	36.0168	88.2472	42.5464	102.227	56.159	36.1581	44.4638	8.37528	8.26852	6.44874	95.0947	108.214	112.717	58.2729	57.6409	55.0208	34.2894	28.7591	33.5742
Cre01.g044850	1.94734	0.643753	0.0887352	3.58397	0.890356	0.76203	0.584863	0.216187	0.390449	0.611893	0.0940947	0.535213	0.788323	0.605223	0.643994	0.729006	1.65017	1.10487	0.519159	0.228215	0.4601	0.956381	0.868269	0.500644	0.610241	1.94542	1.95822
Cre01.g044900	4.04114	3.71026	1.93361	1.51074	1.40741	0.92041	1.4421	1.29429	0.910276	3.24047	1.70052	3.62971	0.176174	0.229383	0.376159	0.146029	0.218152	0.0281693	3.79373	3.53178	3.63368	0.625168	0.622533	0.810757	0.28911	0.45609	0.701034
Cre01.g044950	0.00271493	0.00172216	0.00169825	0.00218174	0.00237359	0.0014777	0.00109019	0.00248492	0.00223896	0.000973142	0.00122125	0.00590024	0.00136861	0.00188353	0.00152661	0.00115332	0.00139958	0.00294162	0.00160419	0.00263173	0.00193523	0.00111935	0.00157221	0.00159692	0.010062	0.00187566	0.00264492
Cre01.g045000	0.352235	0.153903	0.199711	0.228801	0.299992	0.340537	0.681983	0.988102	0.362059	0.410074	0.023936	0.376573	0.239213	0.132181	0.263324	0.133337	0.179984	0.320441	0.735496	0.406174	0.546192	0.253412	0.274199	0.32864	0.505966	0.670484	0.544314
Cre01.g045050	0.235793	0.0278007	0.0841753	0.321455	0.399292	0.143532	0.123191	0.00248492	0.244165	0.120586	0.0453992	0.0432874	0.141155	0.00188353	0.0832406	0.231824	0.0206893	0.00294162	0.276488	0.20097	0.123328	0.10681	0.138685	0.0593646	0.172247	0.363343	0.29497
Cre01.g045100	5.60002	9.04441	10.8563	8.40826	9.43163	11.9301	17.3548	14.8975	17.8683	5.05889	4.13378	4.53741	4.60243	4.6288	4.65921	10.4143	6.88079	8.26551	5.02656	4.27142	5.3437	4.82034	4.77313	4.96091	16.9021	8.5781	9.6414
Cre01.g045150	0.145629	0.100445	0.175459	0.768332	0.843401	0.54708	0.396185	0.322878	0.576809	0.147462	0.0799118	0.108276	0.184945	0.15484	0.133025	0.0292864	0.0402508	0.0173249	0.0978006	0.130328	0.329051	0.318056	0.358463	0.50047	0.17781	0.151474	0.382573
Cre01.g045200	0.320454	0.242887	0.698646	0.00218174	0.122098	0.0179142	0.184507	0.210656	0.079995	0.484624	0.370198	0.264733	0.211411	0.113574	0.00152661	0.00115332	0.00139958	0.00294162	1.91052	1.59975	1.37918	0.519907	0.472546	0.345768	0.0214982	0.0264536	0.00264492
Cre01.g045350	16.8061	14.6954	20.8265	4.30876	4.70822	4.19495	5.23221	4.88208	4.35241	8.91413	6.6267	6.37661	0.203226	0.402393	0.283132	0.0424793	0.135532	0.0628232	8.95475	9.39564	12.7648	0.776577	0.691857	1.57548	0.69437	0.488243	1.22213
Cre01.g045400	1.74042	2.03318	1.48772	2.44889	2.53083	1.787	1.50158	1.58971	1.33926	0.889247	0.691715	0.861796	3.4165	2.24097	3.93165	3.77618	5.25801	5.43269	1.45528	1.22481	1.2026	2.52941	3.0935	3.23206	1.7546	3.76447	3.13598
Cre01.g045426	0.372646	0.00172216	0.598636	0.457223	0.00237359	0.291647	0.187738	0.00248492	0.108528	0.300154	0.0538115	0.410467	0.286818	0.0660358	0.0739985	0.749401	0.0735689	0.886641	0.0893782	0.00263173	0.00193523	0.325545	0.78904	0.422188	0.262496	0.430669	0.00264492
Cre01.g045450	2.77627	2.90746	4.09555	3.33959	2.80697	2.98229	1.47485	1.3056	2.07157	3.34907	3.83609	3.118	2.91894	3.42133	2.04665	0.321122	0.70214	0.4965	3.69063	3.60352	2.98959	3.83619	3.90937	3.91971	1.3634	2.6633	2.26995
Cre01.g045500	3.22027	2.63294	0.892335	2.52802	1.26426	0.892449	0.864601	0.659227	0.41049	2.65802	1.07703	2.76814	0.881437	0.520356	0.9213	0.212588	0.216427	0.192133	2.03305	2.30253	2.74149	0.949149	1.0259	0.990646	0.615935	0.814471	0.997931
Cre01.g045550	77.5584	79.7554	58.1692	135.359	153.736	127.539	155.997	121.108	105.918	36.269	17.3756	27.7116	127.319	91.8965	119.997	38.9522	45.1709	43.7866	33.5069	37.3742	53.2158	149.014	145.188	129.332	150.375	84.1647	90.8871
Cre01.g045600	1.65	1.84668	0.77805	5.32815	3.80333	2.83328	2.04577	1.5247	1.89347	1.2544	0.725469	1.50099	3.98051	2.54281	3.53407	9.80604	7.05952	10.9475	1.39398	1.19643	1.23655	4.24069	4.06731	3.69533	3.9398	6.45126	5.62751
Cre01.g045601	1.28791	0.988723	0.342609	1.68693	1.36958	0.777855	0.667622	0.897365	0.361819	0.381211	0.107641	0.250882	0.516357	0.275929	0.279596	0.00666245	0.0327027	0.0689724	0.532385	0.480027	0.896721	1.03468	0.848358	1.25739	0.229479	0.564748	0.823701
Cre01.g045640	0.993854	1.18374	0.293248	1.94112	1.02783	0.571466	0.742535	0.695751	0.366237	0.891537	0.404188	0.865724	0.554197	0.53195	0.612204	0.179472	0.136146	0.253359	0.846468	0.509975	0.811557	0.992269	0.8643	0.942148	0.419096	0.984515	1.14179
Cre01.g045650	19.7585	20.4208	17.8734	41.1055	35.8137	31.9256	22.1205	30.1315	26.2328	18.8104	17.6909	23.5774	48.0111	43.0552	54.9902	80.5415	71.8825	87.0031	22.8094	22.6	18.6377	29.2895	30.7224	33.2113	44.8739	52.0276	44.7673
Cre01.g045700	0.0254767	0.0360453	0.0341058	0.0833574	0.148841	0.0398781	0.0969761	0.0923653	0.0890367	0.0859913	0.019621	0.102895	0.0326815	0.00601957	0.00674541	0.0683125	0.0201188	0.0505142	0.0162947	0.00723807	0.055966	0.0296755	0.0584397	0.0256566	0.0638082	0.0687016	0.0743647
Cre01.g045752	0.00271493	0.00172216	0.00169825	0.00218174	0.00237359	0.0188531	0.00109019	0.00248492	0.00223896	0.0221749	0.00122125	0.0014816	0.00136861	0.0683006	0.00152661	0.00115332	0.00139958	0.00294162	0.00160419	0.00263173	0.00193523	0.00111935	0.00157221	0.00159692	0.00180512	0.00187566	0.00264492
Cre01.g045800	2.19905	2.44769	2.48274	1.6604	2.42572	1.68495	2.88202	2.86911	3.04545	1.59962	0.888253	1.47367	0.982394	0.817528	1.14819	0.309255	0.170014	0.0182945	1.82943	2.2806	2.606	1.79123	1.61178	2.021	1.18434	1.0308	1.05805
Cre01.g045825	2.92014	2.7023	3.57283	3.9162	3.80359	3.74702	3.28444	3.09653	5.30047	1.07836	1.09833	0.804128	1.48967	2.26243	3.31739	0.0273139	0.348583	0.16158	1.62881	1.41808	2.4615	2.61038	2.0131	3.92387	0.892951	2.15831	1.86898
Cre01.g045850	0.618159	0.601282	0.324117	0.568845	0.366377	0.302372	0.397934	0.337605	0.06001	0.189679	0.0843054	0.141854	0.323797	0.0791142	0.245503	0.0207189	0.00677994	0.0102138	0.411844	0.197575	0.347568	0.505025	0.45902	0.570648	0.15321	0.248059	0.526273
Cre01.g045902	2.52893	1.95487	1.27124	3.84267	4.01376	3.00818	6.59251	5.47872	3.39479	0.932726	0.256356	0.470414	3.11305	1.54922	1.96883	0.518678	0.30419	0.268976	1.13277	0.942115	2.02612	4.09668	4.71199	5.04719	3.01226	3.1356	4.10641
Cre01.g045903	0.183109	0.377808	0.0980516	0.63656	0.465115	0.294578	0.416832	0.374484	0.18961	0.62741	0.211533	0.481822	0.219232	0.266798	0.315129	0.163661	0.273133	0.254143	0.322067	0.4682	0.459708	0.503593	0.570802	0.407222	0.37262	0.482023	0.712643
Cre01.g045950	1.87646	1.60482	3.55433	2.19926	2.00615	2.08233	1.93774	2.29633	1.50081	5.20782	5.71055	3.73277	0.474238	1.01246	0.333689	0.337936	0.0884673	0.0333186	4.03043	5.17995	3.55961	0.538273	0.593017	0.71922	0.289349	0.517883	0.735751
Cre01.g046052	3.52203	1.76178	0.3383	2.40411	1.15356	0.740474	0.565835	0.771147	0.305766	2.55944	0.606434	2.25239	0.455719	0.350465	0.572117	0.117844	0.0578437	0.0871403	1.87982	2.37757	2.61476	0.735887	0.643002	0.622398	0.321047	0.536139	0.519245
Cre01.g046150	2.4778	2.7795	1.15352	3.47448	3.70695	2.28749	1.08017	0.82922	1.07213	1.69904	0.665953	1.28666	2.32745	1.63447	2.02436	0.309145	0.934424	0.926429	1.95025	2.17221	2.67553	3.74023	4.08477	2.94853	0.902377	2.55971	2.41646
Cre01.g046237	0.879316	0.729486	0.144468	1.75565	0.740117	0.635009	0.644358	0.361151	0.228151	0.899582	0.191619	0.728621	0.470677	0.345641	0.539706	0.160757	0.154659	0.156913	0.58669	0.449673	0.571965	0.686702	0.806101	0.67622	0.364131	0.461922	0.724998
Cre01.g046250	0.267978	0.261302	0.0523572	0.0977513	0.0331147	0.0453471	0.0875718	0.151489	0.0337491	0.246683	0.0460181	0.115677	0.00136861	0.00513382	0.0115057	0.00115332	0.00139958	0.00294162	0.132022	0.0925955	0.122737	0.029527	0.0230034	0.0601739	0.0068024	0.00837037	0.0362414
Cre01.g046324	1.08516	0.728497	0.171954	0.317014	0.23064	0.11555	0.247937	0.17911	0.0859968	0.791669	0.0938079	0.585453	0.0454545	0.00523264	0.00152661	0.00115332	0.0233183	0.00294162	0.580747	0.692104	0.785345	0.0816875	0.0820616	0.0892105	0.00693334	0.0597204	0.0554085
Cre01.g046450	0.0277582	0.00172216	0.00169825	0.00218174	0.00237359	0.0014777	0.00109019	0.0116119	0.00223896	0.000973142	0.00122125	0.0152877	0.00136861	0.00188353	0.00152661	0.00115332	0.00139958	0.00294162	0.0133154	0.00263173	0.00193523	0.00111935	0.00157221	0.00159692	0.00180512	0.00187566	0.00264492
Cre01.g046500	0.528226	0.324508	0.133984	0.289946	0.222447	0.14143	0.364162	0.24423	0.0971609	0.115164	0.00122125	0.122492	0.00136861	0.00188353	0.00152661	0.0111819	0.00139958	0.00294162	0.0400085	0.0355433	0.078522	0.0323832	0.0367916	0.209983	0.0652785	0.0160651	0.139115
Cre01.g046501	0.166623	0.162074	0.0780706	0.15333	0.0740667	0.0326014	0.111925	0.139405	0.097053	0.0191728	0.00122125	0.0152945	0.0213743	0.00188353	0.00152661	0.0223389	0.00139958	0.00294162	0.0133214	0.0118346	0.00193523	0.0161736	0.0441009	0.0314624	0.0130412	0.0160472	0.00264492
Cre01.g046502	0.0972615	0.00172216	0.0111604	0.0170481	0.00237359	0.0108744	0.00109019	0.0232496	0.00223896	0.000973142	0.00122125	0.00765234	0.00136861	0.00188353	0.0110365	0.00115332	0.00139958	0.00294162	0.0133302	0.00263173	0.00193523	0.00809221	0.00157221	0.00159692	0.00180512	0.0160579	0.00264492
Cre01.g046600	0.524067	0.677747	0.762959	0.200941	0.262076	0.153808	0.979086	0.849517	0.801291	0.316589	0.0378386	0.0450981	0.0630255	0.0464344	0.0780503	0.0131739	0.0129329	0.00294162	0.267104	0.0279169	0.0770922	0.925193	0.676198	0.667957	0.415303	0.435323	0.389258
Cre01.g046650	0.00271493	0.00172216	0.00169825	0.00218174	0.0291795	0.0014777	0.0385825	0.0080092	0.0446077	0.0352489	0.0165884	0.0843562	0.00136861	0.00678561	0.00152661	0.0154012	0.0226791	0.0455541	0.0183684	0.0407959	0.00901259	0.00557532	0.00506743	0.00723042	0.00899104	0.00187566	0.00264492
Cre01.g046652	7.79567	10.255	19.3478	17.4463	25.8758	23.0566	36.8914	36.7884	39.0131	6.70583	3.3055	3.89143	3.75291	2.48351	2.96851	3.14721	2.53626	1.52833	4.81799	3.83234	5.66257	9.09746	8.7633	15.2825	15.192	10.258	16.4362
Cre01.g046800	69.6871	75.4059	120.404	61.6503	80.4082	76.8432	27.7319	26.6988	46.7498	71.2205	118.402	82.9664	93.8307	113.245	102.771	74.5182	134.152	114.644	75.1365	81.273	77.6016	66.2227	81.7093	71.21	67.277	93.6897	72.4461
Cre01.g046850	2.94305	3.21676	5.64095	3.93647	4.81264	4.76486	4.0981	4.84006	4.37021	4.06376	3.60418	3.45044	5.74564	5.7749	5.52815	18.1468	13.0768	13.1784	3.49003	3.47732	3.0205	4.09752	4.90772	4.24541	6.20451	6.37925	4.26631
Cre01.g046950	0.00271493	0.00172216	0.101709	0.0517888	0.00237359	0.0330343	0.0283529	0.00248492	0.00223896	0.0388547	0.0243805	0.0232464	0.0324873	0.209433	0.0670533	0.10186	0.0666641	0.00294162	0.0404948	0.0359753	0.119214	0.0491652	0.0446865	0.0318802	0.00180512	0.00187566	0.052802
Cre01.g047001	10.4227	14.3907	18.4178	6.92068	7.45648	10.5371	4.94202	6.1964	7.08508	15.0576	25.4268	15.9916	4.22811	6.2406	5.00621	4.47809	5.13208	4.28872	16.7284	17.8504	16.6467	5.58457	5.72493	7.40913	4.46843	3.25937	3.71211
Cre01.g047050	0.00271493	0.198204	0.200042	0.229181	0.0948914	0.0014777	0.00109019	0.156275	0.00223896	0.229258	0.287709	0.102872	0.335454	0.176534	0.148366	0.100169	0.344177	0.00294162	0.119468	0.106134	0.00193523	0.00111935	0.263668	0.0940531	0.00180512	0.0719568	0.46733
Cre01.g047100	0.230191	0.152664	0.0346678	0.176523	0.120596	0.0225196	0.0483207	0.0842579	0.00223896	0.00662184	0.00122125	0.00792356	0.00136861	0.0101979	0.00152661	0.00115332	0.00139958	0.0171155	0.00160419	0.00263173	0.00193523	0.00111935	0.00157221	0.0543322	0.0675621	0.0332542	0.00264492
Cre01.g047200	0.0868013	0.0460535	0.0813409	0.053251	0.0330725	0.0452893	0.116614	0.0484148	0.0168531	0.0332931	0.00122125	0.0014816	0.00136861	0.0102546	0.00152661	0.0698239	0.00139958	0.0688424	0.00160419	0.00263173	0.00193523	0.00111935	0.0306321	0.00159692	0.0135875	0.00187566	0.00264492
Cre01.g047218	0.00271493	0.00172216	0.00169825	0.00218174	0.00237359	0.0014777	0.00109019	0.00248492	0.00223896	0.000973142	0.00122125	0.0014816	0.00136861	0.00188353	0.00152661	0.00115332	0.00139958	0.00294162	0.00160419	0.00263173	0.00193523	0.00111935	0.00157221	0.00159692	0.00180512	0.00187566	0.00264492
Cre01.g047229	3.36965	3.82011	2.26705	4.48781	3.43467	3.23454	3.79183	2.34935	3.43896	3.55921	2.05449	3.76716	4.23391	3.35821	4.74683	6.62587	8.56293	7.26368	3.8545	2.49153	3.48422	4.15982	3.85711	3.36082	6.45137	6.85667	9.40343
Cre01.g047265	3.18715	1.9672	0.428366	4.7752	2.9754	2.77762	8.11154	6.88942	4.21578	1.50201	0.348386	1.03151	0.776972	0.544537	1.16997	0.888641	0.716957	0.883703	1.49231	1.36905	1.19545	1.21282	1.07545	1.93251	5.84372	3.37523	4.32855
Cre01.g047300	1.61849	1.7672	2.99568	1.35267	1.25121	1.24834	0.756305	0.922365	0.601158	0.215924	0.0270976	0.0904297	0.0541617	0.0997599	0.00152661	0.00115332	0.11114	0.00294162	0.337558	0.279892	0.463751	0.0546444	0.0744998	0.354331	0.0220306	0.135543	0.381463
Cre01.g047350	0.521481	0.472868	0.205625	0.395537	0.216755	0.155832	0.254759	0.0634613	0.0773176	0.02182	0.0109533	0.0208875	0.0218931	0.0268831	0.0376558	0.00115332	0.00139958	0.0902375	0.0363857	0.0646497	0.0714118	0.0717866	0.10038	0.171872	0.0979564	0.0876623	0.0593052
Cre01.g047400	0.455469	0.364341	0.140709	0.361099	0.133493	0.0877459	0.131794	0.0586258	0.114282	0.141908	0.00809494	0.0926207	0.145619	0.0645701	0.16141	0.00115332	0.00139958	0.00294162	0.181512	0.292646	0.310061	0.179565	0.129824	0.137606	0.00658127	0.0971792	0.096424
Cre01.g047450	2.50403	3.19483	3.95076	3.07236	2.95308	2.0764	1.68203	1.2969	2.74342	1.28973	1.17087	1.18207	1.1472	1.01425	0.923446	0.00115332	0.0941626	0.106391	2.68833	1.67689	2.44165	2.55212	2.06716	2.7919	0.643951	1.99818	1.75269
Cre01.g047500	0.940701	0.815837	0.312408	0.53271	0.558309	0.389352	0.516453	0.491898	0.29504	0.22065	0.0574711	0.234136	0.104428	0.0641152	0.0359232	0.00115332	0.00714293	0.00294162	0.269014	0.346922	0.315082	0.242326	0.196311	0.252777	0.135926	0.0209072	0.0905222
Cre01.g047550	25.3334	27.5362	30.8941	17.9375	26.8231	32.5555	33.9998	36.9303	31.4275	39.7225	40.5004	41.97	33.203	38.0633	33.0612	40.8603	33.0316	33.5614	39.4642	39.0234	32.5102	25.8125	25.5964	23.8693	29.3919	25.685	26.388
Cre01.g047600	1.68877	1.50755	2.54067	0.822247	1.20519	1.04897	0.756264	1.05408	1.18664	1.93705	1.98189	1.93398	0.660221	0.741034	0.681345	0.021563	0.0211684	0.127559	1.77449	1.27944	1.56468	1.70169	0.794622	1.09331	0.302117	0.681554	1.3078
Cre01.g047650	0.388794	0.627808	0.420911	0.477037	0.399324	0.185217	0.352004	0.509141	0.196923	1.08148	0.527259	1.01478	0.234193	0.131804	0.0805619	0.0135978	0.0934433	0.0201101	0.713575	0.821235	0.923047	0.33473	0.402668	0.370261	0.365161	0.175825	0.48637
Cre01.g047700	4.90661	4.88336	6.47791	9.71542	12.3601	13.5419	8.22841	5.34136	8.1731	8.37926	6.61949	7.78386	14.8109	16.2705	16.0821	19.6712	23.2661	21.9263	9.04677	7.2007	6.25477	11.1086	11.1416	11.1093	11.3567	14.4176	14.0681
Cre01.g047750	635.381	683.443	1362.15	617.458	742.295	858.834	1147.44	1611.94	1214.25	801.444	1392.99	779.177	748.053	964.225	725.246	1217.32	962.187	882.627	866.852	862.381	844.848	1008.93	1041.65	844.259	1179.07	766.671	867.511
Cre01.g047800	16.8624	21.0183	22.2132	15.5998	22.7846	20.9694	27.7686	15.0094	24.1415	5.43038	3.72381	2.30442	4.03596	2.4949	2.68163	1.24231	1.09195	0.747729	6.9259	7.05597	12.2743	12.2053	12.4433	24.1024	16.4783	7.09787	12.3332
Cre01.g047850	0.0561648	0.107276	0.189474	0.358343	0.102718	0.114287	0.0905459	0.150369	0.104686	0.0206806	0.0129766	0.012373	0.034583	0.00188353	0.00892237	0.0361436	0.0177412	0.106907	0.0431071	0.00263173	0.0211508	0.137384	0.166492	0.169684	0.0211003	0.246657	0.309146
Cre01.g047900	14.5454	18.6219	19.2148	7.53711	8.8569	8.17515	9.77056	9.72419	10.4347	14.7409	14.1538	13.3017	5.7903	6.09023	4.06252	2.20948	2.78879	2.38232	16.8625	16.0646	17.006	5.22462	5.11396	6.4588	3.02453	4.25337	5.09484
Cre01.g047950	51.0115	55.4075	127.102	11.7265	10.1843	16.9971	12.0048	10.6615	17.5606	33.2424	56.439	22.7665	1.73436	2.4785	1.04922	0.500036	0.828371	0.78573	33.7323	34.8353	42.8681	1.85541	2.38563	3.52129	1.3866	4.35533	6.3668
Cre01.g048000	2.76637	2.49579	0.680307	2.48213	1.4162	0.977618	1.26066	1.23881	0.695639	1.81174	0.570174	1.47994	0.403331	0.19868	0.338796	0.0637199	0.0914251	0.0434937	1.76545	2.27992	2.33481	0.617486	0.52253	0.874431	0.303315	0.485903	0.907084
Cre01.g048050	4.68203	4.09542	4.23503	4.19206	5.06248	3.81289	2.79088	1.55277	4.37326	10.076	8.66141	9.84981	5.35678	5.11269	5.36065	5.29314	6.77849	6.74923	8.9433	9.34727	7.78342	5.6379	5.58204	5.44784	4.06068	4.46045	5.03919
Cre01.g048100	4.01952	3.44356	1.43259	3.83229	2.89725	1.94061	1.92275	2.14732	1.87503	3.66006	1.41214	3.56977	2.31695	1.39991	1.81059	0.895819	0.831334	1.19029	3.73108	3.93015	3.46479	2.53353	2.50538	2.75337	1.49537	2.83549	2.64475
Cre01.g048102	1.27464	1.13192	0.254139	1.39756	0.895534	0.382051	0.510082	0.105886	0.326462	0.486813	0.0731027	0.517787	0.333978	0.217866	0.402107	0.00115332	0.0142776	0.0215089	0.563735	0.493114	0.714908	0.631789	0.756077	0.76472	0.212261	0.626852	0.486275
Cre01.g048150	12.4823	15.5014	14.9888	18.5073	21.9211	26.6448	52.9294	57.7833	65.2164	16.3029	10.5621	18.0337	16.4037	14.2735	15.9947	31.4305	21.018	23.4796	37.03	25.158	32.052	20.3086	18.5513	19.3658	58.1946	32.6098	33.1387
Cre01.g048200	1.34566	0.670245	0.204041	0.707604	0.476093	0.166572	0.212144	0.178067	0.151963	0.0821603	0.0237941	0.0604993	0.00528431	0.00486656	0.00152661	0.00115332	0.0162652	0.00294162	0.0526943	0.07022	0.122811	0.0119957	0.0508803	0.191866	0.0580344	0.0317385	0.0944754
Cre01.g048250	5.71834	4.60574	6.51151	1.18346	1.99502	1.40193	1.23411	1.3834	1.52493	2.00833	1.81731	1.82131	0.388869	0.309291	0.218896	0.129314	0.217626	0.0819622	2.07106	2.38798	2.52965	0.588501	0.498422	0.329566	0.150985	0.663526	0.459661
Cre01.g048300	1.37648	1.24237	0.711666	0.44649	0.265244	0.321949	0.605788	0.450064	0.479214	0.436931	0.0456941	0.313694	0.121776	0.0112149	0.238777	0.763627	0.162425	0.527025	0.197329	0.148336	0.446866	0.211935	0.251255	0.286801	0.237759	0.804547	0.296886
Cre01.g048350	0.333394	0.56282	0.182584	0.427656	0.5774	0.652317	1.38442	0.519831	1.62415	0.0279	0.00875333	0.0500769	0.618187	0.300771	0.758337	2.62091	2.33361	2.45186	0.0872331	0.0387487	0.0285344	0.088259	0.232635	0.331933	0.910918	1.20846	1.72514
Cre01.g048400	4.50005	4.14623	1.58309	3.22997	3.25587	2.42165	2.41177	2.65796	1.83841	2.48356	1.03892	2.34554	1.96252	1.17724	1.99794	1.09761	0.903379	1.09858	2.49253	2.75472	2.40703	1.09971	1.07249	1.44699	0.880252	1.3619	1.37072
Cre01.g048450	7.27692	8.26663	6.06631	21.745	20.7493	19.6636	15.1018	9.69296	14.5907	8.24937	5.57058	11.4645	45.4241	36.6306	53.4931	47.7358	63.2514	60.5098	12.0042	10.0239	10.8012	35.1959	35.9744	35.8249	41.1369	57.0604	46.4248
Cre01.g048501	0.161598	0.342951	0.41103	2.14797	1.25195	1.93925	2.38809	2.11814	3.20028	0.210738	0.0622275	0.207665	0.642621	0.534546	0.320894	1.32157	1.14851	1.44184	0.155035	0.183643	0.329633	0.878407	0.869673	0.671298	3.21256	0.996049	1.314
Cre01.g048550	1.66753	2.55754	3.86062	2.02881	2.18903	1.84246	2.11789	1.33652	2.4323	3.01199	2.22586	17.5651	3.72096	2.99969	5.82123	8.28499	13.6442	12.2528	3.33406	2.56783	2.41425	2.25247	1.43162	2.6883	3.71142	6.154	5.87244
Cre01.g048600	4.37627	4.07967	3.5075	9.64418	6.94458	4.85152	2.44228	1.69171	1.53717	1.63412	1.93012	1.67303	4.73465	4.87848	4.81072	3.99377	3.73328	3.17344	1.949	2.20885	1.98408	5.45688	5.66832	6.21642	2.50538	4.75048	5.89022
Cre01.g048650	47.6842	48.867	40.5024	38.0851	36.2429	32.4271	36.5712	64.4734	31.2812	32.4782	28.0856	35.437	37.0688	27.7756	37.9246	22.0089	16.536	14.9833	32.3794	35.6946	39.4136	22.2745	22.0955	27.5729	20.1875	27.5811	25.7135
Cre01.g048701	0.00271493	0.00172216	0.00169825	0.00218174	0.00237359	0.0014777	0.0180089	0.00248492	0.00223896	0.000973142	0.0051619	0.0014816	0.00136861	0.00188353	0.00152661	0.00115332	0.00139958	0.00294162	0.00160419	0.00263173	0.00193523	0.00111935	0.00157221	0.00159692	0.00180512	0.010328	0.0447176
Cre01.g048750	15.1558	20.3239	19.2648	9.14734	8.14793	7.92685	10.2794	10.7924	10.4562	10.4184	10.9782	8.00931	6.92731	7.02285	7.05154	0.868	0.271129	0.671024	10.5405	11.7679	12.8371	11.3834	11.7095	11.9843	3.7544	6.85885	7.85373
Cre01.g048800	6.72494	8.2064	11.8345	4.95076	8.52547	10.7417	7.8232	8.056	7.79855	5.72624	7.55697	5.11789	5.76423	7.28028	7.18694	0.614729	1.27938	0.363653	8.56335	6.25284	6.38885	6.96092	7.84783	9.21205	4.24905	5.89969	5.88889
Cre01.g048850	6.54569	5.8201	2.71041	8.11441	7.01761	6.05917	10.1963	11.8499	6.29749	5.53725	2.11208	5.16511	5.58532	3.51184	5.26202	7.25358	4.60762	6.41766	4.14688	5.80985	6.06691	4.41693	5.16757	5.78782	6.86858	4.30416	6.09899
Cre01.g048900	0.966139	0.99389	0.296193	1.07683	0.798046	0.363639	0.71834	0.536822	0.360846	0.203671	0.0596396	0.0528035	0.164617	0.0365939	0.169884	0.00593261	0.00139958	0.0438692	0.148587	0.270294	0.298566	0.588454	0.445057	0.300801	0.180097	0.27275	0.516658
Cre01.g048950	29.6147	33.9009	15.1516	22.1415	20.0579	15.1217	19.102	15.545	12.8674	9.03858	3.60886	5.95117	12.2865	7.71348	10.6702	0.982365	1.51547	0.778305	14.7604	14.9997	18.4369	21.9089	21.2926	26.3127	9.05302	17.1759	14.9498
Cre01.g049000	23.5794	30.2153	71.0812	27.5094	27.1509	39.4474	25.2956	26.3439	36.2423	10.2795	15.6778	7.30675	12.6415	17.5556	12.1486	3.21562	4.32342	3.61841	14.7292	11.5299	16.2539	23.8719	22.8474	36.2971	12.6782	22.2626	24.0252
Cre01.g049050	10.9967	11.3321	16.7915	10.7106	11.2825	10.7891	15.2915	19.6718	14.7123	11.73	11.9442	10.1523	10.1567	9.99667	10.9139	3.57484	3.22294	2.3737	11.181	9.9911	15.0066	12.4657	12.6024	14.8306	12.2236	10.5078	8.82124
Cre01.g049100	2.53606	2.12887	0.641179	4.96651	4.37112	2.38842	3.17457	2.63599	1.53067	3.43351	1.15475	3.12026	3.70272	2.46362	3.79874	1.50587	1.40022	1.34464	2.59572	2.45053	2.25459	4.29526	3.92268	3.39344	2.5544	3.37996	3.35811
Cre01.g049117	0.00271493	0.00172216	0.00169825	0.0592272	0.0367842	0.0014777	0.00109019	0.161545	0.00223896	0.000973142	0.00122125	0.0014816	0.00136861	0.00188353	0.153368	0.00115332	0.00139958	0.229705	0.00160419	0.0822849	0.00193523	0.0281134	0.0255524	0.00159692	0.00180512	0.00187566	0.00264492
Cre01.g049132	17.7483	15.1608	10.633	10.3952	10.1814	8.96924	10.7343	12.2384	6.73034	22.0479	13.3321	20.8203	7.62715	6.93705	9.26816	7.98655	7.49693	6.88438	20.7741	22.5174	21.6145	6.10727	6.84731	8.04884	6.21662	8.49102	9.98346
Cre01.g049200	0.261579	0.145092	0.100278	0.0729427	0.0362419	0.00465276	0.0559077	0.104451	0.0831065	0.618398	0.144224	0.592625	0.0274543	0.0337119	0.00472211	0.023911	0.0328629	0.0141449	0.673018	0.668843	0.503728	0.0173119	0.0534984	0.040412	0.0614195	0.0274825	0.0818068
Cre01.g049250	0.0503989	0.0534795	0.107951	0.103063	0.115216	0.105184	0.0789935	0.00248492	0.117423	0.170111	0.116444	0.157289	0.232745	0.166713	0.346944	0.0405414	0.0795992	0.0199858	0.241761	0.157504	0.363773	0.185899	0.213429	0.418727	0.0631137	0.291231	0.25219
Cre01.g049300	6.06059	4.42309	2.55092	1.81844	2.32934	1.51204	2.26664	1.51675	0.601198	3.6239	1.70448	3.12649	0.162959	0.262633	0.231237	0.0532227	0.0104498	0.0944543	3.82129	4.56778	4.88359	0.570302	0.511345	0.839549	0.397707	0.275276	0.430397
Cre01.g049350	5.42957	6.43653	4.26424	6.82339	6.88746	6.54149	10.2564	10.0581	6.35069	4.69014	2.95246	4.28914	6.86373	5.42699	6.55186	1.53528	1.25599	1.09613	4.94599	5.49716	5.62809	8.43254	8.22759	9.46116	4.57412	5.01998	4.39094
Cre01.g049400	6.30608	7.27451	5.79427	12.368	10.7758	9.42209	4.9901	3.15759	2.89396	5.31021	3.65628	3.38096	7.22532	7.77161	7.5893	0.576441	0.660209	0.539921	4.85832	5.37477	6.4092	10.0442	11.8984	10.2656	3.52224	4.1961	7.85883
Cre01.g049450	10.822	14.3544	27.1297	14.4663	19.2061	28.2398	13.3528	14.3676	25.5458	15.8868	23.4904	14.1946	17.9522	22.1651	18.5718	5.38357	6.88183	6.06455	13.9891	14.8794	12.9234	15.6906	15.8442	16.1326	7.9976	16.325	19.3095
Cre01.g049500	212.373	227.491	512.509	231.89	228.097	313.261	144.885	217.163	254.808	139.606	286.784	125.554	268.409	405.004	254.977	70.6783	75.7155	50.0321	173.819	185.216	203.659	278.444	280.129	348.607	119.24	233.803	242.899
Cre01.g049550	13.1561	14.7172	8.16419	8.75173	8.62119	7.53628	5.51003	4.1608	5.67805	7.89746	6.26016	7.76946	8.86023	5.43518	7.28664	7.71406	9.07498	9.28704	10.1697	8.9165	8.76721	8.6661	9.0828	10.4007	7.68553	9.43417	8.42724
Cre01.g049600	22.1229	24.4142	16.0929	14.2262	16.6335	15.2365	16.6134	19.7241	14.3794	18.8714	12.4509	16.9203	18.6691	16.0513	20.4199	8.98009	8.17072	10.0416	25.034	29.4149	37.9816	29.5087	29.3309	35.9551	27.2779	26.4853	27.7318
Cre01.g049650	9.78683	7.33937	1.47333	7.34243	4.98273	3.73916	5.1291	3.61481	3.7625	7.65437	2.40764	7.98104	7.64528	4.53122	7.45908	11.956	13.0221	17.0295	6.70586	6.95988	5.938	5.36981	5.60646	4.96633	7.50921	10.1698	9.11747
Cre01.g049750	6.34754	8.91428	7.44158	5.69906	5.85784	5.33037	4.33951	4.27367	5.07552	4.05676	3.49287	3.93028	4.85665	5.14717	4.86287	4.29027	4.82476	5.22788	5.11684	5.52749	4.73835	5.25723	4.99702	6.09923	3.10431	4.68802	4.30702
Cre01.g049826	0.364172	0.0851975	0.014971	0.160083	0.0404246	0.104356	0.212843	0.109158	0.0601283	0.173555	0.0256728	0.236889	0.0584868	0.0589445	0.0353037	0.00115332	0.0056611	0.015351	0.319121	0.314055	0.230819	0.161994	0.13737	0.113705	0.125233	0.0613086	0.0430458
Cre01.g049900	15.9262	19.3476	14.4153	20.4778	20.3442	16.3245	14.4921	10.3429	16.1065	14.7484	9.86087	12.7933	22.2383	15.676	22.6592	18.0329	20.065	25.1171	17.0042	15.4048	15.1587	26.1121	25.9821	29.6939	28.2126	25.8713	24.3218
Cre01.g049950	98.6331	70.2657	25.5954	79.7312	74.2082	65.3392	106.35	112.5	55.3007	80.3971	32.4906	81.5793	95.4935	65.7136	107.242	56.9355	36.7766	49.9591	92.6446	105.311	125.991	70.4683	70.9085	71.8877	142.789	59.7191	57.3332
Cre01.g050000	4.24853	4.23018	10.4931	8.08327	9.45579	12.231	8.02097	7.7354	11.185	3.25622	3.62156	2.73155	4.96982	5.74438	4.37065	1.95719	2.1283	1.49179	5.24313	3.33395	3.04833	6.32214	5.79576	7.7466	4.60551	7.35425	7.6795
Cre01.g050050	6.48266	6.50616	7.09232	3.01703	3.74757	2.97417	3.35711	2.83209	4.14798	3.4394	2.3795	2.2864	1.72054	1.86747	1.9151	0.128441	0.302619	0.00294162	4.13605	4.61347	5.90777	3.45005	3.04279	3.4009	1.01977	1.29173	2.17721
Cre01.g050100	34.672	36.2647	26.3674	35.2507	48.6342	47.1114	70.1269	68.7896	58.1925	38.915	31.5362	36.7053	48.4466	41.4691	44.8221	31.1965	29.5103	33.3917	41.9431	43.0205	41.6266	54.9919	54.5691	53.5862	61.3644	41.0852	38.0733
Cre01.g050150	0.489697	0.487816	0.465582	2.75896	2.81015	2.02578	2.1952	3.45323	1.7929	0.147194	0.0230903	0.14861	3.6691	2.61397	3.36577	2.42782	1.41268	1.24837	0.268463	0.0596253	0.225812	3.2478	4.71359	3.43448	2.76897	8.91653	3.26301
Cre01.g050200	0.108952	0.00172216	0.196904	0.0668403	0.0415124	0.0014777	0.0365932	0.00248492	0.00223896	0.0501471	0.0314662	0.0900075	0.0838582	0.0193072	0.0432706	0.0438212	0.00139958	0.0324039	0.0783957	0.00263173	0.128218	0.0634542	0.129766	0.123437	0.0255824	0.0944375	0.034074
Cre01.g050300	3.78857	3.80284	2.015	5.21379	4.83768	3.16542	8.83833	8.30976	3.63812	6.26808	3.13464	5.35733	3.23122	2.35885	2.23662	1.15313	0.444728	0.73088	7.71148	9.11991	8.3868	3.4588	2.5475	1.77877	3.65444	4.91098	4.4832
Cre01.g050316	2.4448	3.31134	1.91582	3.14601	4.08953	3.06454	4.48613	3.64188	4.28365	5.20547	2.43396	4.49916	2.21828	1.25392	1.46828	1.15119	1.09874	1.39512	5.93053	6.01406	6.62438	2.06055	1.91493	1.80151	5.39511	3.28489	4.62485
Cre01.g050350	0.595346	0.340166	0.723425	0.599359	1.1051	0.633202	0.64601	0.766302	1.01364	0.133496	0.10581	0.159739	0.422977	0.183949	0.339508	0.00115332	0.00139958	0.0181604	0.205035	0.0650543	0.704215	0.64012	0.48484	0.599551	0.243735	0.529265	0.782953
Cre01.g050400	12.7142	13.9471	14.2834	14.2647	15.4712	15.419	17.4657	23.1673	17.7468	10.8998	9.5603	9.77796	9.30094	9.33697	8.18831	9.12176	5.35934	5.24623	11.7033	10.1775	9.48968	8.60555	9.50419	12.1119	16.4059	9.56423	11.3556
Cre01.g050451	1.93342	1.88318	1.11837	0.734684	0.527756	0.587199	0.673595	0.851046	0.462229	0.933053	0.166682	0.683392	0.211	0.102274	0.120336	0.00115332	0.00569703	0.00294162	0.913607	1.0207	1.36518	0.478982	0.633929	0.751947	0.23715	0.400201	0.442215
Cre01.g050500	5.50656	7.0866	3.36514	1.74316	1.54886	1.57452	4.87616	4.34677	3.60003	3.50819	2.1504	3.29544	0.750279	0.830629	1.08729	0.475487	0.450408	0.851248	3.78063	4.30443	6.60965	2.77219	2.43731	2.45942	1.32461	2.14529	1.45295
Cre01.g050550	53.2153	63.7656	136.879	46.0312	56.9963	84.4474	67.1277	101.743	127.798	10.1728	7.88995	5.53772	5.43925	7.96773	5.08585	4.95981	5.54324	2.82121	7.50797	7.35725	14.3782	18.8387	26.6129	29.9838	26.8166	81.8371	55.5349
Cre01.g050600	2.11022	1.82287	1.43945	2.82336	2.87672	2.0748	2.10131	1.60582	1.80357	1.05424	0.306255	0.683301	2.19552	1.99188	2.15626	0.588576	0.862523	0.567687	0.803706	1.0213	1.67721	2.42095	2.63263	2.26662	1.33458	2.59811	3.01126
Cre01.g050608	2.215	1.95032	0.627294	1.11517	0.728513	0.453145	0.981365	0.79985	0.619596	0.458615	0.0466656	0.118653	0.155456	0.066811	0.144387	0.0216628	0.0212665	0.0560656	0.258364	0.315603	0.728918	0.352893	0.363513	0.539015	0.196021	0.287889	0.471641
Cre01.g050616	0.00271493	0.00172216	0.00169825	0.00218174	0.00237359	0.0014777	0.00109019	0.00248492	0.00223896	0.000973142	0.00122125	0.0014816	0.00136861	0.00188353	0.00152661	0.00115332	0.00139958	0.00294162	0.00160419	0.00263173	0.00193523	0.00111935	0.00157221	0.00159692	0.00180512	0.00187566	0.00264492
Cre01.g050624	0.131085	0.0521617	0.00169825	0.0201046	0.0374591	0.0014777	0.00109019	0.0137091	0.0381767	0.00754178	0.00946461	0.0014816	0.00136861	0.00188353	0.00152661	0.00115332	0.00139958	0.00294162	0.0314405	0.00263173	0.0154265	0.00111935	0.0173475	0.0742563	0.00180512	0.00187566	0.00264492
Cre01.g050650	4.83513	3.77974	0.935567	2.89149	1.84226	1.04409	0.905226	0.997163	0.339221	4.11428	1.2204	3.28577	0.156365	0.0624017	0.209779	0.0544739	0.0320863	0.00805623	2.31939	2.32026	2.8626	0.26819	0.394317	0.61889	0.108124	0.0939157	0.465929
Cre01.g050700	3.46887	3.90906	3.97217	2.46225	3.27692	2.82706	1.84871	1.37916	2.87214	0.593779	0.571295	0.449986	0.40821	0.274334	0.330185	0.19602	0.362227	0.409266	0.93514	0.696383	0.796212	0.19201	0.0910535	1.03935	0.498126	0.265057	1.14762
Cre01.g050750	1.88735	1.62645	1.23115	0.91225	0.967528	0.922077	0.814458	1.51206	0.799511	0.379063	0.251068	0.138593	0.0616277	0.0486478	0.00152661	0.0920125	0.0451645	0.00294162	0.438959	0.448464	0.656905	0.193193	0.0605496	0.15551	0.0966887	0.0528781	0.400658
Cre01.g050800	1.20426	1.31387	0.599448	0.624332	0.691493	0.484526	0.660822	0.390246	0.533495	0.132715	0.0587831	0.149463	0.0848565	0.0480912	0.00673626	0.013644	0.0200915	0.00294162	0.138317	0.130109	0.487042	0.049392	0.130189	0.204975	0.0876172	0.117614	0.297055
Cre01.g050850	38.4233	34.4584	18.9191	27.5892	26.333	23.141	26.9007	23.4242	20.9059	27.7542	15.6536	25.9033	17.8247	12.5161	17.9878	14.8913	13.1257	12.8732	28.0392	27.2406	28.0483	18.2656	17.7892	20.0412	20.2059	22.1228	23.2515
Cre01.g050900	2.84035	2.96373	5.7226	2.46855	3.80579	3.68642	3.87949	6.21818	4.85297	0.588293	0.587892	0.743048	0.710501	0.570443	0.639228	0.228481	0.0186917	0.168952	0.635834	0.665741	1.60445	1.87479	2.1676	2.87829	1.82292	1.50453	1.39167
Cre01.g050950	69.6901	63.1116	56.7026	183.254	196.038	130.944	259.24	246.706	220.214	17.1721	6.35279	12.0864	36.8661	18.6257	21.1831	12.9484	9.17005	10.5282	18.3223	15.4635	36.7626	97.6311	93.6116	140.871	95.0338	88.1677	130.269
Cre01.g051000	4.0855	6.04561	3.76868	6.10931	5.54552	3.69708	4.3202	2.16304	2.80729	1.72617	1.014	1.35356	4.72907	3.03168	3.30851	0.860118	0.478902	0.2658	3.87365	2.63881	4.46237	7.72379	6.09092	7.11173	1.76869	5.07207	5.05095
Cre01.g051050	16.085	12.5859	7.36504	6.02027	5.21105	4.20297	7.55209	7.22978	3.37556	11.5526	5.36331	9.71698	0.574905	0.474685	0.593299	0.0621568	0.0305097	0.0153208	11.404	12.557	14.1493	1.37257	1.4725	2.66519	0.701538	0.654875	1.19217
Cre01.g051100	6.29816	6.34665	3.51307	6.0372	7.30739	5.38273	6.75729	6.37627	4.05063	7.52388	3.13896	6.52185	5.64706	3.92179	6.69625	4.81123	5.35353	5.51541	5.36052	5.58237	5.46625	6.57832	7.30453	6.58214	4.837	6.59642	7.34534
Cre01.g051137	0.158057	0.00172216	0.00169825	0.00218174	0.00237359	0.0618506	0.106171	0.00248492	0.00223896	0.0363741	0.00122125	0.0014816	0.00136861	0.00188353	0.00152661	0.00115332	0.00139958	0.00294162	0.00160419	0.00263173	0.148805	0.00111935	0.00157221	0.0596898	0.00180512	0.00187566	0.00264492
Cre01.g051174	0.210906	0.27127	0.0821357	0.290141	0.189938	0.205079	0.532343	0.417075	0.163796	0.0970732	0.0036916	0.056318	0.0836246	0.0770136	0.101529	0.200502	0.141316	0.273716	0.15942	0.136181	0.156442	0.167499	0.118409	0.149643	0.180078	0.228973	0.447724
Cre01.g051211	0.00271493	0.00172216	0.00169825	0.0145761	0.00905274	0.0014777	0.0319199	0.00248492	0.00223896	0.000973142	0.00122125	0.0014816	0.0091436	0.00188353	0.00152661	0.00115332	0.00938137	0.00294162	0.00160419	0.00263173	0.0111844	0.00111935	0.00157221	0.00159692	0.00180512	0.00187566	0.00264492
Cre01.g051250	29.9154	30.7882	60.1493	6.99897	8.36685	8.86167	14.6499	24.1675	12.5159	17.0855	19.3729	11.8696	0.973827	1.17045	0.953883	0.207004	0.203217	0.229607	15.8213	16.8703	25.0349	1.46127	1.32815	2.20281	1.40988	1.63573	2.97776
Cre01.g051300	4.14584	3.71957	1.76396	1.48545	1.37848	0.804287	2.21277	1.87859	1.36116	3.57341	1.66287	3.23694	0.113769	0.0748396	0.117409	0.0736069	0.00139958	0.0251212	3.51152	3.32359	4.02244	0.442736	0.592429	0.685811	0.376822	0.366064	0.968582
Cre01.g051350	2.04583	2.86234	2.83614	4.01625	4.67694	3.94949	2.70776	2.78934	3.97211	5.46841	5.20823	4.97431	5.19044	4.40415	4.22502	2.16987	3.18328	1.87495	7.35666	7.19434	5.33593	5.50736	4.95754	5.94046	4.61152	5.35924	5.08062
Cre01.g051400	42.6553	54.4283	83.0676	52.5459	45.6852	79.4365	52.936	76.5319	93.4935	138.029	193.399	148.447	107.734	147.186	116.84	173.689	137.719	140.666	158.249	152.622	105.155	73.5093	73.4626	70.0568	116.261	128.788	111.95
Cre01.g051450	15.292	18.4408	32.1421	10.8368	13.5043	14.1156	13.1713	14.9702	15.2836	27.7721	42.9757	27.7532	3.51997	4.45734	3.63259	1.5635	2.05404	0.442054	29.9452	28.9176	22.0393	5.3936	5.38645	8.57074	4.9396	5.35146	6.1859
Cre01.g051466	0.00271493	0.0862579	0.00169825	0.0498694	0.00237359	0.0014777	0.00109019	0.00248492	0.00223896	0.0374147	0.00122125	0.0014816	0.00136861	0.00188353	0.0322841	0.00115332	0.00139958	0.00294162	0.038994	0.0692841	0.00193523	0.00111935	0.00157221	0.0613975	0.00180512	0.00187566	0.00264492
Cre01.g051482	0.00271493	0.00172216	0.00169825	0.00218174	0.00237359	0.0014777	0.00109019	0.00248492	0.00223896	0.000973142	0.00122125	0.0014816	0.00136861	0.00188353	0.00152661	0.00115332	0.00139958	0.00294162	0.00160419	0.0374943	0.00193523	0.00111935	0.00157221	0.00159692	0.00180512	0.00187566	0.00264492
Cre01.g051500	193.931	216.583	597.259	365.619	384.407	507.518	390.85	525.082	676.436	70.1975	87.7403	44.9964	86.53	89.765	57.2485	46.7766	38.4203	26.9797	64.4358	55.7851	90.0576	183.822	178.329	297.196	189.97	244.474	330.904
Cre01.g051550	1.73126	1.54771	0.882809	2.55005	2.60706	1.68803	2.09273	2.53394	1.54029	0.819664	0.357996	0.757782	0.954068	0.667769	0.689215	0.199424	0.0554697	0.0589863	1.06238	0.883941	0.921936	1.70134	1.6251	2.05037	0.663604	0.978925	1.03894
Cre01.g051625	1.65761	2.14649	4.26508	2.34407	2.52629	4.08981	1.90609	3.3143	4.2875	0.995702	1.62281	0.959339	1.62181	3.00711	1.31664	3.75159	3.54983	2.70729	1.80592	2.08329	1.56058	2.02897	1.44259	2.29177	3.58866	4.87043	2.98741
Cre01.g051700	4.04758	4.42696	1.63464	3.74549	2.7656	2.12366	2.80242	2.39319	1.92296	4.18907	2.27917	4.06609	2.34085	2.06764	2.79292	1.23688	0.812478	0.807021	3.43848	4.58691	3.74679	2.67339	2.92062	2.99735	1.52911	2.99223	2.31955
Cre01.g051750	10.6725	10.6556	3.93898	4.36492	3.58576	2.32944	3.65116	5.11083	1.58506	6.97036	3.0823	6.03395	1.28179	0.874044	1.22711	0.473148	0.223851	0.227628	7.52634	8.9393	9.12706	1.91094	1.92067	2.59598	0.965102	0.802628	0.992901
Cre01.g051800	0.190777	0.148455	0.45971	0.951913	0.620279	0.726641	0.495516	0.915118	0.444489	0.0702468	0.00734639	0.00700466	0.0293674	0.0811374	0.0808187	0.00115332	0.00139958	0.0605225	0.0732119	0.0216803	0.00193523	0.27407	0.188511	0.288187	0.131399	0.205783	0.334119
Cre01.g051850	0.897575	1.42866	0.208697	0.6231	0.530983	0.249564	0.214198	0.187739	0.220131	0.0489226	0.00682175	0.0014816	0.00909005	0.00837144	0.00938088	0.00950025	0.00139958	0.00294162	0.0113306	0.010066	0.0444755	0.0962962	0.0250069	0.249766	0.0554615	0.0682455	0.118194
Cre01.g051875	0.0690352	0.366275	0.942661	0.847037	0.157821	0.648355	0.579661	0.433187	0.562954	0.540168	0.638012	0.304167	0.584484	0.34254	0.520932	0.0277663	0.00139958	0.00294162	0.827895	0.970857	0.909918	0.542785	0.78569	0.391066	0.162097	0.398921	0.561346
Cre01.g051900	119.135	132.697	168.511	149.492	161.723	183.329	128.958	132.572	159.082	146.998	156.211	133.989	219.644	244.78	225.479	58.9838	83.0021	60.6086	148.073	158.763	161.907	214.925	218.943	224.207	126.169	166.986	168.951
Cre01.g051950	32.3702	34.0109	18.038	24.5302	27.4524	27.1654	30.1886	27.1984	29.9998	73.0545	39.3624	86.8437	43.5314	30.649	55.8225	47.3446	53.9022	64.5832	98.2278	89.8493	65.6694	26.1742	25.1824	21.2387	46.0199	47.1871	44.5297
Cre01.g052000	10.3595	11.3131	8.11005	11.5186	9.00482	8.23104	6.72944	7.64563	6.50061	17.8397	12.142	20.6379	14.047	10.5726	13.4223	12.5052	12.8985	12.7928	22.737	19.1587	17.1699	10.4609	10.905	11.226	8.28694	20.3335	17.8705
Cre01.g052050	6.623	9.9945	8.11044	7.4268	7.19807	6.543	5.72517	5.67739	4.6166	10.6942	10.8809	9.17878	10.0071	9.83171	9.61582	3.36251	3.60108	3.06768	9.76543	9.06884	10.8863	10.813	10.6613	9.34862	4.02797	9.00314	7.84375
Cre01.g052100	164.551	214.591	400.497	142.323	190.918	251.395	163.161	160.277	239.247	117.002	222.713	107.882	68.7676	93.9049	60.91	12.4411	15.9845	8.68654	158.105	150.753	174.207	149.288	138.118	225.485	100.09	110.806	118.629
Cre01.g052150	3.75297	2.87346	1.7707	0.823616	0.848662	0.531326	0.763467	0.855181	0.337674	2.8333	1.45399	2.91135	0.305297	0.113546	0.339301	1.15358	1.15054	0.725975	2.91997	2.6656	3.03058	0.377618	0.54915	0.570378	0.458516	0.669993	0.83973
Cre01.g052200	10.4487	13.6975	15.0813	6.20239	6.24249	5.81081	14.4163	14.104	13.2237	11.5295	10.4282	9.74421	4.55082	4.33502	4.03319	0.635368	1.39005	1.18128	10.977	12.2908	13.8738	7.30765	7.54986	7.24412	5.1717	4.85109	5.73089
Cre01.g052250	54.0335	67.3078	112.782	32.5011	35.9601	46.2591	68.9324	70.8444	81.4291	46.9346	56.7965	44.0474	20.0211	19.0176	19.2013	9.36678	7.55528	8.54654	59.1888	57.3131	55.5506	36.2085	30.6753	47.2918	33.8646	25.0653	33.9036
Cre01.g052300	4.49846	5.00818	2.77412	2.63908	3.09078	3.27057	6.737	8.55558	4.09499	4.74629	2.85395	4.35933	3.21641	2.65721	4.25653	6.25841	3.63975	3.81632	4.48086	4.58836	4.10785	3.12815	2.62849	3.17487	5.19469	3.59377	4.32052
Cre01.g052350	6.14343	6.81526	12.785	9.54457	8.02538	10.9587	11.603	17.6225	13.8487	11.8429	17.5353	12.699	8.90425	13.9971	11.6607	27.9824	17.9881	19.4579	9.14709	10.6423	8.5255	9.59542	10.4318	9.28022	17.2725	18.1188	17.4166
Cre01.g052400	13.4791	17.4329	17.4501	10.7013	11.5282	14.0243	12.1647	14.1961	12.0816	10.6709	10.6436	10.5677	9.93519	9.64434	11.5882	9.56713	7.91439	9.39492	11.5016	10.9478	13.3171	12.6159	12.1214	11.6659	13.8215	13.7818	11.7439
Cre01.g052450	2.5658	2.40132	0.716837	5.81721	4.79087	2.43216	2.82614	2.79334	1.21602	1.02691	0.161091	0.526622	2.96225	1.57584	2.61398	2.41649	1.85	2.49312	0.963233	0.692735	1.45536	4.12564	4.10835	3.49671	1.93086	2.41276	2.76117
Cre01.g052500	0.772174	0.589212	0.327536	1.25614	1.21651	0.882734	0.868371	1.27756	0.545787	0.431279	0.0952176	0.358375	1.1753	0.571941	1.14398	3.04291	1.85675	2.60104	0.424512	0.598978	0.645291	0.84385	1.01958	0.81913	1.2549	1.57424	1.92108
Cre01.g052550	11.8453	11.4983	3.87	11.6714	9.70124	5.49974	8.00157	6.5166	5.83464	10.3342	5.1645	9.63351	11.0958	6.95191	11.9803	12.7148	16.0689	15.6437	9.82037	10.104	10.363	7.24255	6.98098	7.94702	9.73904	14.0968	14.2582
Cre01.g052601	0.642012	0.636266	0.145947	0.572216	0.161539	0.165908	0.215629	0.15202	0.0776129	0.40143	0.171424	0.400285	0.0745876	0.103037	0.115461	0.00115332	0.00139958	0.00720541	0.488103	0.640117	0.404855	0.405657	0.413589	0.324798	0.0341313	0.153995	0.151535
Cre01.g052650	0.0959799	0.150884	0.0485402	0.00872325	0.0162532	0.0166928	0.0334302	0.0713791	0.0124234	0.060538	0.0513328	0.0626495	0.00547212	0.00251976	0.0395304	0.0257358	0.00842163	0.004229	0.102313	0.0848351	0.0635878	0.0331254	0.0188174	0.0295343	0.0400647	0.00821662	0.0266818
Cre01.g052750	1.99494	1.23846	0.213431	0.376186	0.163546	0.156771	0.333641	0.217183	0.14763	1.37824	0.293979	1.13022	0.105405	0.0738911	0.138002	0.00657683	0.00968475	0.0437696	1.35112	1.42506	1.65301	0.128566	0.123346	0.186802	0.0825489	0.155908	0.255697
Cre01.g052800	0.00271493	0.00727727	0.00169825	0.00218174	0.00237359	0.0107348	0.0506744	0.0057378	0.00798926	0.0441916	0.00792265	0.0566559	0.0158355	0.00188353	0.00152661	0.00115332	0.00139958	0.00294162	0.381615	0.140286	0.167872	0.0359475	0.0290425	0.0103598	0.032206	0.00187566	0.034317
Cre01.g052850	0.0547972	0.0839895	0.0146714	0.0448228	0.0324777	0.0095303	0.0204493	0.00248492	0.00223896	0.0224189	0.00351685	0.0100598	0.00136861	0.00188353	0.00152661	0.00115332	0.00139958	0.00294162	0.0584131	0.0103788	0.00573217	0.00709201	0.00157221	0.00919736	0.0228739	0.00703659	0.0304665
Cre01.g052950	1.47587	1.76578	0.700132	1.78653	0.875569	0.558155	0.778467	0.638109	0.484634	0.405752	0.120149	0.201843	0.106733	0.182548	0.212428	0.262938	0.0860422	0.212107	0.370613	0.278596	0.363688	0.265364	0.183515	0.463842	0.827971	0.412107	0.545206
Cre01.g053000	14.4485	16.0853	6.39446	28.042	24.8558	21.2885	19.2543	19.6802	25.4637	25.0931	14.7136	28.3912	143.394	119.472	149.784	54.8554	55.0906	47.5182	25.8624	21.4672	16.5768	69.0415	67.4938	55.2052	74.5916	125.206	95.1606
Cre01.g053050	0.00271493	0.00172216	0.00169825	0.00218174	0.00237359	0.0014777	0.00109019	0.00248492	0.00223896	0.000973142	0.00122125	0.0014816	0.136751	0.00188353	0.00152661	0.00115332	0.00139958	0.00294162	0.00160419	0.00263173	0.00193523	0.00111935	0.00157221	0.022366	0.00180512	0.00187566	0.00264492
Cre01.g053100	1.16481	1.54501	0.877126	1.13143	1.165	0.892632	0.945442	1.40089	0.579524	1.75915	0.693836	1.51023	0.933883	0.576237	1.07941	0.0292808	0.105398	0.072173	1.7461	1.63396	1.74775	1.23665	0.982691	0.980584	0.239313	0.813313	0.379463
Cre01.g053150	0.146006	0.254529	0.142406	0.76776	0.246363	0.481566	0.329256	0.235586	0.133641	0.638416	0.180718	0.672016	0.602023	2.98653	4.00107	0.780195	0.189421	0.186104	0.790432	0.284441	0.33383	0.21866	1.33046	0.220556	0.333032	4.35107	0.887152
Cre01.g053200	0.247407	0.106956	0.073601	0.292316	0.39801	0.14343	0.33238	0.145661	0.25619	0.0379577	0.0211712	0.0302796	0.112843	0.116913	0.138289	0.117936	0.00723611	0.0109011	0.0615376	0.0937193	0.0345073	0.437608	0.27648	0.2976	0.120487	0.148259	0.137555
Cre01.g053250	2.881	1.83974	0.423705	2.13632	1.28745	0.938289	1.00108	0.950574	0.519974	2.25815	0.632829	2.35465	1.10446	0.666768	1.0226	0.403561	0.375785	0.31597	2.50211	2.10967	2.10112	1.05272	1.07593	0.986309	0.64442	1.33439	1.31056
Cre01.g053288	5.74538	5.09478	2.23158	11.6331	8.42742	4.81322	0.887829	1.0381	0.534186	7.8277	7.81355	11.6617	6.5501	4.36886	5.13135	1.14999	1.05439	1.20335	7.34941	6.62114	6.90736	6.56658	7.33913	4.79786	1.46937	5.28391	3.10437
Cre01.g053300	1.25547	1.14189	0.642731	1.47271	1.15646	1.15534	0.518975	0.819533	0.289295	1.6129	1.26707	1.60324	1.63529	1.47667	1.27119	1.6203	1.01323	1.50999	1.41626	1.21116	1.48072	1.51059	1.82578	1.24002	0.97183	1.16395	1.12182
Cre01.g053350	2.49643	1.7945	0.468955	3.26064	2.28589	1.55989	2.40719	2.84661	1.8528	0.991496	0.104659	0.698537	1.13117	0.485198	1.2793	0.502039	0.222579	0.215557	1.25547	0.720688	1.23201	1.80569	1.7904	1.97678	1.05889	1.5589	1.81333
Cre01.g053360	0.976589	1.09784	0.209696	1.67279	1.03892	0.718911	0.43517	0.315499	0.247809	0.43169	0.0502657	0.362118	0.401877	0.246738	0.391694	0.0777801	0.00763569	0.103527	0.482379	0.461508	0.48247	0.962965	0.859888	0.723009	0.290606	0.648135	0.798328
Cre01.g053450	14.212	9.35856	1.57881	10.8269	5.45056	4.0779	5.67967	4.8515	3.19266	11.9587	3.26313	11.3088	5.01655	3.38886	4.13497	2.51631	2.87215	2.35504	8.40756	8.285	8.65047	4.43495	4.55984	4.86993	3.27125	4.34903	4.64328
Cre01.g053500	9.02582	11.1917	14.8416	8.2871	9.89186	10.6356	9.87775	9.79142	9.47491	12.8549	12.1374	12.4664	12.3953	10.0783	11.0519	12.0736	10.0267	9.48288	14.3802	15.5586	13.1759	11.2812	11.9069	12.9296	11.0489	11.1578	10.5298
Cre01.g053550	2.52174	2.93556	0.854648	2.63715	1.75136	1.04093	0.59323	0.489618	0.396648	0.381993	0.122919	0.222682	0.229308	0.0678792	0.0676126	0.00115332	0.00139958	0.00294162	0.428741	0.281134	0.450783	0.204498	0.0732212	0.345571	0.0199869	0.270533	0.772015
Cre01.g053600	5.10369	7.54456	6.16323	3.15261	4.26466	4.84831	4.01938	5.47737	5.00242	8.50521	9.79944	8.5682	6.85403	7.55965	5.45176	1.41568	1.11182	0.921213	9.08371	8.93991	8.61575	6.72378	6.59571	7.1779	4.09923	5.89835	5.90021
Cre01.g053700	0.0121134	0.0385616	0.0243245	0.00743137	0.0276924	0.0189609	0.0244108	0.00248492	0.0352786	0.217441	0.0489783	0.103407	0.00932345	0.00429319	0.00481087	0.0243604	0.00478294	0.00294162	0.168512	0.103245	0.142555	0.0105824	0.0256489	0.0137239	0.00180512	0.0279991	0.0151535
Cre01.g053750	1.38722	1.38001	2.31554	1.94142	2.18027	2.32405	3.39245	3.55437	3.23205	0.658442	0.438198	0.382001	1.78508	1.90515	1.37734	0.889226	0.63332	0.257861	0.852594	0.702018	0.816258	2.38588	2.32917	2.40657	1.52682	2.50502	2.35901
Cre01.g053800	2.84143	3.94899	2.2621	3.36292	2.72093	2.40093	1.57085	1.05189	0.761615	0.393502	0.130719	0.401612	0.0387077	0.00188353	0.019973	0.0202272	0.00139958	0.00294162	0.530732	0.364341	0.331428	0.131803	0.0266214	0.113953	0.118084	0.319667	0.786402
Cre01.g053850	4.3872	5.3392	2.14022	2.38735	2.0399	1.20273	1.36528	1.04725	0.707431	6.97622	3.95865	6.64122	4.83616	2.5827	4.34119	1.27606	1.30165	0.545515	7.25285	7.66869	7.07067	4.56168	3.96244	4.47435	1.96714	4.08202	3.86038
Cre01.g053900	4.7187	3.81552	2.85173	2.7835	2.96479	3.10712	1.50865	0.75921	1.77067	3.97304	3.30216	4.56665	2.09531	1.47941	1.85602	0.109493	0.188107	0.134943	3.61295	2.2236	3.06489	2.82085	2.59391	3.93241	1.44888	1.66487	2.00076
Cre01.g053950	1.10973	1.52194	0.344772	2.42776	2.75234	1.35194	1.8003	3.18828	1.36595	8.23018	3.05381	11.4913	1.92583	1.28381	1.53009	2.7033	1.51294	1.30774	6.89019	5.54121	4.03124	1.67065	1.41871	0.869806	2.09438	1.04054	1.36205
Cre01.g054000	10.0395	11.7169	6.60982	3.41457	3.95632	3.794	15.6184	20.2666	9.25527	10.3367	5.9459	9.23735	4.56032	2.70442	4.52795	0.96285	0.342647	0.676387	10.2203	10.5845	13.7622	6.52674	5.97179	5.53738	7.60242	2.24792	1.79684
Cre01.g054050	47.8977	51.4799	47.4666	43.9238	45.8096	42.1283	37.6561	54.5429	36.95	39.833	40.835	39.2883	58.3572	53.2225	63.5219	58.6625	38.7612	38.637	39.6025	46.2227	49.7843	40.7176	44.1665	45.2257	34.4916	43.0726	43.7147
Cre01.g054100	1.90356	2.05037	1.17555	3.99047	3.7394	2.89725	1.11161	0.992381	1.2592	1.05225	0.917191	1.38554	5.19789	3.51226	4.51322	3.50878	3.92803	4.76814	1.11961	1.11695	0.900569	4.7354	5.22053	4.19766	2.65033	5.62701	4.73866
Cre01.g054150	16.1486	16.3233	8.26594	23.9098	25.1202	18.059	16.056	17.8678	12.1647	8.09645	4.95694	9.66354	20.9598	14.9299	21.8072	22.7291	19.199	17.8557	9.6339	9.37057	12.7812	19.8677	21.8372	23.5132	13.8961	21.7907	18.1301
Cre01.g054200	35.6617	45.5678	64.5659	37.9689	33.5119	45.1679	34.9598	41.6047	54.7491	78.5658	128.73	85.2608	83.968	118.121	105.714	243.803	232.09	203.217	77.0001	76.5165	56.1258	43.8039	43.9307	54.4328	112.216	127.277	117.584
Cre01.g054250	0.00271493	0.00172216	0.00169825	0.00218174	0.00237359	0.0014777	0.00109019	0.00248492	0.00223896	0.000973142	0.00122125	0.0014816	0.00136861	0.00188353	0.00152661	0.00115332	0.00139958	0.00294162	0.00160419	0.00263173	0.00193523	0.00111935	0.00157221	0.00159692	0.00180512	0.00187566	0.00264492
Cre01.g054300	3.34476	3.37513	1.08342	5.84833	3.48637	1.82599	1.46928	1.31913	0.859978	3.07476	1.38976	3.45835	6.10978	3.58537	6.52243	4.20079	5.58493	5.65966	3.95213	3.41784	2.65989	4.27816	4.32746	4.23342	2.01155	6.79367	6.23638
Cre01.g054350	2.67612	2.76688	6.55879	2.44158	3.3988	5.31664	7.37487	7.57806	8.15352	7.04296	10.86	8.08734	9.82342	15.224	9.04764	22.6309	22.4878	25.7958	5.66153	5.02967	6.46018	8.83195	8.24534	6.89303	53.2335	10.7059	9.95739
Cre01.g054400	4.48467	5.23468	9.846	9.17089	9.41698	10.5881	3.86602	3.64787	6.84975	0.940333	0.546865	0.452818	4.75575	5.19217	4.71001	0.360752	0.747653	0.622442	1.29076	0.63706	1.47776	5.9493	5.80301	5.94652	1.49762	4.08878	4.9245
Cre01.g054433	0.0173522	0.00920643	0.00169825	0.0425811	0.00661145	0.00679026	0.00109019	0.00248492	0.00223896	0.00798665	0.00122125	0.00477833	0.00136861	0.00188353	0.00152661	0.00115332	0.00139958	0.00294162	0.0332951	0.00739479	0.00816825	0.020212	0.00157221	0.00159692	0.00814872	0.010027	0.00264492
Cre01.g054500	38.3942	12.3214	7.14707	77.6082	72.2417	42.5397	18.4936	17.1122	13.6958	3.1244	0.697684	1.92917	26.2539	15.0002	22.5847	3.42012	2.84882	2.85474	3.86273	3.25318	6.30749	37.462	38.6743	39.3871	14.642	15.6532	20.3181
Cre01.g054550	1.47534	1.71398	0.888773	0.702231	0.852884	0.726641	1.1619	0.744864	0.459305	0.234156	0.0734639	0.0630419	0.166415	0.0540916	0.0101023	0.0306927	0.0100437	0.0151306	0.146424	0.216803	0.443038	0.16296	0.13465	0.192125	0.095563	0.220482	0.668239
Cre01.g054600	0.182576	0.342764	0.338422	0.224015	0.128426	0.0219833	0.179246	0.0587509	0.245413	0.045249	0.00122125	0.00773486	0.0108096	0.00188353	0.0111555	0.0112974	0.00139958	0.0668317	0.094318	0.0718213	0.0793335	0.0327179	0.0148687	0.0318229	0.00180512	0.162311	0.245967
Cre01.g054650	2.10862	2.09656	1.38696	2.60757	1.99905	1.26045	1.39411	1.55581	0.928409	1.58188	0.479515	0.941852	0.77953	0.188303	0.751719	0.333897	0.0917804	0.0395044	1.33804	0.820772	1.51625	1.46981	1.5908	1.3669	0.343069	1.24725	1.1839
Cre01.g054700	1.305	1.5408	2.33263	4.26232	4.06183	3.53874	3.77805	3.55228	3.01909	0.803685	0.339735	0.971796	1.99471	1.62857	1.86874	0.532271	0.609621	0.393592	1.30491	0.767625	1.45357	4.44247	4.06697	4.01207	1.51914	2.46409	2.98911
Cre01.g054750	14.0854	15.9358	13.21	9.59044	8.94961	6.08636	3.97119	4.23247	2.54219	1.75316	0.515658	0.742969	0.320656	0.168747	0.157579	0.0159584	0.0313328	0.00294162	1.31327	1.62324	1.90509	0.508378	0.420062	0.824121	0.055898	0.435623	0.248175
Cre01.g054800	2.3954	1.65771	0.425544	2.57238	1.88058	1.61248	2.53069	2.01169	1.92539	4.19334	0.94944	3.98271	3.53751	2.25322	3.97799	9.08442	7.14099	7.62255	3.27993	2.21145	2.56213	2.58711	2.4641	1.96656	5.09074	3.73652	3.98788
Cre01.g054850	53.6694	64.9622	58.8007	56.7581	56.6835	50.7033	66.7288	69.3029	56.3088	32.5832	25.1958	26.7601	33.6169	30.4221	36.8106	20.141	14.4525	15.0938	37.3786	39.7861	52.6419	57.3812	59.0188	70.1965	58.5797	65.0429	64.435
Cre01.g054900	0.609453	0.5321	0.148717	0.350225	0.217514	0.138868	0.601125	0.619623	0.287586	0.73501	0.178243	0.607576	0.213759	0.13124	0.312514	0.434399	0.152304	0.32122	0.362664	0.341914	0.581041	0.408864	0.330781	0.244726	0.601389	0.704348	0.357077
Cre01.g054950	1.38204	1.3899	1.59057	1.37935	1.83123	1.71932	1.32325	1.05273	1.28559	0.579141	0.601692	0.687308	1.73054	1.79112	1.27799	0.672013	1.05066	0.858883	0.67285	0.808729	1.3594	2.06031	1.88901	2.04096	1.18179	1.19196	1.72889
Cre01.g055000	12.5296	13.0778	5.16248	4.48828	4.93679	3.59872	5.09813	3.53244	3.22592	12.9895	7.00033	11.4289	4.42061	3.10182	3.9239	3.10757	3.61765	3.98576	9.90526	9.86333	10.2513	3.75318	4.01753	5.11266	1.57335	3.8325	5.15345
Cre01.g055050	1.28166	2.05284	2.48625	1.95828	1.0688	1.24912	0.828443	0.971143	0.929644	0.155825	0.125713	0.133183	0.0930631	0.0171412	0.00152661	0.00115332	0.00139958	0.00294162	0.208803	0.288554	0.50087	0.50702	0.435231	0.60274	0.00180512	0.335372	0.544525
Cre01.g055100	12.1638	19.1008	18.1617	11.6749	9.60559	8.13797	4.31603	3.46752	2.37122	4.75205	3.68299	3.03895	1.41566	1.58188	1.38304	0.0789091	0.00139958	0.029175	4.54089	6.16612	8.61196	2.28525	2.31074	1.12989	0.43763	0.48182	0.797644
Cre01.g055151	0.140475	0.170356	0.0805948	0.19698	0.290554	0.204176	0.997531	0.906647	0.210401	0.258624	0.185464	0.364726	0.262578	0.27027	0.302859	0.338999	0.301101	0.238738	0.13477	0.581541	0.453436	0.432441	0.711735	0.257672	1.39475	0.347888	0.150626
Cre01.g055200	4.68716	5.73493	6.72292	2.96351	3.22551	3.74321	3.16456	3.54136	3.78875	3.89643	4.4202	4.1619	3.51557	4.47507	4.23589	2.38536	5.21219	3.95448	4.65741	4.40259	3.12948	4.22007	3.13941	4.15431	2.62787	6.13555	5.14551
Cre01.g055250	1.32483	2.3358	1.88269	2.25071	2.96654	1.78659	1.91676	1.79051	1.99448	0.909969	0.81233	0.707192	1.05106	0.722367	1.52181	0.983727	0.788677	0.824414	0.821277	0.833849	1.01701	1.82806	2.03915	1.97048	1.26344	1.22489	1.63182
Cre01.g055300	1.8441	1.4776	1.17894	0.877354	0.975079	0.971996	1.06177	1.51138	0.920689	1.95739	1.95646	1.84472	1.36143	1.4939	2.21211	0.242191	1.0402	0.492497	1.04709	1.02646	1.02752	1.07401	0.976175	0.739061	0.388818	1.69629	2.02444
Cre01.g055316	0.721727	0.852869	0.434781	0.583647	0.812466	0.539176	0.77128	0.494044	0.515927	0.566228	0.303185	0.37942	0.201999	0.232537	0.33875	0.329866	0.220205	0.370762	0.251788	0.391452	0.416954	0.238827	0.234437	0.458395	0.261899	0.379138	0.102598
Cre01.g055350	0.0589668	0.0973329	0.00526261	0.120584	0.0948616	0.020511	0.0792194	0.257636	0.00763254	0.084437	0.00756891	0.0902104	0.00136861	0.00928834	0.00520417	0.00527039	0.00517396	0.00294162	0.132002	0.11727	0.0431784	0.0114475	0.0277458	0.0346402	0.0123072	0.0227161	0.131139
Cre01.g055400	7.05436	9.56075	5.16131	3.53073	3.09764	3.45473	15.7453	11.0911	6.57433	9.03341	7.16502	6.45475	2.19334	1.80211	1.90845	1.03379	0.617749	0.515168	5.88336	7.95322	9.87665	4.53967	4.62895	3.78772	8.30489	2.3086	3.42507
Cre01.g055404	1.23035	2.41026	1.97649	1.45154	1.58665	0.703673	0.286083	0.31673	0.441012	3.46308	3.41668	3.49231	0.582754	0.570227	1.2028	0.00115332	0.373692	0.00294162	3.45036	3.30728	1.96026	2.01188	2.2294	1.35818	0.400003	0.765651	0.47358
Cre01.g055408	81.6754	72.6194	31.5573	60.0876	53.505	39.8255	44.1591	42.1523	29.9016	92.845	53.1641	98.5652	61.7001	45.232	60.2554	13.5258	11.7456	12.647	77.3785	83.9852	87.7301	60.2642	62.6153	61.1697	33.4782	43.0918	40.9103
Cre01.g055412	0.972455	0.899601	0.640901	0.948415	0.665035	0.741566	0.217742	0.396371	0.987615	2.63962	2.04518	2.8976	0.882819	0.9014	1.28737	2.10607	2.85516	4.06393	1.79416	2.21024	2.41794	1.00202	0.897544	0.60266	1.07728	1.8443	1.93394
Cre01.g055416	5.82516	7.92394	12.2435	5.69892	6.49219	6.96903	6.58474	7.72908	7.623	12.4489	12.436	12.4794	5.66856	6.56647	6.66524	7.92667	6.11993	7.23521	12.2604	11.767	9.78454	5.81373	5.50147	5.87276	8.14634	6.61353	7.4476
Cre01.g055420	94.6973	100.216	84.2122	69.6361	81.6626	81.967	81.3749	104.919	75.4156	60.7057	45.1091	56.9623	64.992	49.4838	63.9136	44.7076	33.7428	30.496	69.1876	71.9835	85.6209	63.7837	62.9567	76.5331	53.9471	55.3735	56.1583
Cre01.g055424	0.766021	0.919797	1.11723	0.593609	0.553008	0.662625	0.67705	0.421639	0.82192	0.250513	0.232876	0.0444087	0.868869	0.67158	0.448334	0.00115332	0.111433	0.0959265	0.174058	0.137451	0.49344	0.692681	0.661594	0.639476	0.265063	0.535836	0.201741
Cre01.g055428	5.43035	6.19681	4.5477	5.59242	4.85717	3.58115	7.22369	7.9545	3.52599	9.92389	5.7591	9.31543	3.60407	2.77648	3.56382	4.09612	2.13712	2.28756	6.16638	6.3128	6.75518	3.5878	4.25057	3.56362	3.67887	3.55976	4.67729
Cre01.g055432	5.41107	4.90589	1.61819	7.273	5.29939	3.33537	4.68443	3.76543	2.7155	4.3094	1.1674	3.64158	2.93721	1.65688	2.9799	4.57607	2.65665	3.93306	2.99213	2.10784	3.48943	4.06902	3.96496	2.83844	4.0269	3.74619	5.12931
Cre01.g055436	1.86514	0.989574	1.59176	1.14423	0.8661	1.39131	3.03429	5.02276	2.47833	0.429231	0.202	0.288905	0.0897224	0.144601	0.231483	1.12525	0.460278	0.624059	0.531227	0.521617	0.658486	0.254593	0.509082	0.462241	2.02548	0.370486	0.692679
Cre01.g055440	0.00271493	0.00172216	0.00169825	0.00218174	0.00237359	0.0014777	0.00109019	0.00248492	0.00223896	0.000973142	0.00861549	0.0014816	0.00136861	0.00188353	0.00152661	0.00115332	0.00139958	0.00294162	0.00160419	0.00263173	0.00193523	0.00111935	0.00157221	0.00159692	0.00180512	0.00187566	0.00264492
Cre01.g055444	0.230197	0.352832	0.0410888	1.06701	0.331343	0.220197	0.652883	0.620582	0.0595925	0.0706348	0.00122125	0.0014816	0.0590593	0.00188353	0.00152661	0.0205748	0.0201983	0.00294162	0.00160419	0.130801	0.0240803	0.357514	0.338486	0.193186	0.26425	0.11824	0.47995
Cre01.g055448	0.221559	0.604548	0.00169825	0.38835	0.265312	0.148629	0.3827	0.344254	0.00223896	0.000973142	0.0182823	0.0014816	0.00136861	0.00188353	0.0251408	0.00115332	0.0249948	0.00294162	0.00160419	0.0269769	0.0297986	0.110603	0.201055	0.0478123	0.00180512	0.00187566	0.554328
Cre01.g055453	32.1623	34.4145	19.3058	26.3786	20.931	18.9462	17.0297	15.7298	13.3524	23.5063	14.1699	21.0478	25.793	19.202	24.2607	5.67788	4.90068	3.94176	23.8876	23.135	30.2695	28.2983	28.8055	31.2047	11.9917	22.4268	17.7273
Cre01.g055457	3.30249	4.48284	3.18661	2.6575	3.95464	2.50074	2.54969	2.42213	1.14917	0.562607	0.0123868	0.118106	0.0165055	0.00188353	0.102202	0.00115332	0.00139958	0.102047	0.205738	0.164499	0.34322	0.112405	0.113517	0.0161971	0.0201412	0.00187566	0.0268267
Cre01.g055461	0.00271493	0.00172216	0.00169825	0.00218174	0.00237359	0.0014777	0.00109019	0.00248492	0.00223896	0.000973142	0.00122125	0.0014816	0.00136861	0.00188353	0.00152661	0.00115332	0.00139958	0.00294162	0.00160419	0.00263173	0.00193523	0.00111935	0.00157221	0.00159692	0.00180512	0.00187566	0.00264492
Cre01.g055465	1.84678	1.97376	1.73949	0.9944	1.3668	1.1854	2.56139	3.95724	2.49189	4.65365	2.96995	4.59526	0.57266	0.461465	0.685961	1.22907	0.734439	1.35931	4.63976	4.58622	3.30223	0.394633	0.492311	0.92322	1.59725	0.875228	1.34627
Cre01.g055469	1.01927	1.10534	0.377861	1.18189	0.964489	0.780186	1.70039	1.67743	1.25263	1.48474	0.45288	1.29544	0.655194	0.222304	0.266904	0.0901	0.0265354	0.013325	2.33186	1.47017	1.48686	1.2851	1.19768	1.25206	0.357676	0.893188	0.686578
Cre01.g055473	0.0138284	0.0220105	0.00169825	0.0424174	0.0579571	0.0014777	0.0603781	0.179328	0.112765	0.0477357	0.0199688	0.0418877	0.00136861	0.00980202	0.0329519	0.00556187	0.00139958	0.00294162	0.0265337	0.0412516	0.0390569	0.0161074	0.0329403	0.0783342	0.0974087	0.0319631	0.0432473
Cre01.g055477	1.9202	1.61154	0.785197	3.51261	2.66046	2.06297	2.93149	4.81961	1.72853	4.34672	1.15955	4.61474	0.886764	0.754792	0.984463	1.0672	0.413556	0.664548	2.84707	2.90128	2.59666	1.08783	1.0257	2.10956	2.13139	1.55343	1.85618
Cre01.g055500	0.63728	0.48156	0.0620458	1.7297	0.794661	0.506317	0.181609	0.306982	0.112484	1.43993	0.368102	1.40924	0.141205	0.130042	0.214749	0.0310688	0.0457505	0.0229741	0.768881	0.633691	0.609067	0.433013	0.357789	0.379234	0.0544129	0.234343	0.25366
Cre01.g055550	1.91557	1.47368	2.76953	5.58204	6.04567	5.95931	2.28397	2.35057	3.03115	1.40333	1.47528	1.23961	11.2421	10.9304	10.9678	1.52806	1.55053	1.63319	2.481	2.06805	2.76527	12.3092	12.6159	9.1391	4.25793	6.47545	6.27036
Cre01.g055600	0.399802	0.208041	0.0277901	0.32074	0.190413	0.114329	0.134279	0.0739747	0.02687	0.074314	0.00888199	0.00846882	0.00136861	0.00544985	0.0030535	0.00309236	0.00139958	0.00294162	0.0295051	0.0294887	0.0470499	0.00447781	0.0122097	0.0609746	0.0180529	0.0177713	0.0288543
Cre01.g055966	0.108538	0.121947	0.0153847	0.227176	0.155687	0.0999363	0.265899	0.149566	0.104127	0.0705266	0.00737565	0.0527442	0.0196563	0.00452559	0.0963545	0.056494	0.0554604	0.0455727	0.0367518	0.0489751	0.132239	0.122707	0.131807	0.0434002	0.0839507	0.162331	0.327463
Cre01.g056331	3.7064	3.40504	4.05601	8.75952	9.2693	8.76073	7.16832	6.74303	7.76614	1.36246	1.2213	0.876794	10.1473	7.26452	9.16792	2.10104	2.86799	1.42046	2.43423	2.20496	2.48243	10.6627	10.6131	11.5923	5.86414	7.24459	7.31276
Cre01.g056696	0.430775	0.675271	0.133685	0.744769	0.581921	0.344804	0.40774	0.581567	0.205293	0.739012	0.254477	0.695567	0.308952	0.187372	0.33439	0.141758	0.123702	0.16306	0.873526	0.901203	0.497732	0.416241	0.456061	0.48065	0.147124	0.181036	0.636866
Cre01.g057061	0.336895	0.591703	0.205284	1.45388	0.416069	0.0818276	0.382372	0.281863	0.0947323	0.502613	0.114073	0.351893	0.178828	0.214098	0.0922747	0.00115332	0.00139958	0.00294162	0.378939	0.168324	0.579663	0.446544	0.313623	0.140389	0.098198	0.214814	0.305184
Cre01.g057426	0.00271493	0.00172216	0.023562	0.00218174	0.00237359	0.0014777	0.00109019	0.00248492	0.00223896	0.000973142	0.0677757	0.0014816	0.00136861	0.00188353	0.00152661	0.00115332	0.00139958	0.00294162	0.112572	0.00263173	0.00193523	0.00111935	0.0155281	0.00159692	0.00180512	0.00187566	0.00264492
Cre01.g057791	0.94934	1.56702	0.391856	0.728003	0.572711	0.423091	0.770552	0.694981	0.168961	0.946724	0.396032	1.23449	0.263859	0.233653	0.638859	0.265159	0.249895	0.0156859	0.822238	0.932756	1.0179	0.698802	0.837554	0.517857	0.297211	0.320004	0.725752
Cre01.g058156	0.00271493	0.0416922	0.00169825	0.00218174	0.00237359	0.0014777	0.00109019	0.00248492	0.00223896	0.000973142	0.0226948	0.0014816	0.00136861	0.00188353	0.00152661	0.00115332	0.0310275	0.00294162	0.00160419	0.00263173	0.00193523	0.00111935	0.00157221	0.00159692	0.00180512	0.00187566	0.00264492
Cre01.g058521	2.46947	2.19496	1.29552	3.67843	2.49288	1.8186	2.76061	3.06482	1.43309	3.52728	1.90012	3.02624	3.22628	2.25426	2.74322	2.26502	1.0938	1.30088	2.84127	2.82707	2.94261	2.834	2.94244	3.06276	2.42206	2.70654	2.83845
Cre01.g058886	5.2371	5.80149	5.48239	5.79022	6.30637	6.08958	7.00489	7.09725	5.83274	7.94128	4.97301	8.17749	6.85692	6.53514	7.16773	2.30545	2.94498	1.7801	7.58631	7.61275	6.78355	6.32813	6.84229	6.91137	4.33499	6.26537	5.9035
Cre01.g059252	10.3688	9.07341	5.57895	10.3172	12.5772	8.77094	5.61975	3.45815	3.39208	4.36057	2.64181	5.1239	7.04049	4.79245	6.30675	1.56533	1.97414	0.996968	5.17829	6.75527	8.66536	8.6033	9.81207	10.1381	3.18838	4.5471	5.61489
Cre01.g059617	3.80539	5.11759	2.2712	6.30649	4.75247	3.21609	2.27216	1.82404	1.52386	4.14155	2.28963	3.98784	3.16283	1.73269	3.5264	0.605841	1.14778	0.785955	4.75371	4.6849	5.41127	3.63222	3.49718	3.46301	1.47678	2.51963	2.66121
Cre01.g059982	1.89191	2.18754	0.974657	3.44194	3.54955	1.95042	1.78796	1.34271	1.04878	1.20108	0.444655	1.15694	2.12901	0.915611	1.50275	0.241401	0.494575	0.388056	1.43955	1.43457	2.03913	1.69458	2.16182	1.46837	1.13967	1.04047	1.01198
Cre01.g060347	8.76101	8.03983	6.09724	12.08	10.7536	8.6323	3.83389	3.41425	3.64027	7.99913	5.4561	8.28281	8.40149	5.81563	7.35558	2.16933	2.6705	2.49531	9.51405	8.58601	9.30942	9.83092	10.2723	10.012	3.53797	8.19575	7.06851
Cre01.g060712	0.00271493	0.00172216	0.0216332	0.0660915	0.00237359	0.0014777	0.0180916	0.00248492	0.00223896	0.0123963	0.00122125	0.0148332	0.00136861	0.00188353	0.00152661	0.00115332	0.00139958	0.00294162	0.0258392	0.00263173	0.0253564	0.00111935	0.00157221	0.00159692	0.0505916	0.00187566	0.134769
Cre01.g061077	109.166	90.4874	72.1801	170.82	171.466	153.739	98.2558	114.365	92.3826	43.6951	33.6061	65.8501	115.644	99.5863	134.867	156.734	127.474	124.43	46.7828	52.1543	81.7232	103.276	108.381	102.272	100.171	133.754	117.29
Cre01.g061442	11.8418	16.8909	25.5952	16.0262	12.5834	16.9056	15.0295	19.3916	17.0531	23.7461	31.5189	23.1704	14.015	21.807	16.0941	20.4394	18.9611	22.2995	21.637	23.2289	20.1403	16.8605	18.7265	16.5847	24.3397	26.5459	23.3743
Cre01.g061807	30.1305	36.4522	32.0714	39.8034	40.6093	42.0037	42.6997	26.9581	49.507	81.5586	98.4185	95.9243	70.5381	73.4171	76.7336	213.811	227.103	227.958	63.9849	64.8723	45.8219	69.0906	71.4199	62.1657	148.565	132.291	121.423
Cre01.g062172	17.8053	16.6853	26.9317	4.35039	5.63873	8.20424	4.14211	4.77214	3.41213	4.50559	3.56178	2.58952	1.54248	3.005	1.65306	1.36408	2.61737	1.65056	1.62688	2.10227	3.3381	1.66098	1.34646	1.74653	1.1583	0.178162	0.96424
Cre01.g062537	3.005	5.23573	6.97286	7.23749	7.68953	9.2331	4.85945	7.79069	7.08773	2.7662	4.00718	3.22825	8.22358	10.3346	9.04657	1.43245	2.02147	1.1475	4.59139	5.02756	3.45779	9.65807	10.5457	7.62159	3.65858	6.2169	5.15144
Cre01.g062902	1.69868	2.95161	3.53043	2.4229	2.47562	1.17989	1.16958	1.47449	1.48415	4.04605	2.72278	4.51398	0.99692	1.35459	1.41673	0.0683218	0.201215	0.0505211	4.50203	4.70539	3.01857	2.11466	2.57394	2.27734	0.917367	1.52146	1.96562
Cre01.g063267	4.48894	5.14195	2.08941	2.47143	2.03488	2.00884	3.90449	3.33195	2.01129	4.37592	2.02776	3.26466	1.46175	0.995364	1.32566	0.138883	0.0454472	0.0136931	4.04162	4.04182	5.50487	2.13842	2.19343	1.8865	0.99456	1.80911	1.45428
Cre01.g063632	0.904119	0.989364	0.442534	0.98799	0.882737	0.398024	0.844558	0.9219	0.54308	0.260085	0.130558	0.389016	0.358814	0.160217	0.213199	0.00115332	0.00139958	0.0504183	0.243957	0.349176	0.398998	0.485424	0.620678	0.501489	0.21229	0.375509	0.494824
Cre01.g063997	21.2937	20.8109	5.13716	22.8347	18.1126	11.3567	11.9049	11.1208	8.07789	20.8147	6.88645	19.8909	17.2837	12.2544	18.1143	11.3914	10.243	10.1599	16.1601	14.0908	13.2967	15.4882	16.0526	12.5511	8.81959	14.2262	18.767
Cre01.g064362	1.12817	0.95981	0.431129	1.27446	0.9771	0.478425	0.577547	0.627867	0.561595	1.70875	0.597103	1.65598	0.271591	0.151481	0.288175	0.023987	0.0392469	0.0118249	1.78803	1.5334	1.12296	0.610736	0.547209	0.713212	0.219386	0.281443	0.528461
Cre01.g064727	0.0460489	0.00172216	0.00462344	0.0141251	0.026318	0.00900991	0.0193327	0.0240792	0.00223896	0.513973	0.159591	0.367738	0.00886071	0.0163204	0.00152661	0.00463028	0.0181822	0.00294162	0.386565	0.181523	0.352246	0.0100571	0.021329	0.0260854	0.00540622	0.00187566	0.00720072
Cre01.g065092	0.00271493	0.00172216	0.00169825	0.00218174	0.00237359	0.0014777	0.00109019	0.00248492	0.089793	0.000973142	0.00122125	0.0014816	0.00136861	0.00188353	0.00152661	0.00115332	0.00139958	0.00294162	0.00160419	0.00263173	0.00193523	0.0448913	0.00157221	0.00159692	0.00180512	0.00187566	0.00264492
Cre01.g065457	1.81106	2.02735	0.89519	4.02909	3.92792	2.77251	1.00264	1.24881	1.55335	7.22733	5.6673	9.2838	12.9896	9.87488	17.7366	10.454	21.7513	21.0955	8.34387	7.15821	5.02146	5.76065	5.92065	5.74212	5.04683	14.3753	10.6557
Cre01.g065822	57.4053	47.2558	23.061	12.5976	13.05	9.16588	9.25056	7.83742	5.92984	26.9957	11.8337	21.8842	1.1055	0.755189	0.871325	0.203145	0.1745	0.112663	24.5766	30.3022	40.9759	1.70061	1.88825	3.02803	1.21559	2.02478	3.13945
Cre01.g066187	36.8992	53.8719	40.803	24.212	31.1396	28.4032	29.8884	22.6612	30.3145	50.7756	43.0658	49.6799	31.9549	23.711	28.5731	5.64559	8.31343	8.78308	63.762	61.0351	56.3923	42.1665	41.0996	37.7488	28.7922	23.5958	25.7879
Cre01.g066552	84.428	86.9302	109.534	72.1257	94.8364	90.8813	102.521	116.376	90.0726	35.85	24.6129	29.234	33.3927	22.3355	29.5912	10.0111	4.50379	5.18558	39.6496	49.0261	55.1512	40.2504	44.1205	57.076	37.1323	24.5288	32.1819
Cre01.g066917	1592.56	1756.24	2478.26	1596.96	2264.52	2740.46	2469.48	2021.07	4144.82	683.593	1306.25	591.812	384.249	351.538	254.369	167.055	212.415	160.938	715.624	613.24	603.025	668.211	618.492	1015.17	1086.58	897.388	1493.44
Cre01.g067282	0.00271493	0.00172216	0.00169825	0.00218174	0.00237359	0.0014777	0.00109019	0.0130392	0.00223896	0.000973142	0.00122125	0.0014816	0.00136861	0.00188353	0.00152661	0.0125367	0.00139958	0.00294162	0.00160419	0.00263173	0.00193523	0.00111935	0.00157221	0.00159692	0.00180512	0.0180116	0.00264492
Cre01.g067647	0.00271493	0.00172216	0.00169825	0.00218174	0.00237359	0.0014777	0.00109019	0.00248492	0.00223896	0.000973142	0.00122125	0.0014816	0.00136861	0.00188353	0.00152661	0.00115332	0.0243777	0.00294162	0.00160419	0.00263173	0.00193523	0.00111935	0.00157221	0.00159692	0.00180512	0.00187566	0.00264492
Cre01.g068012	6.64852	6.74213	4.29675	1.59399	1.77198	0.786062	1.122	0.721569	0.737632	4.55245	1.72781	2.4411	0.0840266	0.0928607	0.00152661	0.0351274	0.0172423	0.00294162	3.62392	3.35904	5.78655	0.165312	0.138695	0.296844	0.133295	0.0630848	0.546279
Cre01.g068377	7.37816	7.41108	3.07823	5.1709	3.77554	2.48543	2.11718	2.21746	2.4478	5.36314	2.65496	5.06292	2.51779	1.53173	2.43713	0.0192073	0.0942795	0.156233	6.91817	6.27835	7.49703	4.17191	3.74131	4.49062	1.02039	3.02169	3.1961
Cre01.g068742	12.4954	12.497	5.62271	16.6464	14.5608	10.8234	10.0784	9.04258	6.78681	9.86525	4.32658	8.97272	7.92388	4.8084	7.27181	5.83278	4.26754	5.57447	9.4832	9.41597	8.21119	9.95328	10.5252	12.09	10.1725	16.984	17.6139
Cre01.g069107	8.72499	7.73407	22.2636	13.5774	13.9461	23.7333	21.1561	22.2554	30.2444	11.8271	13.7977	9.46401	15.1916	23.6823	13.9028	9.45783	13.6121	8.22784	8.67691	9.34091	8.11409	20.7906	22.5859	19.7297	22.885	19.4907	16.7048
Cre01.g069472	6.3969	7.11061	3.94205	4.735	6.09728	4.38271	6.10031	6.40481	3.95812	4.41642	2.16245	4.06019	2.46985	1.4049	1.72424	0.523009	0.215314	0.336841	4.23562	4.60307	5.25237	4.62949	4.57414	5.06126	1.67438	2.56935	2.66307
Cre01.g069837	7.80696	6.15648	1.6031	3.00692	2.72344	1.56202	1.13488	0.598026	0.562333	5.55015	1.75873	4.62685	0.442983	0.164501	0.258072	0.0149346	0.00733067	0.0331305	3.91862	4.66017	6.20509	0.610925	0.530704	0.848377	0.200529	0.38622	0.836113
Cre01.g070202	11.5215	13.6805	17.0475	12.1632	12.155	16.7756	21.2344	23.8891	25.2159	20.4716	18.1223	20.9239	15.0368	14.7825	14.9734	17.8998	14.5117	11.5424	19.2489	19.5051	17.5241	10.7946	11.3883	12.8441	21.5185	14.5952	14.9737
Cre01.g070567	12.7592	18.4758	14.4176	10.7136	10.6489	10.0538	14.5061	12.2726	11.4461	8.0539	7.08914	7.15136	6.23968	6.60774	6.86676	0.628386	0.973312	0.413035	10.3591	11.7478	11.5711	10.09	10.8525	12.5871	6.1793	5.3366	4.82098
Cre01.g070932	9.24809	7.76125	1.92677	8.0692	5.60668	3.80815	4.75908	3.46939	2.92444	6.16806	2.37375	6.65344	4.28896	2.19243	3.53011	0.722985	0.846812	0.71528	6.11918	5.80078	5.81228	4.86628	5.53201	5.03748	1.93861	3.80386	3.83827
Cre01.g071297	0.00271493	0.00172216	0.00169825	0.00218174	0.00237359	0.0014777	0.00109019	0.00248492	0.00223896	0.000973142	0.00122125	0.0014816	0.00136861	0.00188353	0.00152661	0.00115332	0.00139958	0.00294162	0.00160419	0.00263173	0.00193523	0.00111935	0.00157221	0.00159692	0.00180512	0.00187566	0.00264492
Cre01.g071662	7.56584	7.64434	4.29798	7.76275	7.18585	5.20904	5.43573	5.78869	4.21528	0.418886	0.0126671	0.0301946	0.00136861	0.0310893	0.00152661	0.00115332	0.00865897	0.00294162	0.00160419	0.00263173	0.0619388	0.00111935	0.00580431	0.00159692	0.00180512	0.00187566	0.0137169
Cre01.g072027	1.53381	1.17546	0.0821329	0.648221	0.480511	0.253422	0.217509	0.242394	0.23824	0.690275	0.334693	0.966759	0.341045	0.0483206	0.135368	0.0137091	0.00139958	0.00294162	0.539558	0.784376	0.786194	0.277915	0.243577	0.205953	0.00180512	0.0393919	0.213195
Cre02.g073150	3.43429	3.60544	2.61177	3.18273	4.14827	2.57343	3.6567	5.68546	4.00075	2.92596	2.08921	2.59567	2.30586	1.96818	1.79923	0.999231	0.634731	0.651961	2.734	2.89596	2.23577	3.12788	3.13304	2.6215	2.02453	1.98451	1.50824
Cre02.g073176	1.89934	2.70202	1.12324	2.2536	2.19489	1.51917	2.17314	2.04311	2.28557	2.06543	1.21765	1.96567	1.3173	0.754528	1.1605	0.285423	0.362613	0.223474	2.10255	2.20589	1.51306	1.37361	2.06608	2.14397	1.64667	2.48454	2.19325
Cre02.g073200	35.8467	39.8382	24.798	25.0834	29.2937	21.4416	24.1575	27.7227	21.9164	24.9438	14.124	19.4584	30.6376	24.0769	30.4683	3.97408	2.64032	4.19527	29.4597	29.9431	39.7777	33.6167	32.1042	36.146	14.5295	20.0893	18.8112
Cre02.g073250	23.7066	21.393	6.32334	27.6916	23.2314	15.6738	21.602	19.8714	14.1851	21.987	10.241	21.2856	13.0454	6.60777	11.1245	13.2574	12.6098	16.4228	18.9782	21.8212	19.4214	11.1571	13.3282	15.1936	12.8399	22.1399	22.9885
Cre02.g073300	12.7474	13.5266	7.81053	15.7409	11.1461	7.54642	7.68457	5.12746	8.28173	9.77869	7.2687	7.96567	12.39	10.368	12.2672	2.8922	2.96834	2.13866	13.9544	11.9095	11.8474	11.7549	14.3608	16.3554	3.68386	9.72706	9.09776
Cre02.g073350	6.96044	7.18659	7.11716	4.08032	4.23483	3.72679	2.53072	3.23525	2.26523	9.54487	8.3217	9.01161	5.88452	5.44282	5.15134	2.07965	2.25099	1.9847	7.70594	6.63874	7.71798	4.90315	5.08812	5.76623	2.70832	4.09872	3.55202
Cre02.g073400	10.5131	11.5947	4.16062	9.43932	8.09301	5.80513	4.33392	2.66693	3.80267	12.1746	4.70044	11.4028	4.32893	2.3464	4.6135	0.998547	1.25863	1.03921	12.615	9.62661	11.1673	6.7387	7.61751	6.57463	3.05144	6.05729	6.30737
Cre02.g073450	25.6095	18.9368	10.2041	14.1028	16.3651	13.3357	7.38223	3.79597	9.27894	21.4861	12.8706	20.3791	22.272	16.2947	22.1837	3.16308	7.08623	7.55665	26.891	29.2178	22.212	18.3796	22.7896	18.2766	5.58706	16.6629	15.7661
Cre02.g073500	14.1645	10.4724	13.9608	3.50527	3.65373	3.31475	5.70343	7.37115	3.53754	11.0251	7.10841	7.27288	0.0153767	0.0708054	0.0317373	0.0964235	0.00139958	0.047534	7.97337	9.5525	13.7491	0.151259	0.317261	0.513039	0.112582	0.0230887	0.399871
Cre02.g073550	41.7241	54.748	53.3337	52.038	88.8664	101.195	92.2187	78.0247	102.822	30.2587	25.7935	22.8476	54.8357	55.6737	49.7955	22.3755	27.9891	24.2671	36.988	37.8564	41.0276	81.4015	87.634	102.11	79.3308	52.4724	58.4441
Cre02.g073600	68.8102	65.3196	73.3611	79.8609	108.434	115.625	27.6305	49.9845	35.3548	179.791	262.4	239.944	185.109	233.727	180.343	96.7311	116.29	107.066	135.877	154.632	107.102	127.396	153.327	104.881	70.4538	53.3839	41.0698
Cre02.g073650	20.8518	26.2146	19.7606	18.3494	22.6692	21.1992	24.9119	26.353	22.4753	13.9832	8.99502	11.9457	15.9587	12.6332	15.1143	12.172	11.6938	10.7238	16.3229	14.9774	15.6579	17.4969	16.1054	19.2924	14.8747	22.3311	22.6818
Cre02.g073700	8.32908	8.57779	9.17136	15.9137	18.8705	15.6753	19.7712	19.4744	19.4058	4.99962	2.43468	3.74052	4.19418	2.29199	2.68875	1.59662	1.44771	1.14199	5.47032	4.63219	6.81547	9.6261	9.32612	14.1301	9.65306	10.1264	14.3109
Cre02.g073750	66.7319	56.9951	43.8463	31.2171	28.0048	22.3429	16.1009	15.8899	10.9929	48.9489	31.4618	41.9932	4.10651	2.4554	3.06773	0.960857	0.408753	0.473675	46.2592	48.1551	50.7928	10.8525	10.0325	15.7583	4.41271	6.21212	11.6553
Cre02.g073800	1.07048	1.45804	2.38701	3.55806	3.71344	4.10147	3.04265	3.98349	3.85282	0.893492	1.24588	0.769953	4.31024	5.45877	4.1626	4.58829	3.64637	3.33582	0.789418	1.0758	1.43652	4.96436	4.52481	4.8874	5.30467	3.47144	3.07803
Cre02.g073826	0.0551977	0.00172216	0.133008	0.0338628	0.00237359	0.0014777	0.16685	0.00248492	0.032151	0.0254057	0.00122125	0.0759997	0.00136861	0.00188353	0.0219219	0.111004	0.00139958	0.262665	0.317736	0.00263173	0.207867	0.048221	0.160704	0.00159692	0.129606	0.191377	0.00264492
Cre02.g073850	1.43116	1.77359	4.99253	2.67883	2.34038	3.92437	2.91914	2.39476	7.0948	0.394267	0.603401	0.425746	1.80105	2.32509	1.46868	0.957966	1.74889	1.3919	0.661464	0.641063	0.875309	2.7804	2.95292	3.35331	2.47248	2.19728	2.88806
Cre02.g073900	9.56649	14.1994	6.48631	8.93398	11.8351	9.77567	13.0473	12.8482	11.934	4.35857	2.01343	3.98886	8.24252	5.92997	8.35241	3.81654	5.00071	5.11446	7.5802	7.04781	10.0093	8.57162	8.86715	10.9699	6.91151	8.6613	7.55835
Cre02.g073950	0.476839	0.57827	0.2371	0.780086	0.571003	0.355422	0.823646	0.759899	0.476134	0.156767	0.0918098	0.0750335	0.139814	0.0482855	0.108216	0.365309	0.2869	0.270131	0.152492	0.329005	0.128265	0.145469	0.240395	0.360155	0.490507	0.314906	0.454485
Cre02.g074000	20.0799	12.9135	2.37857	12.3435	7.1716	4.88921	6.83949	4.1745	2.41008	2.44589	0.281175	1.87667	0.437113	0.488819	0.25777	0.326313	0.0961027	0.0482589	2.10158	2.0399	2.67336	0.472509	0.472412	1.8077	0.914391	0.703225	2.02985
Cre02.g074050	0.0133358	0.0141509	0.123183	0.400881	0.396327	0.318331	0.138849	0.172939	0.108748	0.012276	0.00770293	0.00367231	0.133435	0.137066	0.0953338	0.00536372	0.00139958	0.0396624	0.00639709	0.0568314	0.00627757	0.302905	0.247075	0.287065	0.0751507	0.31595	0.300287
Cre02.g074100	5.60355	7.70321	25.3072	6.51254	9.76821	15.3784	8.74971	5.17063	21.478	6.57371	15.2526	5.6267	6.6344	12.8277	6.09506	1.40341	4.10984	2.49766	5.97174	6.23778	7.66972	16.0765	16.6704	21.7871	20.5379	9.02204	11.2639
Cre02.g074150	63.5032	46.7512	12.4111	61.2313	44.5725	33.9096	51.8791	56.7112	29.0376	44.4133	16.0109	38.5535	26.7588	15.3929	20.1722	6.46669	3.40091	3.38455	29.7735	30.8554	37.1052	35.6772	37.6221	42.4439	20.6655	25.6099	29.027
Cre02.g074200	1.74221	2.34536	1.5247	2.36096	4.11163	2.52352	1.5371	1.69692	1.12081	0.783927	0.390514	0.801981	1.02071	0.87551	0.826173	0.0104586	0.0924049	0.00294162	1.73382	2.5044	2.64394	1.85517	2.51894	2.46482	0.598349	0.315545	0.455407
Cre02.g074217	0.00271493	0.00172216	0.00169825	0.00218174	0.00237359	0.0014777	0.00109019	0.00248492	0.00223896	0.000973142	0.00122125	0.0014816	0.00136861	0.00188353	0.00152661	0.00115332	0.00139958	0.00294162	0.00160419	0.00263173	0.00193523	0.00111935	0.00157221	0.00159692	0.00180512	0.00187566	0.00264492
Cre02.g074250	4.72084	4.30583	0.660385	7.30546	3.93594	2.20541	1.42522	1.33136	0.803298	6.58568	1.84214	6.62412	3.8938	2.29352	3.51279	4.29885	4.29873	4.0386	4.70088	3.7863	4.48196	4.31723	4.3346	2.93965	2.01766	4.24518	4.50387
Cre02.g074300	14.6951	8.05253	1.42702	22.4523	7.63947	3.29734	3.90413	2.48441	1.33049	5.95764	1.21678	4.01169	4.96178	2.44668	3.34649	0.122497	0.16034	0.090581	6.13607	6.44632	7.52678	10.0366	8.82678	8.18541	1.00117	4.83978	7.68346
Cre02.g074350	0.932699	0.604014	0.198308	1.10231	0.951142	0.547474	0.386968	0.900835	0.31957	0.309341	0.114878	0.373929	0.607029	0.311118	0.490265	0.198602	0.189552	0.212128	0.407933	0.420858	0.665033	0.778863	1.06368	0.839141	0.315619	0.586517	0.712077
Cre02.g074370	35.5305	35.6508	7.07434	18.9771	16.2059	9.38127	8.77331	5.03231	4.25421	30.9867	9.28124	24.2533	11.3753	5.26848	9.31634	4.45824	3.49455	3.88446	29.4299	26.0355	34.9473	14.0123	12.7358	15.1217	6.73871	6.10728	8.54555
Cre02.g074400	20.5223	21.8012	9.6388	17.4085	17.6746	10.6717	8.23104	9.34618	8.77407	14.9054	7.21086	11.5944	16.3274	9.20812	13.2274	1.90838	2.34637	1.75368	17.2361	14.1542	17.0225	17.5998	16.9231	20.2324	6.20862	12.0053	12.6491
Cre02.g074437	16.0713	17.2831	7.62714	13.6679	13.7632	7.00846	5.6375	6.11676	4.86321	9.70679	4.36039	9.6136	11.0711	4.9523	8.83102	0.556787	1.00779	0.694778	13.8	11.928	11.9537	12.4715	12.0224	13.6743	2.27532	6.64951	7.8741
Cre02.g074474	0.00271493	0.00172216	0.00169825	0.00218174	0.00237359	0.0076075	0.00109019	0.00248492	0.00223896	0.00447394	0.00122125	0.0014816	0.00748152	0.00188353	0.00772088	0.00115332	0.00139958	0.00294162	0.00160419	0.00263173	0.00193523	0.00111935	0.00157221	0.00159692	0.00180512	0.00187566	0.00264492
Cre02.g074511	41.1627	41.3693	34.7224	45.2504	42.9541	37.7614	30.6281	46.7407	32.1258	48.8257	46.9151	51.7951	49.5727	46.0625	50.2585	30.3121	24.0349	24.3356	51.6588	52.0741	47.7003	44.7105	44.9116	45.0594	28.369	37.609	35.7028
Cre02.g074550	7.69053	9.89017	20.2465	8.90083	10.1289	18.3981	11.3342	21.5308	22.3039	8.38961	19.824	9.83654	8.69332	13.376	7.05682	9.89815	9.4995	8.87598	8.83183	7.72875	6.54874	8.04881	7.21839	7.28247	11.7725	9.33901	9.04625
Cre02.g074600	3.39534	3.23604	4.09579	2.23447	2.22512	2.31912	1.77898	1.8697	2.38761	5.12302	5.45214	5.18492	3.70617	3.43943	3.98165	4.68286	5.31868	4.42119	4.83288	5.21955	4.35899	3.01652	2.88225	3.76747	2.24966	4.83011	3.76094
Cre02.g074626	0.00271493	0.0458413	0.0138799	0.00218174	0.00658404	0.0014777	0.0116076	0.00722876	0.00223896	0.0397677	0.0698694	0.0237926	0.0266005	0.030622	0.061766	0.0556017	0.0136461	0.0102788	0.00160419	0.00736413	0.0325375	0.00503204	0.0091473	0.00159692	0.00811493	0.00187566	0.00264492
Cre02.g074650	7.81208	7.58576	4.32135	9.5128	8.55889	7.87903	10.5546	9.21202	8.87739	21.0989	10.4551	23.0791	18.3787	13.6138	20.1726	69.3269	49.9933	74.7703	19.7411	17.764	13.9325	12.748	13.1316	10.0307	45.6845	29.7769	28.728
Cre02.g074700	10.5671	12.3097	15.2578	13.1185	12.3162	11.4221	9.00142	10.9729	9.90198	14.9765	18.7228	16.6742	11.0135	11.7091	11.1677	16.5992	12.4678	11.9564	12.463	12.8338	12.3811	8.96679	10.2063	10.8077	11.2971	16.5578	15.4928
Cre02.g074720	0.502976	0.372597	0.487851	0.232881	0.347124	0.215393	0.267741	0.587552	0.486439	1.79961	1.80894	1.97044	0.168	0.100903	0.195989	0.0763395	0.0299771	0.00294162	1.58422	1.71478	1.45634	0.254245	0.246156	0.559093	0.187178	0.120645	0.178078
Cre02.g074737	4.37101	4.97648	2.23727	4.06606	3.84869	3.329	6.50909	7.99487	3.9778	4.38278	2.06924	3.31295	2.3763	1.94462	2.49898	1.98413	1.15942	1.70672	3.38056	4.25463	3.33319	2.7216	2.62467	2.33824	3.78225	2.61791	2.14102
Cre02.g074758	5.30557	4.629	1.06065	5.72857	4.60902	2.2884	5.14786	3.81745	2.93925	2.80556	0.946613	2.20125	1.7514	1.1533	1.6576	0.123294	0.111727	0.378708	2.97488	2.98453	3.0303	2.29345	2.12198	3.38392	1.31774	1.85313	2.71384
Cre02.g074800	0.119968	0.14047	0.0232595	0.324846	0.283713	0.126268	0.436274	0.3911	0.245776	0.464585	0.253285	0.626541	0.00136861	0.0117292	0.00152661	0.0266216	0.0130672	0.00492138	0.325443	0.521829	0.202522	0.0530045	0.0744538	0.0937357	0.0699363	0.0573712	0.108676
Cre02.g074850	1.12769	0.518533	0.452892	0.691815	0.945262	0.617799	0.302999	0.503188	0.0875792	2.50868	1.9541	3.97484	1.04155	0.719405	0.925582	0.0302374	0.385894	0.00294162	3.38992	3.5242	2.22952	1.26975	1.63163	1.84543	0.211827	0.695078	0.329163
Cre02.g074900	36.7737	30.9495	9.40261	46.6676	39.6762	24.8321	29.5206	35.2185	15.2899	17.5425	5.6233	17.3442	31.5803	13.8294	28.3329	8.78241	6.06944	5.62676	15.5037	11.1195	16.4385	39.2992	33.7371	33.9374	13.6599	19.4049	27.7595
Cre02.g074950	3.11586	3.47121	2.15946	4.65248	6.0514	3.73998	4.00334	4.27762	3.65695	3.7087	2.14087	4.11252	2.1231	1.26679	1.82071	0.550039	0.589064	0.425219	3.47387	3.49677	3.48944	3.58864	3.73063	4.67158	2.02151	2.98138	3.91728
Cre02.g074976	0.194112	0.236493	0.098169	0.185242	0.246532	0.15192	0.164196	0.228568	0.0921269	0.105889	0.0622901	0.134623	0.0221339	0.0254802	0.0856578	0.00578319	0.0113547	0.00855285	0.220716	0.238976	0.155676	0.0502452	0.0723078	0.135752	0.060771	0.108014	0.0809429
Cre02.g075000	27.4634	31.6411	89.0994	17.6344	21.0599	30.6011	14.121	8.25791	19.7689	20.8497	44.3892	17.1663	3.11872	6.35806	2.03564	0.975052	0.929863	0.824011	16.6462	23.7322	25.1385	8.43106	7.80969	9.05056	4.48875	8.64535	13.3438
Cre02.g075050	32.9731	35.881	26.51	23.6087	31.5653	31.2871	44.7045	42.4096	36.1592	18.8665	10.8055	16.1166	25.3303	20.7036	25.3853	5.50712	5.22014	4.28267	20.1342	21.3037	27.195	27.7091	29.7576	30.7284	19.8584	14.9976	16.1552
Cre02.g075100	3.87715	5.60665	6.38561	6.07771	9.10583	10.2806	9.25914	11.8599	12.1964	4.10384	4.50019	4.23697	11.9743	12.6055	12.61	39.7969	38.1609	36.2159	4.94004	4.29488	4.09927	8.02788	9.336	11.0947	12.6475	10.5731	8.81297
Cre02.g075150	87.3471	64.3068	14.558	55.7185	48.4317	42.539	68.7292	55.0067	43.3047	60.3091	20.5781	60.9322	52.5832	38.684	53.9304	66.8202	62.4398	74.6778	59.7414	64.1545	61.5196	40.0463	42.3016	40.0057	52.9743	46.2821	43.3606
Cre02.g075200	0.881903	1.26609	0.29168	1.76101	1.25183	0.744346	1.10349	0.318285	0.402888	0.899371	0.199765	0.628559	0.811876	0.330946	0.563146	0.0695503	0.150211	0.123431	0.580649	0.66323	0.7326	1.02725	1.27235	1.0318	0.470991	0.579556	1.47098
Cre02.g075250	2.82218	2.65779	4.98705	2.07763	2.90329	3.42356	4.21802	4.25012	4.72604	1.99715	3.15839	1.94288	3.88276	4.12593	3.67074	3.09314	2.28437	1.76265	2.63988	3.09694	3.32123	3.41057	3.75348	3.8635	3.97595	2.48698	1.94176
Cre02.g075301	0.249049	0.223615	0.307757	0.32908	0.598546	0.329857	0.540487	0.657157	0.490986	0.467334	0.343038	0.474795	0.427611	0.258011	0.486943	0.26198	0.257187	0.182328	0.275695	0.342896	0.360725	0.435141	0.527336	0.448561	0.75571	0.464952	0.527244
Cre02.g075350	12.5803	12.6185	7.56017	5.94327	8.15209	5.89314	9.45291	10.8134	8.69158	4.13141	1.19342	3.31256	2.52672	2.08288	2.51638	6.13095	7.99481	8.08397	2.0703	2.81757	3.63098	0.735357	1.28813	1.80328	2.50111	1.85719	3.67594
Cre02.g075400	46.5133	64.3887	104.084	26.4191	30.9601	39.5447	54.0721	68.8313	66.4207	63.5888	87.3423	57.4478	17.3377	23.4672	15.9577	19.6562	16.5421	12.6572	73.5825	73.1928	62.7231	21.1654	18.7319	21.5468	25.6588	23.3534	26.3022
Cre02.g075500	14.0976	13.5878	12.9401	11.8147	14.4433	14.0175	12.5395	11.957	11.7122	17.1076	15.726	16.9673	13.1103	11.4129	14.2924	12.12	13.8959	12.5098	17.1566	16.3277	13.6896	10.2107	9.94519	9.49035	10.9602	10.0402	11.7225
Cre02.g075550	2.40908	3.40844	3.4697	1.9196	2.089	2.67645	2.82728	2.13139	3.14514	2.86126	3.4788	2.52395	2.93051	3.76856	3.23322	1.20283	1.39949	1.15298	3.50671	3.11534	3.11532	3.6044	2.76303	3.47182	2.53571	2.24014	2.58068
Cre02.g075600	2.60567	2.37995	0.364277	3.48035	1.78452	1.25843	1.36258	0.724378	0.710834	2.10637	0.381032	1.6803	2.0563	1.08715	2.56092	0.650035	0.729304	0.676866	1.3765	1.78512	1.99512	2.63651	2.76735	2.01165	1.16943	1.88688	2.4344
Cre02.g075650	20.1377	23.1004	16.9241	22.241	22.0744	19.3642	15.3868	13.0689	12.5614	29.8852	19.0385	28.0238	25.526	20.8433	24.051	39.4074	46.0508	49.266	28.4067	30.4277	22.5806	23.6263	24.9142	20.8669	22.3624	39.2715	33.6496
Cre02.g075676	0.400714	0.392499	0.420897	0.15128	0.305356	0.410111	0.124233	0.00248492	0.0359083	1.71667	1.79825	1.44298	0.213522	0.393284	0.489675	0.322339	0.657223	0.733403	0.354868	0.577982	0.377258	0.34109	0.424235	0.0931255	0.492158	0.641225	1.07968
Cre02.g075700	403.738	441.378	1087.42	363.9	489.088	733.491	385.19	400.938	689.324	562.187	1513.46	546.278	575.959	1159.97	559.731	247.651	599.082	385.076	560.821	589.275	533.887	631.353	634.241	571.519	449.862	513.992	485.499
Cre02.g075750	0.354018	0.390105	0.0765572	2.70644	1.49412	0.724639	0.896338	0.649337	0.713787	0.282016	0.00786484	0.059992	0.628799	0.135121	0.584026	0.0109529	0.118278	0.145786	0.235136	0.150868	0.230743	1.36397	1.40549	0.709608	0.626631	0.755335	0.681332
Cre02.g075800	6.35662	6.95135	7.34653	5.24497	4.75932	4.7251	6.03196	8.53476	6.14396	5.48736	4.95436	5.62587	4.04864	4.05323	3.74823	0.736856	0.767214	0.676964	5.71232	6.38786	6.76853	4.93885	4.65792	5.1261	2.77654	3.04762	3.66345
Cre02.g075850	25.5037	26.8688	25.7653	29.8731	25.9282	20.5318	17.336	16.6525	16.8051	22.5525	19.2667	24.8068	21.5973	19.027	24.3672	30.1611	28.9844	36.2784	27.3877	21.4259	25.7299	21.128	19.8478	23.4004	19.4943	33.2733	32.818
Cre02.g075900	26.3523	25.9614	22.9558	24.8739	29.3295	28.5841	37.4412	48.4686	31.1225	28.6045	23.9119	29.9093	32.7201	29.4809	36.3574	22.3681	13.5504	13.8433	28.7599	27.3322	27.0564	32.3035	31.1775	36.5804	28.4005	20.0016	24.0385
Cre02.g075950	40.3829	23.7598	4.64131	15.3882	6.15459	5.34462	11.2916	6.3727	4.36015	46.5428	12.4783	45.5663	5.35719	3.49081	4.38115	1.00358	2.38527	2.26538	32.8212	26.7517	30.1061	9.36941	8.30735	10.9109	4.19368	6.82985	9.77498
Cre02.g075994	0.00271493	0.00172216	0.00169825	0.00218174	0.00237359	0.0014777	0.00109019	0.00248492	0.00223896	0.00924176	0.00122125	0.0110585	0.00136861	0.00355818	0.00152661	0.00115332	0.00139958	0.00294162	0.00160419	0.00263173	0.00193523	0.00111935	0.00157221	0.00159692	0.00180512	0.00187566	0.00264492
Cre02.g076000	0.837469	0.946712	0.550984	0.74355	0.804935	0.731189	1.17599	0.873194	1.10307	0.759296	0.556659	0.813531	1.17903	0.939656	1.52763	3.87275	4.11096	3.16913	0.59351	0.534444	0.804295	0.931372	0.784153	0.855038	2.43083	1.26941	1.85839
Cre02.g076050	0.502639	0.380219	0.259827	0.677781	0.462665	0.408964	0.344323	0.353913	0.237697	0.856675	0.485803	0.693436	0.344736	0.465641	0.68386	0.904735	1.28511	1.19593	0.759149	0.517482	0.627832	0.353605	0.342468	0.248083	0.616983	0.632666	0.709719
Cre02.g076100	2.17837	1.78317	0.206216	6.72968	2.36547	1.35172	1.78728	1.36039	0.824743	6.30583	1.03357	5.66014	4.77843	3.12128	6.23521	7.06554	6.00855	4.30375	2.75419	2.20147	2.05818	2.80018	3.10518	1.60418	2.71089	5.71843	8.42826
Cre02.g076150	10.4329	10.4119	3.94759	13.626	12.3918	7.77382	7.77262	7.86305	5.96639	13.3264	6.18559	15.4427	13.8965	8.27528	14.3275	7.28263	6.93149	7.26232	15.5846	11.6259	11.4133	11.0375	12.6884	11.7744	9.10231	14.5287	15.6184
Cre02.g076200	3.41769	3.82623	0.898266	6.50167	3.95834	2.34762	2.1062	1.29417	1.13233	3.76666	0.984036	3.02201	2.48572	0.807523	1.71847	0.369927	0.330144	0.410318	3.37917	2.92186	2.94212	3.53051	3.47999	2.86556	1.05035	2.17423	3.59554
Cre02.g076250	353.231	360.832	210.571	325.342	312.62	242.119	302.861	332.468	233.374	596.34	449.209	618.957	359.616	246.138	305.141	113.914	100.864	104.857	720.06	664.534	578.523	399.105	366.605	361.488	180.603	284.292	243.735
Cre02.g076300	10.2592	12.6665	10.3157	16.8693	23.7538	20.2208	23.6437	26.4238	25.0265	6.27021	3.66792	5.14201	6.44356	3.75791	5.53033	2.33475	2.23241	2.61462	7.87887	6.57771	7.02878	12.3457	11.3276	20.5598	9.17072	10.1988	12.75
Cre02.g076350	53.765	58.6937	38.1052	57.9396	67.4871	68.9703	122.311	116.864	96.8769	93.4647	51.4073	94.1644	116.297	99.3458	118.663	188.738	143.79	187.033	91.1732	84.0293	81.3154	97.5939	100.71	82.0835	175.792	83.9943	77.8657
Cre02.g076400	0.430167	0.491875	1.21528	0.564199	0.500177	0.67333	0.660113	0.859413	0.902878	0.604215	0.777542	0.680102	0.476655	0.70446	0.54198	0.295319	0.322129	0.291168	0.551449	0.546796	0.684287	0.550735	0.502529	0.490156	0.66872	0.415717	0.491735
Cre02.g076433	0.00271493	0.23377	0.00169825	0.0675764	0.00237359	0.0014777	0.0369962	0.00248492	0.00223896	0.000973142	0.00122125	0.0014816	0.00136861	0.00188353	0.00152661	0.00115332	0.00139958	0.00294162	0.00160419	0.00263173	0.00193523	0.00111935	0.00157221	0.00159692	0.00180512	0.00187566	0.0688985
Cre02.g076466	55.4147	60.0302	106.607	112.455	131.937	132.669	77.6253	71.2494	93.5782	26.9881	34.1015	27.5257	153.057	199.181	194.094	290.049	302.389	353.393	34.8151	35.2193	35.2545	131.616	130.416	148.411	221.468	104.237	109.681
Cre02.g076500	1.59987	2.24364	1.46909	1.7509	1.49177	1.34335	0.820858	0.793699	0.950607	1.68735	1.1354	1.66262	1.23448	0.726581	1.16861	0.362157	0.488854	0.454303	1.60431	1.62398	1.51	1.14949	1.14266	1.49073	0.785287	2.04874	1.7751
Cre02.g076550	5.28495	5.80563	2.31885	5.97026	4.87887	3.82644	2.79938	3.01919	2.65794	5.82939	5.56741	7.33436	2.41912	1.81531	3.828	1.72298	1.41567	1.46795	5.40536	6.98487	5.01943	3.45763	4.19021	4.02687	2.25225	1.91038	2.18435
Cre02.g076600	3.62941	4.11262	3.3691	6.19531	6.13316	5.41456	2.42338	3.17595	4.22805	5.63835	9.84598	6.92627	3.73579	4.62665	3.93012	7.57565	8.4439	9.64384	4.61489	5.04454	4.19447	3.99129	4.67077	4.88069	4.16403	2.8717	2.35624
Cre02.g076625	0.0709205	0.0752555	0.130206	0.198896	0.061764	0.079293	0.0204169	0.0254295	0.0708157	0.139896	0.0994858	0.0781184	0.046788	0.0861783	0.112665	0.00115332	0.0320031	0.012053	0.136081	0.16407	0.18123	0.0767081	0.171619	0.114784	0.00180512	0.187344	0.063371
Cre02.g076650	2.46461	2.30242	3.61827	3.83424	4.20551	5.18679	4.59434	5.12049	4.57456	6.5783	6.82507	6.71542	7.03416	7.60651	7.80248	34.5287	29.008	32.2383	5.84907	6.04055	5.26239	2.89139	3.12738	3.78537	9.11518	10.4122	9.7215
Cre02.g076663	0.0157837	0.00172216	0.0190168	0.0387321	0.00601382	0.0432353	0.0159035	0.00248492	0.0367742	0.0290589	0.0410261	0.0391177	0.0242968	0.0671279	0.0501482	0.165056	0.168268	0.0938859	0.0151427	0.00263173	0.00193523	0.00919248	0.0167102	0.0298035	0.0296485	0.0364826	0.0394899
Cre02.g076700	2.76548	2.63757	1.29576	0.59582	0.489212	0.412261	0.928826	0.79879	0.316409	2.68967	1.26935	1.98997	0.00633491	0.0116682	0.00152661	0.0397247	0.00139958	0.00979158	1.62665	2.36408	2.89031	0.0527288	0.0392117	0.0745985	0.0773028	0.066585	0.0720736
Cre02.g076750	3.59756	4.24162	6.24854	5.13089	5.52975	6.32905	5.57672	5.531	4.8357	3.04277	2.78843	1.9644	6.03491	8.06429	5.69068	1.68193	2.06395	2.15822	3.89395	3.45936	3.96594	7.23481	6.77107	7.71041	4.10085	7.00059	6.73142
Cre02.g076800	8.42958	8.45582	7.10243	7.09153	7.13325	7.499	8.30656	6.43409	9.51799	11.9621	10.5256	13.0711	13.2052	12.1136	15.0461	20.1726	24.6862	24.0314	10.6387	11.0143	9.04793	7.74994	7.74022	8.6003	13.066	19.4953	19.6611
Cre02.g076850	0.674298	0.764618	1.01154	0.916562	0.813572	0.745033	0.808196	0.973436	1.29764	0.540082	0.498311	0.482413	0.549521	0.461563	0.504091	0.563684	1.01538	0.876895	0.542266	0.546543	0.538358	0.504367	0.561654	0.738977	0.592951	0.729628	1.01719
Cre02.g076900	311.996	273.021	115.697	144.321	137.212	111.241	155.062	166.06	98.1118	296.662	150.473	283.737	102.008	66.902	94.3199	39.7049	32.2509	29.1601	273.014	299.868	316.282	94.3357	103.187	123.893	75.3458	79.6289	81.1913
Cre02.g076950	48.2308	39.7594	8.87464	59.58	34.8469	20.3309	27.7311	25.2682	13.7216	25.1249	7.89807	22.7095	14.6658	9.23876	13.5713	6.9479	5.35039	6.16716	17.958	19.3305	21.0126	12.2343	13.2822	11.7835	11.7022	10.4656	10.6818
Cre02.g076987	0.51689	0.45707	0.302734	0.237827	0.229766	0.244408	0.455713	0.387408	0.376342	0.356861	0.211482	0.320259	0.107748	0.0381654	0.0513209	0.0866233	0.0595268	0.102487	0.309937	0.770969	0.557601	0.0878029	0.0627035	0.073201	0.0202279	0.0124452	0.134711
Cre02.g077024	0.00271493	0.0319931	0.00169825	0.00218174	0.00237359	0.0014777	0.00109019	0.00248492	0.00223896	0.00462571	0.00122125	0.0014816	0.00136861	0.00188353	0.00152661	0.0485063	0.00139958	0.00294162	0.00964192	0.00263173	0.00946177	0.00585319	0.00531999	0.0151816	0.00180512	0.00187566	0.00264492
Cre02.g077061	0.223421	0.405008	0.463597	0.536837	0.439821	0.34243	0.200104	0.163559	0.216894	0.299931	0.236594	0.24097	0.422741	0.547689	0.34014	0.194699	0.2573	0.409766	0.250073	0.333244	0.455743	0.265664	0.418865	0.548435	0.201097	0.516418	0.745315
Cre02.g077100	23.2337	24.4576	24.1026	32.8751	34.608	34.3679	28.1387	28.7418	25.9752	19.1476	14.435	19.8559	40.5425	33.1834	44.9062	83.2099	69.83	72.9231	20.9151	19.8616	19.7516	35.0874	34.5589	32.5823	34.632	42.0403	36.0199
Cre02.g077150	2.03671	2.60453	2.64266	3.84457	3.93978	2.84742	1.80077	2.18463	2.69711	0.456697	0.170935	0.143809	2.25093	1.67813	1.86665	0.168036	0.357417	0.207093	0.701436	0.38576	0.868607	3.16317	3.66749	4.90422	1.01368	2.03194	2.67852
Cre02.g077200	0.419222	0.416147	0.624577	0.481185	0.386443	0.306931	0.15897	0.197999	0.196923	0.077804	0.0663956	0.0819268	0.135311	0.0623072	0.166495	0.00543914	0.0320377	0.00804403	0.103793	0.109498	0.311926	0.437118	0.443829	0.367707	0.146064	0.296949	0.389096
Cre02.g077250	4.09782	5.65002	3.6269	2.17768	2.22763	2.18574	1.63054	1.02635	1.64192	2.4387	1.56792	1.46624	0.180803	0.259015	0.269515	0.461907	0.700794	0.403662	1.92814	2.64729	3.36649	0.182414	0.607923	0.275994	0.392227	0.301648	0.881585
Cre02.g077300	66.7348	88.4556	76.7993	49.9658	42.119	39.2949	46.9104	38.2722	27.9326	57.2448	42.3328	44.8445	32.5451	33.011	31.3704	3.26104	3.06194	2.26857	53.468	55.892	68.0414	49.265	48.9196	39.0104	24.3045	27.4907	32.7165
Cre02.g077350	62.2385	58.805	26.2075	61.0049	54.3008	46.0349	27.2212	26.0091	20.5846	87.8079	62.9355	101.392	80.0453	64.2296	85.6403	74.4138	72.4059	82.1188	66.609	66.2334	54.0776	58.55	62.0348	52.3301	39.5078	57.8328	46.1971
Cre02.g077401	5.27006	5.80138	3.23548	5.33742	6.24424	5.13769	5.10262	4.37071	3.97295	6.34234	3.15794	5.68189	8.46654	5.70585	8.24157	3.21912	4.74811	3.96343	5.55408	5.32066	5.88337	7.62733	7.88561	6.55139	4.14739	6.32606	6.80642
Cre02.g077451	2.80278	2.30576	2.47891	1.73877	1.55985	1.57739	2.81348	3.3198	2.42129	2.08723	1.12779	1.7344	0.387818	0.245547	0.55031	0.658643	0.248689	1.27379	3.80683	3.43565	3.20203	0.458524	0.516776	1.35579	2.10001	0.473139	0.906094
Cre02.g077500	3.66802	3.81914	14.4822	4.75408	4.7373	6.3884	4.1875	6.44026	5.95817	4.8191	7.93768	4.59987	2.80994	4.0526	2.59892	0.637218	0.244784	0.102434	6.54248	6.10585	4.94488	4.32268	3.61897	4.04511	2.00557	3.20424	4.02848
Cre02.g077550	409.987	362.761	120.891	309.262	265.907	193.125	222.858	134.307	116.727	101.046	32.9511	79.4905	63.4285	40.1066	56.0178	17.3464	17.1258	23.8464	113.904	129.763	175.08	78.137	93.1225	65.9635	83.3376	52.6471	51.8062
Cre02.g077600	4.34778	3.63851	1.28837	0.557812	0.648965	0.350798	0.60002	0.533046	0.339401	3.16675	0.800745	2.24112	0.0763904	0.0521962	0.0203444	0.00257541	0.0151697	0.0152352	2.82279	2.73151	3.47537	0.134253	0.125413	0.285343	0.141329	0.0851026	0.304389
Cre02.g077650	0.780904	0.770632	2.40233	0.689862	0.940213	1.31401	1.80447	1.99923	2.51989	1.07468	1.63284	0.825753	0.438763	0.680841	0.446598	0.125634	0.296004	0.00929007	1.386	1.51752	1.66889	0.714038	0.88048	0.996786	0.887457	0.74907	0.928043
Cre02.g077700	4.52467	3.30594	0.677585	5.1517	3.87892	2.48333	5.29954	5.14098	3.18269	4.51809	1.09635	4.92053	4.0728	2.8403	4.81225	8.08135	5.56404	7.67505	3.8259	3.76657	4.30494	4.0086	3.59777	3.2075	4.66379	2.78077	4.37708
Cre02.g077750	85.3386	73.1664	27.9673	124.704	133.265	102.739	253.48	376.962	185.126	57.0527	20.5888	54.5277	76.8293	52.2968	70.9127	48.9053	32.0705	32.6272	75.1335	81.5595	78.6809	117.351	112.861	114.434	318.66	210.847	184.431
Cre02.g077800	534.843	405.534	121.958	341.775	274.66	254.912	671.784	686.295	290.153	756.568	273.878	830.681	319.92	244.942	282.545	119.013	79.4522	76.7871	678.119	715.173	694.669	328.065	338.539	326.917	401.879	193.828	199.997
Cre02.g077850	220.439	194.292	62.1407	133.527	115.463	96.8883	163.87	158.476	70.9847	166.264	58.43	170.933	40.0808	31.7951	31.3553	4.62539	3.46607	3.35595	156.858	184.796	249.384	80.3564	92.549	92.8568	71.2224	46.1945	51.7837
Cre02.g077900	1.04476	1.22687	0.464343	1.15369	1.01905	0.637781	0.514649	0.419566	0.348897	1.2759	0.518982	1.13928	0.863097	0.459146	0.708143	0.134466	0.044002	0.12429	1.3899	1.35944	1.76393	1.01817	1.32361	1.40986	0.490625	0.853252	0.636054
Cre02.g077925	0.619738	0.704593	0.629854	0.403476	0.399974	0.277161	0.169917	0.333324	0.147339	0.296888	0.222818	0.275144	0.243367	0.215162	0.0954382	0.00508698	0.0149817	0.0300929	0.315486	0.409635	0.625137	0.464063	0.428484	0.625708	0.10691	0.190021	0.213596
Cre02.g077951	3.59483	3.89136	0.968942	5.06197	2.04073	1.00076	1.55581	1.43316	0.505904	2.04324	0.306586	1.47491	0.40853	0.256523	0.306618	0.0582225	0.209576	0.0574041	1.66655	1.06929	1.90798	1.19436	1.06001	1.23913	0.362557	1.17108	2.38433
Cre02.g077976	0.0583673	0.433545	0.0937639	0.429687	0.222388	0.0456805	0.156828	0.00248492	0.00223896	0.0268645	0.00122125	0.28931	0.044924	0.00188353	0.00152661	0.00115332	0.00139958	0.00294162	0.223988	0.0994948	0.0549507	0.0339933	0.00157221	0.176339	0.00180512	0.0674553	0.0730157
Cre02.g078000	0.156759	0.151219	0.400631	0.568272	0.586417	0.791882	0.698807	0.906145	0.622553	0.213174	0.230482	0.36496	0.438743	0.358602	0.266008	0.143294	0.168807	0.18649	0.64259	0.327948	0.322	0.610031	0.497883	0.317527	0.448384	0.345865	0.606131
Cre02.g078050	3.09617	2.91114	0.72404	2.88524	2.61821	1.73815	1.56204	1.34439	1.36969	3.72802	1.84876	3.92125	3.08691	1.9076	3.42434	2.41703	2.85769	3.76109	3.63471	3.24019	2.95184	2.27495	2.25443	2.51614	1.64417	2.03825	2.10821
Cre02.g078100	193.048	160.56	41.9249	143.891	110.304	87.0583	180.384	147.713	89.1032	176.614	71.7757	194.393	191.247	179.498	228.026	279.301	188.787	221.461	175.814	181.555	177.631	169.382	177.983	137.659	162.071	109.493	93.1262
Cre02.g078150	2.87612	2.25373	0.382066	4.31611	1.88822	0.727234	0.891679	0.518281	0.438144	1.4307	0.268362	1.22456	0.876961	0.470466	0.676567	0.0355936	0.122298	0.11844	1.3266	1.28225	1.20808	1.29495	1.73913	1.90496	0.374025	0.818202	1.36998
Cre02.g078200	2.1339	2.79306	2.25343	2.59164	3.19441	2.43305	3.0196	1.72189	2.59944	1.84966	1.37022	1.46755	2.45946	1.71988	2.4349	2.65758	1.96741	3.69838	1.64195	1.84645	2.58007	3.17322	3.27979	3.40345	3.92699	3.58031	4.14645
Cre02.g078226	22.1298	24.3219	42.9734	20.3348	22.8327	30.1244	20.8398	20.7425	33.9387	43.9304	72.9728	45.4257	40.1838	61.2545	46.6646	62.7008	83.0212	64.5203	38.6491	38.3974	33.4404	32.8673	32.5491	35.6296	48.7994	39.0656	39.9447
Cre02.g078251	0.00271493	0.0116557	0.0176456	0.0134773	0.00837032	0.0014777	0.00109019	0.00248492	0.00223896	0.000973142	0.00122125	0.0014816	0.00845434	0.00188353	0.0174497	0.00115332	0.00139958	0.00294162	0.00160419	0.00263173	0.00193523	0.00111935	0.0058145	0.00159692	0.0103166	0.0126945	0.00264492
Cre02.g078300	62.099	71.4154	166.226	4.10645	9.14998	5.92151	3.40954	5.04289	4.45322	47.9215	99.811	40.2023	5.0421	6.68979	3.41435	2.04151	3.93315	3.05695	42.1224	41.8421	50.5045	4.77603	51.6549	7.39189	2.36872	13.6937	4.54396
Cre02.g078316	5.71654	5.95362	3.38705	3.26886	3.72425	2.63744	2.69034	2.53898	2.40479	3.34576	2.29302	3.52733	3.49004	2.11357	2.97105	0.525131	0.529456	0.398807	5.51824	6.00014	6.14601	4.26442	3.82925	4.34433	1.67368	1.61087	1.54501
Cre02.g078350	0.230598	0.203911	0.108046	0.212202	0.0732178	0.075198	0.167808	0.209007	0.0447723	0.477615	0.133197	0.635006	0.0443716	0.00188353	0.0152638	0.00115332	0.00139958	0.0228611	0.995551	0.982713	0.32565	0.111918	0.0203445	0.116113	0.0721937	0.0444173	0.144236
Cre02.g078400	0.0555093	0.159878	0.0445863	0.126486	0.138985	0.130331	0.0958813	0.21894	0.120092	0.149645	0.160315	0.187796	0.0427243	0.101177	0.0314937	0.00115332	0.0375731	0.00294162	0.395609	0.55422	0.694311	0.318669	0.356803	0.269524	0.0446872	0.137469	0.297602
Cre02.g078450	6.03565	6.46008	3.15917	2.40006	2.2638	1.7847	2.09391	1.70658	1.18202	4.74717	2.41683	4.22859	2.31068	1.04547	2.21843	0.614256	0.512151	0.771545	5.7504	6.15174	7.19896	1.82156	1.96017	2.01468	1.12982	1.39025	2.1853
Cre02.g078476	0.0656747	0.0580742	0.105503	0.00218174	0.050046	0.00856659	0.0735259	0.0915778	0.00223896	0.000973142	0.00122125	0.0014816	0.00842473	0.00775871	0.00152661	0.00880491	0.0345752	0.0130217	0.00160419	0.00263173	0.00193523	0.00637486	0.00579414	0.00159692	0.00180512	0.00187566	0.00264492
Cre02.g078500	4.04183	4.87043	8.66648	7.9431	7.15185	10.6962	9.1114	8.7119	11.6914	7.44128	11.0202	8.03632	13.9464	18.6223	16.4059	19.5629	19.259	17.6443	5.19216	6.48112	6.44956	11.2113	10.8065	8.89964	18.1121	7.95681	7.19867
Cre02.g078507	3.71011	4.6981	6.07713	3.17689	3.10054	3.60108	5.02201	4.89522	3.57125	0.962159	0.472628	0.564847	0.314891	0.30986	0.227031	0.144263	0.0752377	0.0733403	1.22053	1.24672	1.64094	1.90945	1.58124	1.35879	1.37383	1.9172	1.4092
Cre02.g078550	48.8765	46.6407	38.5589	23.1434	22.6061	21.4787	35.8164	40.0907	15.6809	50.3057	31.4777	40.4258	2.34701	2.13059	3.39094	1.50679	0.309605	0.829179	40.5391	43.9231	54.3409	5.88598	4.91167	10.6603	4.17322	3.07103	6.37587
Cre02.g078600	12.5372	10.8943	11.6032	3.53572	3.61235	3.40739	2.24576	2.37965	1.64217	10.0136	7.76048	7.92164	0.83534	0.362545	0.673798	0.0200698	0.108364	0.00294162	9.20356	9.73937	12.1557	1.03895	0.871668	1.62062	0.398362	0.490185	1.07679
Cre02.g078650	3.73202	4.08653	3.09332	4.14064	4.28099	2.15955	3.34699	2.88987	3.19131	2.07406	0.837043	1.32289	1.77237	0.717628	1.05645	0.207591	0.235145	0.0708482	2.03782	2.13185	3.42012	2.54351	2.35384	3.40353	0.91358	1.56006	1.63899
Cre02.g078700	9.25001	10.7813	2.74666	9.93075	5.86773	5.08299	9.4855	8.04775	5.61713	6.77119	2.13149	5.51442	3.40829	2.72033	6.01855	1.10821	0.738237	1.40481	5.47567	5.59843	8.84752	5.35858	4.28443	4.66386	3.04995	2.61571	4.46241
Cre02.g078750	1.15679	1.86958	1.12929	1.08089	1.39686	0.828745	0.998212	1.11673	1.2232	0.610251	0.35979	0.740016	1.23281	0.914584	0.848165	0.257687	0.154594	0.179963	0.717112	0.864606	1.05557	1.46146	1.50732	1.58614	0.3343	0.771295	0.623372
Cre02.g078777	1.6245	1.3351	0.15351	0.605777	0.364093	0.149576	0.438629	0.49302	0.092767	0.117287	0.00122125	0.0014816	0.0122583	0.00188353	0.00152661	0.00115332	0.025154	0.00294162	0.0152797	0.0135744	0.194925	0.0185513	0.00843066	0.0120292	0.0897501	0.00187566	0.0199235
Cre02.g078804	9.30389	5.77854	0.947997	11.551	5.55932	6.20663	11.6185	12.0053	6.97105	3.87565	0.908966	4.37904	3.44238	4.0313	4.13364	1.3547	1.04649	1.05101	2.75463	2.3766	2.12484	2.27116	2.5648	1.74116	3.37087	1.44378	2.3744
Cre02.g078831	0.837801	1.47495	1.46823	1.21485	0.725487	0.566282	0.665097	1.52934	1.21999	1.63885	1.23181	1.85615	0.512939	0.29693	0.499101	1.53167	1.29314	1.29117	1.71716	1.83386	1.57752	0.399222	0.71563	0.402684	0.983592	1.21031	1.19098
Cre02.g078858	5.02875	4.52804	2.32017	3.47974	2.41129	2.19905	1.51699	1.51594	0.933028	5.37245	2.45722	5.22818	0.677088	0.418809	0.886474	0.46472	0.383637	0.17182	4.44662	4.76729	4.11632	0.856451	0.993892	0.942111	0.542597	1.5933	1.79033
Cre02.g078885	7.82122	6.75091	2.15657	10.4199	7.42776	4.04272	4.5088	3.66247	2.34581	3.64014	1.14627	2.63594	6.15459	3.18569	5.6329	1.10336	1.17535	1.52761	4.05978	3.35795	4.47848	7.73348	8.26486	7.86911	2.275	4.04732	5.29364
Cre02.g078912	0.62574	0.929583	1.03872	0.818944	0.731142	0.636646	0.364283	0.506074	0.461668	0.163204	0.0481915	0.0229749	0.642157	0.266126	0.530162	0.184562	0.329428	0.421835	0.120066	0.088888	0.510563	0.777457	0.794963	0.882222	0.528932	0.626747	0.495761
Cre02.g078939	0.979385	1.44982	0.796377	1.52805	2.12839	1.40999	1.24266	1.48706	0.69019	1.20764	0.628564	1.05215	1.44248	0.85706	1.51744	1.89662	0.916638	1.28021	0.997612	1.00994	1.47984	1.68302	1.62572	1.48859	1.02206	1.78865	1.54282
Cre02.g078950	3.31211	2.67722	1.09519	2.03521	2.20485	1.6595	2.01209	2.44322	1.3445	2.75983	1.3426	2.74063	1.04532	0.597396	0.810139	0.241816	0.14837	0.191585	2.08063	2.31053	2.76446	1.87271	1.77884	2.05969	0.887353	0.880957	1.07445
Cre02.g078966	5.15336	5.06963	2.26368	7.64028	5.66554	3.50806	4.81387	1.81894	2.3138	7.89405	2.88364	7.03636	8.09813	3.88117	8.86889	6.04541	7.65164	9.35575	5.66509	7.09173	4.82644	6.92496	6.70616	5.87902	4.43676	5.73863	6.61458
Cre02.g079000	0.568119	1.43905	0.294404	0.202373	0.167583	0.129087	0.110793	0.122662	0.00223896	0.118091	0.052928	0.0605592	0.00136861	0.077942	0.0145567	0.00115332	0.00139958	0.00294162	0.140657	0.171819	0.37958	0.00111935	0.0582064	0.0276838	0.086062	0.0423598	0.00264492
Cre02.g079003	0.00271493	0.00172216	0.00169825	0.00218174	0.00237359	0.0014777	0.00109019	0.00248492	0.00223896	0.000973142	0.00122125	0.0014816	0.00136861	0.00188353	0.00152661	0.00115332	0.00139958	0.00294162	0.00160419	0.00263173	0.00193523	0.00111935	0.00157221	0.00159692	0.00180512	0.00187566	0.00264492
Cre02.g079004	1.64715	1.57042	1.00471	1.66391	1.49583	1.24066	1.00661	1.49207	0.577094	1.54476	0.643819	1.56537	1.35833	0.579388	1.11652	1.5342	0.792183	1.00187	1.69314	1.61501	1.42248	1.04226	0.957145	1.26748	1.10502	1.14504	1.30914
Cre02.g079005	0.155293	0.354922	0.0959499	0.234509	0.409631	0.299171	0.0802421	0.199886	0.0278319	0.186938	0.0344998	0.144738	0.00136861	0.0508045	0.0853959	0.00115332	0.00139958	0.00294162	0.46988	1.00796	1.51826	0.452216	0.031617	0.0360899	0.00180512	0.0276112	0.0298872
Cre02.g079050	0.00271493	0.00172216	0.195182	0.00218174	0.00237359	0.0014777	0.00109019	0.00248492	0.283079	0.027961	0.0350899	0.0014816	0.00136861	0.00188353	0.00152661	0.00115332	0.00139958	0.0722712	0.116565	0.00263173	0.00193523	0.00111935	0.128631	0.045884	0.00180512	0.00187566	0.0759959
Cre02.g079100	1.48837	1.48644	2.0042	1.12793	1.00075	1.0792	1.08799	2.28904	1.35139	1.31972	1.25163	1.15724	2.22374	1.61353	2.08626	5.52851	4.01002	4.76511	1.00795	1.10066	1.60731	1.33849	1.34401	1.20682	1.87071	2.04896	2.4369
Cre02.g079150	3.70511	4.49925	4.04231	3.11173	2.76301	2.295	4.79133	3.28222	3.02367	4.51413	2.79247	4.94321	2.60774	1.79768	2.86429	2.56604	1.3456	2.09783	4.65715	5.82612	6.1557	3.50798	3.0311	2.3944	2.43778	2.81651	3.34611
Cre02.g079200	4.03391	5.38318	11.4884	4.85673	4.18979	5.81141	4.37231	4.96365	5.78879	4.20904	8.45255	4.22999	3.7883	6.22095	5.08761	3.51089	3.32729	2.83217	4.18731	4.99218	4.10018	4.19254	4.75577	4.88058	4.9954	4.3563	4.15994
Cre02.g079250	10.8997	10.4149	5.14332	4.98019	4.82621	4.10779	3.72545	3.49838	2.6088	7.11849	3.44603	7.00506	1.11767	0.471251	1.08394	0.239251	0.38685	0.124882	7.65395	7.67952	5.68262	0.988375	1.06504	1.71786	0.476528	0.748126	1.55393
Cre02.g079300	53.1636	54.6361	41.2103	54.9559	61.8821	62.9123	74.1024	95.6584	81.2997	100.512	88.6419	113.966	146.567	129.369	183.593	561.632	346.082	407.805	88.9513	87.5101	66.2482	72.8669	68.7273	82.9764	196.41	203.116	161.847
Cre02.g079351	12.9382	4.82953	0.677941	3.13299	1.16422	1.14554	1.68652	0.849172	0.73432	13.2722	2.52401	10.8209	0.879877	0.477103	0.627982	0.550031	0.497782	0.737188	9.29675	10.8271	11.517	1.36891	1.10282	1.95282	1.23424	0.654413	1.20287
Cre02.g079400	26.2706	31.8507	56.9053	28.0583	29.5059	39.0152	23.7416	24.164	32.3244	27.4851	34.8887	23.6201	27.5283	36.682	27.8643	11.8604	11.7476	8.81736	33.0483	32.4173	24.6335	24.0715	23.4704	25.3804	19.1989	27.0384	26.2316
Cre02.g079450	12.2303	6.92902	1.85162	1.81067	1.09515	0.430282	1.94371	1.16204	0.44945	20.5279	4.69102	12.781	0.267257	0.0546953	0.199194	0.147417	0.0457011	0.0573731	11.9372	12.693	17.1898	0.325813	0.388037	0.44439	0.407656	0.367856	0.844621
Cre02.g079500	0.0743151	0.0525717	0.0795888	0.00218174	0.0283151	0.0014777	0.0998391	0.0103626	0.00223896	0.114016	0.0214627	0.0886789	0.00953312	0.00188353	0.00152661	0.00996331	0.00139958	0.00294162	0.0475314	0.116123	0.104947	0.00111935	0.00157221	0.00935499	0.0232659	0.00187566	0.00264492
Cre02.g079550	63.255	62.4564	22.0484	87.0582	78.0035	68.0791	64.132	57.4057	55.4956	126.161	74.1606	139.856	163.92	122.356	188.744	248.398	282.008	255.965	102.822	97.4056	77.241	85.8197	86.4309	94.7101	119.929	199.343	159.108
Cre02.g079600	41.2806	48.2169	38.0033	50.3978	61.2708	59.4118	109.296	118.432	72.2539	62.6838	41.0454	67.1026	44.6953	40.5978	45.9418	26.5776	21.834	23.6081	63.6918	69.8431	67.4323	60.1797	65.2974	62.6103	93.6008	51.0015	39.1481
Cre02.g079650	6.14589	5.74375	4.72517	12.4527	9.10889	8.54622	3.23199	2.62601	1.79537	5.60559	3.6368	4.70977	3.9492	2.95755	3.50825	0.876885	1.35063	1.16268	5.42748	5.33435	6.56469	4.48791	4.50689	5.76342	1.53575	3.62744	4.74936
Cre02.g079700	21.0094	24.6518	25.2402	13.4121	16.5415	14.3192	21.8112	21.3719	18.0324	10.5085	10.4039	7.92026	10.6809	10.7982	9.92444	0.634017	1.4489	0.660972	14.8258	16.2988	15.2057	19.3247	18.5492	22.4655	7.94875	9.5271	9.95682
Cre02.g079750	1.6166	1.63479	0.32208	2.23728	1.52781	1.04719	2.09245	1.41256	1.26861	1.88445	0.670463	1.92712	0.597766	0.332101	0.5029	0.122232	0.0233324	0.0502141	1.32418	1.86352	1.669	1.58066	1.61095	1.06161	0.697719	1.06343	1.02964
Cre02.g079800	102.549	107.698	185.994	148.385	148.004	184.734	145.65	179.342	184.071	69.4196	91.9342	59.8359	156.972	184.831	151.131	88.8798	67.9188	59.0389	79.7634	76.4505	83.9815	183.742	186.192	203.369	183.346	154.734	181.546
Cre02.g079850	0.715082	0.769554	0.325884	0.80271	0.69177	0.504083	0.446274	0.530384	0.449009	0.345468	0.222633	0.245794	0.308371	0.140199	0.269897	0.028557	0.00400493	0.0120667	0.515748	0.492768	0.568182	0.446003	0.451012	0.559252	0.176239	0.380975	0.336248
Cre02.g079926	0.997635	0.450474	0.0966134	0.451427	0.291151	0.24365	0.632118	0.467652	0.329698	0.0749014	0.00408687	0.0623482	0.0054458	0.0100306	0.00152661	0.00569155	0.00139958	0.00294162	0.0475166	0.024122	0.10658	0.0288453	0.0449444	0.0801607	0.0863893	0.0081771	0.0973625
Cre02.g080000	0.00271493	0.00172216	0.00169825	0.00218174	0.00237359	0.0014777	0.00109019	0.00248492	0.00223896	0.000973142	0.00122125	0.0014816	0.00136861	0.00188353	0.00152661	0.00115332	0.00139958	0.00294162	0.00160419	0.00263173	0.00193523	0.00111935	0.00157221	0.00159692	0.00180512	0.00187566	0.00264492
Cre02.g080050	0.0373872	0.0297543	0.00750756	0.0114682	0.0142451	0.0292607	0.025114	0.00248492	0.00223896	0.0387182	0.0161965	0.0205908	0.0431642	0.066253	0.0519693	0.0601493	0.0221433	0.0111195	0.0807049	0.119496	0.0351987	0.0870977	0.0692681	0.134133	0.00877863	0.0432085	0.105233
Cre02.g080100	2.08316	2.57891	1.1155	3.32681	2.30555	1.7727	2.06566	2.2685	1.81044	0.821837	0.229193	0.437064	1.69244	1.35942	1.45768	0.784661	0.208896	0.491715	0.904112	0.986395	1.49426	3.15828	2.5205	1.6733	1.22671	0.802506	2.73007
Cre02.g080150	9.81612	7.33523	1.17779	9.3005	6.37763	5.65415	7.60165	4.2021	5.43101	0.630058	0.0703466	0.236101	3.97073	2.07531	4.07842	12.6222	12.1219	14.7494	0.280421	0.211756	0.820959	1.24553	1.35899	1.95011	10.679	10.3368	10.8841
Cre02.g080200	280.688	273.382	144.357	279.957	330.748	301.342	467.312	470.237	324.526	285.114	162.31	245.83	288.909	178.389	216.999	133.429	105.271	117.555	342.227	298.927	314.278	355.109	328.082	362.558	350.419	208.271	215.459
Cre02.g080250	10.1987	12.5972	11.7844	8.69989	9.82056	8.51984	10.0249	11.315	10.0617	3.07514	1.42749	1.56705	3.43863	3.29217	3.12715	0.62607	0.518831	0.282581	3.55405	3.03248	5.21481	7.33199	7.69406	9.70708	3.76411	5.90503	6.90389
Cre02.g080300	10.4229	11.9794	3.62714	10.4692	10.1233	4.62321	4.77928	2.78963	1.92683	14.0416	3.77605	11.5242	10.7301	6.14125	10.698	5.80778	6.59303	6.80891	9.29439	5.95226	8.40393	9.22021	10.2982	6.58348	3.96999	9.34538	13.7613
Cre02.g080350	4.82951	4.29571	1.57829	7.14562	6.40432	4.46531	4.81052	3.89205	3.40599	3.73746	1.57257	4.01583	7.11546	4.85808	7.39953	23.2999	15.9003	22.4467	3.65674	3.12756	2.3737	4.86711	5.35737	4.37189	13.4966	11.6007	10.1137
Cre02.g080400	0.177907	0.245416	0.14494	0.118498	0.151064	0.0855311	0.133163	0.0935601	0.076979	0.0748659	0.0601889	0.0839841	0.107589	0.0378318	0.0968997	0.0245332	0.0100351	0.0483767	0.0658344	0.121306	0.102888	0.130257	0.115701	0.128614	0.066837	0.140988	0.20348
Cre02.g080450	2.21472	1.20815	0.438466	2.46861	1.08154	0.683566	0.450499	0.939522	0.545076	0.423539	0.0360354	0.0171796	0.0120044	0.0110554	0.0743308	0.100369	0.0369497	0.148437	0.0149633	0.119639	0.234939	0.145337	0.115585	0.259162	0.131837	0.216301	0.468262
Cre02.g080500	2.94614	2.30043	1.73636	3.50114	2.84279	1.66286	0.925197	1.35388	0.906589	0.94665	0.435245	0.734752	0.755861	0.573522	0.544559	0.0894306	0.0926717	0.0661301	1.11401	1.12655	2.08754	1.28778	1.44511	1.60477	0.475679	0.692395	1.02762
Cre02.g080550	0.123908	0.118333	0.109478	0.775354	0.812022	0.397597	0.274666	0.103667	0.216518	0.273747	0.0572567	0.300263	0.410087	0.23714	0.314945	0.129574	0.0684942	0.0442222	0.261526	0.221778	0.466618	0.642261	0.878911	0.64575	0.337489	0.916483	0.465014
Cre02.g080600	4.26178	4.12178	1.62948	5.55707	3.79886	3.76621	88.3758	66.9967	85.9576	0.846871	0.454182	0.892094	9.13857	5.7185	8.39417	633.361	334.823	547.715	2.00664	0.804218	0.651446	16.2846	15.9583	18.9334	243.649	125.279	121.933
Cre02.g080650	6.45353	6.99141	3.9922	17.9549	15.9583	14.3458	31.1735	26.6659	23.5773	20.5296	9.2235	22.8942	19.1534	12.6408	22.1682	99.3221	71.2922	92.9618	19.3653	15.9628	12.8768	16.1559	15.405	15.2686	50.4765	46.4411	40.8773
Cre02.g080700	88.2752	86.9326	56.6789	133.278	135.058	150.889	327.919	320.771	272.64	100.981	53.1253	113.945	165.159	132.89	190.187	1702.97	1322.82	1545.34	99.0976	86.075	67.2221	115.471	116.056	121.278	653.259	482.647	430.719
Cre02.g080750	11.1354	7.53973	1.98228	8.77798	5.76173	3.48516	3.70538	3.44432	1.5607	10.6675	3.7909	10.9094	4.1622	2.35295	3.20967	0.388317	0.265563	0.232296	9.83501	9.92084	10.0547	6.22312	6.39699	5.57973	1.54866	3.09038	3.35869
Cre02.g080800	2.37584	3.11565	0.864148	2.09005	2.90356	2.24534	1.23458	1.23765	1.51441	3.17739	1.15223	3.09839	2.77745	2.19246	2.49244	3.06505	3.92936	2.79976	2.30085	1.81483	3.14413	1.86668	2.46784	1.92989	2.12616	1.89095	2.69171
Cre02.g080850	0.705679	0.478408	2.22003	0.841791	0.955996	1.56483	0.790041	0.967609	1.27878	0.0902224	0.158515	0.0755708	0.92033	0.750311	0.451532	0.26806	0.402472	0.536357	0.188061	0.116951	0.38755	0.479488	0.788607	0.725468	0.88371	0.407778	0.686609
Cre02.g080900	10.5448	10.6153	11.1304	5.12622	7.21097	7.42553	9.12938	11.2872	10.122	7.89111	8.80213	8.79146	3.04914	2.89068	2.89549	2.64446	2.51063	1.8317	7.21014	7.14318	6.58963	3.08763	3.40111	4.44425	4.68222	3.75122	4.95581
Cre02.g080950	8.86089	8.93314	6.09724	8.05333	9.43794	9.07899	11.4729	10.2427	10.9707	11.3551	9.15668	13.0922	16.6382	12.3494	17.2046	30.6805	32.091	33.3896	15.0582	13.5601	9.68556	8.88357	9.71335	9.52699	20.7052	16.9522	14.9938
Cre02.g081000	1.39739	1.07601	1.53959	0.606918	0.640794	0.706516	3.50545	3.45563	2.72273	0.347198	0.29286	0.136213	0.494938	0.473341	0.284854	0.218846	0.0976553	0.117693	0.450834	0.632397	0.954675	1.48364	0.949179	1.1395	2.29968	1.2005	1.77903
Cre02.g081050	98.9811	94.0867	34.4959	169.433	160.406	149.18	410.809	300.086	248.228	24.1646	9.94026	17.7736	151.68	100.778	84.5806	25.532	16.9499	17.0382	44.9386	38.0938	53.6841	275.446	252.024	209.647	383.311	124.974	163.956
Cre02.g081100	11.5644	13.5515	12.9641	10.0552	12.2645	12.81	14.8634	14.4939	13.7105	19.7401	16.6994	19.3453	17.5214	17.1689	19.2211	40.0301	35.9	38.1314	16.1179	18.0444	17.2527	14.3453	13.2193	12.4828	23.1126	24.2043	20.4755
Cre02.g081150	0.943511	1.00118	0.842056	0.698268	0.490735	0.375075	0.251501	0.413489	0.174466	0.165435	0.0259517	0.189708	0.023054	0.0318472	0.00152661	0.0481886	0.0118267	0.00294162	0.0143682	0.0255292	0.338393	0.0785006	0.0475664	0.169674	0.056264	0.121158	0.355965
Cre02.g081176	3.63123	4.60941	4.38865	1.58229	2.35333	2.15137	2.53038	2.24305	2.64879	1.15587	0.450854	1.14012	0.83585	0.62544	1.13215	0.109196	0.0267995	0.00294162	2.01863	2.40076	4.12157	2.25319	1.99404	2.58886	0.350612	1.17662	2.12269
Cre02.g081200	1.89072	1.5872	1.93715	2.22705	2.59341	2.13084	2.55139	2.81221	2.3592	0.91278	0.810586	0.638668	2.04381	1.64994	1.79549	3.2649	2.05051	2.32928	1.28185	1.16744	1.39239	2.14359	2.33087	2.11987	3.06225	1.64126	1.94475
Cre02.g081250	70.589	67.1513	32.9365	108.01	89.6645	57.0979	61.2062	61.3396	50.9455	31.2584	17.1176	26.0688	28.7098	15.9006	18.7169	8.77398	9.06036	7.95697	31.8867	27.5387	35.6988	51.8685	54.4697	71.9683	40.2524	59.8769	64.8125
Cre02.g081300	2.80631	2.72883	1.43728	7.09045	5.55859	3.2371	2.04929	1.7507	1.24161	3.25839	1.66615	2.68724	5.93048	4.15861	6.58623	0.959604	1.04243	1.10509	3.28335	3.41695	2.86298	7.05585	7.24126	6.99394	2.58981	4.11341	3.9999
Cre02.g081350	0.831965	0.399083	0.192237	2.6149	2.50119	1.29334	1.5158	1.74493	0.690383	0.451118	0.0724125	0.420541	0.508768	0.339293	0.515993	0.467553	0.269999	0.447422	0.492028	0.378833	0.665239	0.471264	0.597255	0.352926	0.631537	0.19757	0.441968
Cre02.g081400	10.39	12.6391	3.69955	8.80543	8.55415	9.62381	15.8149	14.1056	11.4299	16.6341	9.55277	17.969	18.3518	14.1069	19.5175	7.97871	8.28949	8.20637	18.2713	18.3684	15.1265	16.4692	16.2617	15.064	16.1768	9.23484	8.79011
Cre02.g081450	1.59894	2.41472	2.36259	1.8614	2.42024	2.68643	2.24341	2.01347	2.42846	2.89101	2.28844	2.78308	2.14632	2.25902	2.13696	0.316064	0.633489	0.40251	2.68058	1.89304	2.12187	2.36144	2.53341	2.24635	1.34798	1.55779	2.08214
Cre02.g081500	2.70586	2.64072	3.55361	2.20525	2.30276	1.51486	1.83087	1.98294	2.18581	2.4272	1.80252	2.06676	0.790493	0.658	0.611838	0.14299	0.48351	0.49343	2.84231	2.99644	2.43591	1.65642	1.25461	1.23817	3.22774	1.94022	1.65541
Cre02.g081550	3.7456	5.23204	7.75085	4.43993	3.70892	4.55452	8.6142	10.676	6.18766	2.6298	2.71356	1.81813	1.88936	2.58	1.49598	0.340452	0.133689	0.25175	3.20775	3.60727	4.38304	3.98084	3.46138	3.37247	4.31293	2.32337	2.48842
Cre02.g081600	18.7931	23.8123	22.9716	20.0748	19.9404	20.2522	22.0695	17.1827	19.4603	38.1152	34.8098	38.4894	25.959	23.6258	25.6138	16.3718	19.2241	18.4896	39.407	39.4921	31.3049	21.6902	20.7777	20.5029	25.9671	25.0794	21.9224
Cre02.g081650	4.90808	7.38756	3.39594	9.91673	8.60833	6.51343	6.83569	6.09256	6.55663	10.7181	4.3141	9.18175	7.63741	4.2164	6.53636	3.29367	2.41189	2.38	9.64785	7.02511	6.66749	7.58896	7.90017	5.63111	6.21312	9.09417	12.2464
Cre02.g081700	15.4004	15.5037	4.23363	110.341	101.093	81.2799	138.439	145.524	81.1023	5.83973	1.4082	6.47709	158.388	111.584	160.264	124.531	77.918	98.0803	9.14168	5.89718	7.9364	112.37	126.527	96.5171	187.874	107.405	88.1225
Cre02.g081750	4.41555	3.66219	4.07664	2.09651	2.52681	2.74079	2.59103	3.86412	2.70003	2.50732	1.66124	1.54669	0.950554	1.13923	1.26316	0.272178	0.133599	0.161011	2.69431	2.45129	2.96252	1.36957	2.06871	2.21059	0.476683	0.87984	1.52379
Cre02.g081800	7.402	5.98229	1.22167	4.77737	3.47704	2.17439	2.64272	3.02857	1.2639	7.42983	2.02647	5.93064	1.22528	0.539051	0.926212	0.106035	0.120109	0.0482511	5.84649	4.98658	6.15729	2.1791	1.95375	2.70345	1.05709	0.855452	1.58556
Cre02.g081850	3.34657	3.35012	4.5646	2.47917	2.69453	2.91566	0.933126	0.686769	1.32404	2.49938	1.09417	1.5649	0.340197	0.0895152	0.300927	0.00115332	0.00139958	0.00294162	2.60488	1.77598	2.08063	0.367746	0.0668492	0.0476916	0.0593045	0.00187566	0.00264492
Cre02.g081900	3.79308	5.01143	2.74799	1.32319	1.04849	0.43656	0.674449	0.591137	0.736452	3.40607	1.31027	2.68296	0.171732	0.158156	0.177227	0.0299136	0.0293663	0.00294162	3.24659	2.599	1.61047	0.30321	0.275589	0.0561745	0.0698531	0.00187566	0.511718
Cre02.g081950	3.44012	3.56589	2.05959	1.5633	1.38355	0.972244	1.73312	1.22589	1.42861	2.20646	0.892338	1.86832	0.0122583	0.00188353	0.00152661	0.00115332	0.00139958	0.018947	3.51433	3.43432	2.11418	0.102032	0.075876	0.240584	0.0598334	0.00187566	0.358623
Cre02.g082000	0.723067	0.707321	0.19057	0.332691	0.378811	0.309476	0.371867	0.141786	0.223744	0.0624007	0.00122125	0.0560005	0.139132	0.00800832	0.0269219	0.0908817	0.00892188	0.0672032	0.0541955	0.0385176	0.127639	0.243458	0.131572	0.307198	0.0530558	0.248084	0.367467
Cre02.g082050	1.70619	1.6336	1.07116	1.05875	1.00128	0.882547	1.33053	1.14855	1.41646	2.52741	1.55758	2.82984	1.40379	0.93833	1.67457	1.33304	1.88167	1.93646	2.68113	2.4822	2.13253	1.16502	1.334	1.35534	1.28014	1.20124	1.3984
Cre02.g082100	8.95231	11.0786	11.1494	7.78531	6.74027	6.46603	5.98953	4.52185	5.14511	9.81894	8.67103	7.77594	7.66923	7.73801	8.6427	6.21498	7.42681	8.75239	9.93645	9.36525	9.88529	6.27465	6.67983	6.93249	6.12719	9.64455	7.92274
Cre02.g082150	0.690988	0.586579	1.27037	0.376808	0.959497	0.997464	0.680762	0.334022	0.769184	1.15201	1.11755	0.896427	0.484564	0.391835	0.378099	0.0988157	0.145511	0.29228	0.751317	0.903041	0.910756	0.599179	0.715291	1.21777	0.923001	0.443654	0.57627
Cre02.g082200	0.935612	0.582443	0.831666	0.91837	0.72247	0.673667	0.519541	0.584475	0.479571	1.13687	1.73656	1.45654	0.518487	0.459813	0.32699	0.0501744	0.128067	0.178089	1.41225	1.244	1.04527	0.581231	0.607526	0.725509	0.398362	0.720861	0.811493
Cre02.g082250	7.58605	11.1074	8.53769	8.00904	10.9566	9.49251	4.63161	3.23493	4.98383	4.79757	3.58358	4.15369	7.6493	6.6069	5.95556	1.13531	2.35678	1.59158	7.26387	6.35293	6.65755	10.4888	9.5411	11.2262	5.48176	8.29149	7.77952
Cre02.g082300	6.71102	8.07167	4.30591	4.90442	4.17677	3.71428	7.94734	7.89646	5.20158	5.80238	3.49801	4.49123	2.72671	2.17002	2.77148	0.258092	0.401168	0.254464	4.64289	6.62005	7.04817	4.61703	4.86873	3.35228	3.26454	1.66861	3.44507
Cre02.g082350	9.72067	11.0686	13.3184	13.7159	16.624	16.5323	16.839	14.7641	20.4485	8.80193	8.67055	8.23634	13.3809	15.1719	14.2396	9.71412	13.035	11.9201	8.30364	8.15762	8.58848	14.7522	15.4864	17.8043	11.4473	9.05219	10.383
Cre02.g082400	0.762616	0.956363	0.296994	1.72963	2.2541	0.723457	1.05559	1.33409	0.726875	0.510555	0.186878	0.56001	0.480247	0.131046	0.385476	0.00115332	0.0729978	0.10997	0.864672	0.374236	0.979057	1.50742	1.67593	2.05964	0.238753	0.587572	0.867281
Cre02.g082450	2.87833	2.97595	1.63021	6.24822	3.17757	1.47291	1.48727	1.79068	1.11769	0.4416	0.0213149	0.243881	0.511243	0.601612	0.556911	0.14842	0.174846	0.00294162	0.141612	0.691941	1.11173	1.91276	2.14872	1.36571	0.173292	1.40736	1.985
Cre02.g082500	475.654	552.573	1423.42	781.062	878.987	1230.89	581.214	389.573	970.875	351.386	514.347	277.876	245.924	302.081	192.068	42.3145	86.3334	45.6268	253.028	252.876	320.359	502.596	462.823	659.071	224.128	431.731	594.124
Cre02.g082550	58.9866	66.027	25.4086	46.58	40.4957	32.6112	38.9585	48.2376	31.2364	68.8092	36.0763	62.8834	62.8135	41.3144	60.1807	26.3287	20.919	20.9451	68.1681	64.3308	72.4817	56.3803	53.6338	51.3167	36.0275	46.2233	52.0132
Cre02.g082576	0.00271493	0.0121599	0.00169825	0.00218174	0.00237359	0.0014777	0.00109019	0.00248492	0.00223896	0.000973142	0.00122125	0.0014816	0.00136861	0.00188353	0.00152661	0.00115332	0.00139958	0.00294162	0.00160419	0.00263173	0.00193523	0.00111935	0.00157221	0.00159692	0.00180512	0.0132438	0.0143354
Cre02.g082600	21.087	26.1802	19.7387	21.1943	20.7629	20.3041	20.7545	16.6062	15.9464	14.341	9.43162	12.2777	10.7365	10.9735	11.8049	0.760302	1.36409	0.697918	16.8849	13.4171	14.7898	20.8608	17.3215	24.272	10.4077	8.66333	11.2529
Cre02.g082651	0.00271493	0.00172216	0.00169825	0.00218174	0.00237359	0.0014777	0.00109019	0.00248492	0.00223896	0.000973142	0.00122125	0.0014816	0.00136861	0.00188353	0.00152661	0.00115332	0.00139958	0.00294162	0.00160419	0.00263173	0.00193523	0.00111935	0.00157221	0.00159692	0.00180512	0.00187566	0.00264492
Cre02.g082700	2.77312	2.41657	2.09055	5.3794	5.20626	3.85571	1.81075	1.74982	1.94914	2.32457	1.45862	2.34639	10.7197	8.42275	9.77063	1.37084	1.74948	1.38229	3.15098	2.19192	2.91709	11.4769	11.2269	7.44201	2.21168	4.97745	5.1358
Cre02.g082750	9.65115	9.48197	29.3783	15.0813	13.1528	21.6319	4.18509	5.83288	16.2736	2.93945	3.74899	1.83386	4.80536	6.26942	4.33921	1.06722	2.21864	1.34622	5.79013	4.00206	4.78802	6.77988	7.29833	15.4042	3.56716	15.9341	22.0964
Cre02.g082800	0.0127705	0.00172216	0.00169825	0.00218174	0.00237359	0.0199893	0.00109019	0.00248492	0.00223896	0.000973142	0.00122125	0.0014816	0.00136861	0.00188353	0.00152661	0.00115332	0.00139958	0.00294162	0.00160419	0.00263173	0.00193523	0.00111935	0.00157221	0.00159692	0.00180512	0.00187566	0.00264492
Cre02.g082825	0.00271493	0.0173509	0.00169825	0.00218174	0.0373807	0.0014777	0.00109019	0.0410411	0.00223896	0.007526	0.00122125	0.0014816	0.0125853	0.00188353	0.00152661	0.0263065	0.00139958	0.00294162	0.0156874	0.00263173	0.00193523	0.00952311	0.00157221	0.00159692	0.00180512	0.00187566	0.00264492
Cre02.g082852	7.96256	7.5462	20.4326	12.5448	11.9577	19.6717	3.90775	4.75987	13.7577	3.34295	4.52522	3.32593	5.05184	5.41273	4.3245	1.05034	2.98288	1.42853	3.64624	3.94479	5.25741	6.89163	7.43021	12.1074	4.75211	11.1291	13.7382
Cre02.g082877	2.64081	2.52104	1.94501	2.04053	2.20038	2.48159	1.91508	1.75837	1.20288	1.17342	0.796993	1.20279	0.956506	0.524647	1.15405	0.191113	0.281425	0.14132	1.4728	1.47977	2.23675	1.79347	1.61074	1.87037	0.755242	1.40455	1.3603
Cre02.g082900	1.69142	1.36233	0.875718	2.93795	2.27501	1.39554	1.36204	1.06561	0.605367	1.30845	0.588549	1.27947	1.59987	0.585022	1.24638	1.86878	1.42422	2.21828	1.72049	1.53716	2.4174	1.48357	1.82307	1.3314	1.98097	1.87236	1.44036
Cre02.g082950	0.356303	0.306066	0.304362	0.319204	0.489155	0.318693	0.415994	0.357247	0.266832	0.5063	0.441013	0.531073	0.463594	0.250554	0.404304	0.141032	0.15855	0.090831	0.591426	0.578443	0.70284	0.718057	0.61223	0.598032	0.401042	0.624208	0.774711
Cre02.g083000	1.02676	1.47405	0.776202	2.51959	1.74894	1.27627	1.13598	0.909567	0.985033	0.917365	0.0697729	0.498955	0.511353	0.00188353	0.0479739	0.00115332	0.00139958	0.00294162	0.927115	1.02955	1.25096	0.422108	0.543513	0.136854	0.623987	0.41881	0.302222
Cre02.g083050	0.565061	0.446511	0.487669	0.508919	0.558855	0.376373	0.718756	0.839899	0.35014	0.50079	0.243055	0.347623	0.17119	0.149135	0.176667	0.0773687	0.0474707	0.0286055	0.484442	0.312534	0.758361	0.420119	0.350028	0.254257	0.203252	0.222313	0.548955
Cre02.g083065	0.623908	0.910311	0.45558	1.04388	1.0103	0.599271	0.428622	0.385563	0.446001	1.14213	0.593806	0.944941	0.933133	0.587986	0.70957	0.0627348	0.0671858	0.101214	1.19034	1.05145	1.1681	1.34611	1.34358	1.42977	0.386216	0.909511	1.14413
Cre02.g083100	0.0523985	0.0889621	0.00841753	0.064291	0.0878442	0.0246054	0.00703951	0.0613748	0.0122082	0.0192938	0.00605323	0.0014816	0.00136861	0.00188353	0.00152661	0.00115332	0.00139958	0.00294162	0.0100541	0.017864	0.00193523	0.00610341	0.00157221	0.0158306	0.0196853	0.00187566	0.0524391
Cre02.g083180	0.846574	0.621179	0.0723391	0.375706	0.439227	0.112776	0.490022	0.482237	0.157374	0.140937	0.0364144	0.128962	0.00136861	0.0255352	0.00152661	0.00724461	0.00711205	0.0428567	0.0259211	0.107465	0.0932682	0.0419615	0.038139	0.176859	0.0422933	0.0416336	0.0450655
Cre02.g083259	4.36899	5.21775	1.77465	2.14016	2.2786	0.71507	1.62919	1.20917	1.14178	6.39206	2.58116	5.80965	0.754373	0.329705	0.409047	0.307348	0.275488	0.256915	6.70968	7.37672	7.80421	2.08011	1.97856	2.52196	0.468069	1.36311	1.33
Cre02.g083273	0.513395	0.971122	0.179291	0.397121	0.24664	0.0873483	0.067473	0.0653634	0.0260032	1.85957	0.734914	1.8809	0.137443	0.00791109	0.0886502	0.00115332	0.00139958	0.00294162	2.18433	2.4352	2.09098	0.487504	0.525806	0.5395	0.031447	0.0257971	0.251312
Cre02.g083300	5.90925	6.80791	3.96667	6.55128	5.74135	3.03916	3.28894	2.86044	2.04059	5.00254	2.54776	3.80078	2.11167	1.61563	2.48097	0.118837	0.199992	0.0502141	4.37343	4.64082	5.7819	4.19133	4.35693	3.76187	0.911792	2.48783	3.74895
Cre02.g083350	0.117668	0.00172216	0.0236285	0.0360937	0.1345	0.0920919	0.316165	0.319953	0.137077	0.0270794	0.0169918	0.0014816	0.0226417	0.00188353	0.00152661	0.0236634	0.00139958	0.00294162	0.0282225	0.00263173	0.00193523	0.00111935	0.0622877	0.00159692	0.221032	0.067995	0.00264492
Cre02.g083354	1.29737	1.39606	0.968693	2.57831	2.63172	1.67322	2.35668	2.72126	2.42669	0.353236	0.200539	0.261656	0.604761	0.284952	0.69668	0.146989	0.317458	0.347814	0.385677	0.202465	0.567706	1.74531	1.82814	1.80799	0.669321	1.77391	1.85156
Cre02.g083400	2.64641	2.63798	1.09503	3.14865	1.58887	1.25526	2.34329	1.91219	1.07435	2.34383	1.22752	2.12	1.2962	0.483175	0.923629	0.483818	0.316644	0.0477017	3.73147	1.91382	2.1895	1.07422	1.88906	1.69597	0.903833	0.834127	1.85593
Cre02.g083450	0.423404	0.52117	0.50333	1.57928	1.66485	0.848313	0.762226	0.73682	0.512971	0.374167	0.0880432	0.345118	1.18622	0.720293	1.26453	0.14986	0.133744	0.120889	0.666183	0.360874	1.03641	1.21323	1.35374	1.18964	0.397667	0.91994	1.39832
Cre02.g083500	0.269393	0.32484	0.570463	0.646046	0.699836	0.584594	0.468848	0.245877	0.328092	0.298709	0.0495108	0.0674395	0.706861	0.486065	0.690571	0.551606	0.367456	0.160242	0.399427	0.125241	0.126812	0.641844	0.596339	0.545674	0.644044	1.06138	1.02632
Cre02.g083550	0.392151	0.585171	0.354358	1.248	1.51283	0.613826	1.06191	0.830485	0.571042	0.0676853	0.0353926	0.0674924	0.235805	0.0347461	0.0681378	0.13801	0.0677423	0.26242	0.0705423	0.104449	0.161523	0.699445	0.583833	1.03667	0.310765	0.835608	0.812506
Cre02.g083600	23.4561	28.3061	23.7969	23.3719	28.3009	27.1166	32.8253	31.3929	22.2351	28.6308	29.5103	28.0742	18.0242	17.4958	17.2918	5.64201	4.38865	3.19172	38.6826	44.3288	37.8516	28.304	26.6184	30.5983	17.7466	19.9769	25.3634
Cre02.g083650	49.3417	49.9971	71.9149	110.418	125.378	144.961	86.5416	86.3727	127.832	40.9974	44.3998	43.8047	150.357	158.454	173.297	145.629	156.632	143.194	41.6608	43.4199	39.2627	120.458	116.613	130.588	115.515	148.517	139.257
Cre02.g083700	0.461163	0.354358	0.012773	1.32677	1.10273	0.510271	0.491369	0.133045	0.611328	0.131746	0.00918532	0.0262741	0.709893	0.383246	0.719975	0.191878	0.313945	0.264853	0.228845	0.0677683	0.0449139	1.37996	1.16166	0.684618	0.821453	0.569724	0.795725
Cre02.g083750	18.37	15.2632	3.37743	11.0071	9.61989	6.9019	10.2756	10.0445	6.51642	17.046	7.91826	20.0773	14.9371	7.50526	12.997	2.0968	1.10434	1.29019	15.032	15.5841	18.3157	12.9316	12.8967	13.5156	4.91422	4.3758	4.15336
Cre02.g083800	18.1046	18.1141	18.5504	19.3916	24.1112	27.3891	49.7155	48.1602	54.1403	4.35585	2.3767	3.82338	11.3849	8.39834	11.724	83.0103	65.7197	71.7187	3.84635	3.42607	4.58898	6.30437	5.52902	9.31543	37.8726	30.2269	33.6424
Cre02.g083850	1.40983	1.35216	1.08885	1.65219	1.43244	0.834612	1.17163	1.28539	0.989631	0.757046	0.360188	0.527592	0.577336	0.26905	0.416347	0.130855	0.164145	0.0752594	0.728309	0.54689	1.25073	0.915829	0.669748	0.525593	0.38196	0.720671	0.859215
Cre02.g083900	8.00899	7.23313	1.22984	11.3802	7.12401	3.6641	1.879	1.62591	1.26916	3.19161	1.11401	4.13524	3.63742	2.14976	3.68363	0.592144	0.674318	0.858216	2.33055	2.87353	3.92256	5.93347	6.42947	4.12544	1.54868	1.63342	1.97065
Cre02.g083935	0.357208	0.485174	0.183627	0.227906	0.130657	0.290747	0.259142	0.466218	0.0998703	0.57215	0.321873	0.590192	0.230945	0.222816	0.226985	0.356304	0.473902	0.390958	0.411242	0.572373	0.48427	0.191396	0.355485	0.215838	0.375754	0.280722	0.214491
Cre02.g083950	112.653	139.25	113.703	106.364	118.563	104.676	133.09	124.169	112.676	76.5675	62.2818	70.3051	42.947	34.4246	38.6873	15.4862	13.2803	12.4726	97.3038	97.8989	113.597	83.6488	80.9604	122.937	83.7452	74.603	77.9182
Cre02.g084000	50.4858	70.9737	114.149	57.7767	58.8609	74.4631	68.6902	66.8883	80.4722	41.8605	66.8729	39.6265	20.1077	26.4339	20.1452	7.45884	5.74118	5.55803	52.3804	49.4701	55.8339	44.181	40.863	68.8911	50.5064	40.1512	47.4566
Cre02.g084050	1.12053	1.21388	1.66208	1.48024	1.2347	1.45754	1.39523	1.38173	1.4418	1.4412	1.36212	1.2278	1.50552	1.63558	1.91033	1.96918	1.97323	2.24341	1.37843	1.40095	1.12478	1.69858	1.62858	1.76638	1.91048	2.23353	2.21251
Cre02.g084100	30.1378	33.1501	26.7676	35.1245	33.1077	34.2278	21.9999	31.3952	24.3914	80.2665	94.3175	94.6642	73.8448	78.2118	77.1553	80.9078	66.448	59.8998	78.8718	77.8848	51.0583	55.2789	59.3675	50.3524	44.7501	40.2252	30.7281
Cre02.g084150	82.4558	32.8941	4.53131	22.5134	12.4191	6.37749	6.92827	4.05242	1.52681	41.9645	6.6817	32.8587	0.526311	0.121176	0.316838	0.091677	0.629997	0.406748	25.2574	23.6528	31.7598	1.65938	1.44789	3.95966	0.535201	0.921992	1.49699
Cre02.g084176	0.277751	0.128944	0.00169825	0.00218174	0.0132284	0.0135862	0.00109019	0.0145238	0.00223896	0.0479399	0.00122125	0.00956065	0.0534448	0.0123049	0.00152661	0.00115332	0.00139958	0.00294162	0.00160419	0.0147957	0.0163433	0.00111935	0.00157221	0.00159692	0.00180512	0.0401248	0.00264492
Cre02.g084200	0.265316	0.484863	1.04186	2.64043	2.88666	4.25675	1.51487	1.81281	2.90189	0.820892	0.570432	0.771198	4.51526	5.69417	4.83534	10.1257	9.33519	10.2406	1.38584	1.40705	0.763233	4.5412	4.50204	4.64242	4.13929	4.44609	4.29629
Cre02.g084250	16.0562	15.0847	9.63431	12.0694	11.4777	9.2384	13.0638	15.9231	11.755	17.4417	11.8322	16.7926	16.624	13.3405	17.5312	53.2117	41.5856	49.7038	15.5259	16.077	17.9843	9.48672	10.5822	10.7691	21.0739	28.8001	26.4371
Cre02.g084300	3.56863	4.36246	7.67926	6.90811	7.64373	7.25601	6.20344	6.48582	7.12069	2.40829	2.43038	1.85253	4.63042	4.11908	3.84009	0.475209	0.790217	0.387254	2.90321	3.6787	4.27913	8.27843	8.06677	10.8179	2.92142	4.58409	5.53507
Cre02.g084350	2.8614	3.96903	4.16857	4.79585	5.35855	4.62526	3.74367	4.0604	2.90853	4.62675	3.42981	3.79556	4.9661	3.69858	4.27825	0.707072	0.561215	0.344858	3.62438	3.31552	4.25215	6.92737	6.94972	7.79024	1.86191	6.12756	4.65573
Cre02.g084400	5.68237	2.35798	3.26804	0.915327	0.802324	0.521744	0.941814	1.29256	0.770441	13.7467	11.8576	7.34597	0.183251	0.142512	0.235342	0.238337	0.133701	0.327303	13.8321	21.163	22.7738	0.317385	0.260466	0.507513	0.308092	0.226242	0.450071
Cre02.g084450	13.378	6.04359	8.93602	1.16232	1.49659	1.01265	0.605299	0.821568	0.995904	46.0372	46.6708	28.2307	0.328997	0.180155	0.201879	0.00929308	0.0456152	0.0137437	66.4344	87.2007	68.467	0.733385	0.611538	0.776585	0.477417	0.507355	0.317944
Cre02.g084500	3.31809	3.67856	0.745849	3.73698	3.02852	1.60851	2.68627	3.05576	2.0625	3.13419	0.815261	2.33201	4.08809	1.99215	4.01236	2.45	2.43451	3.43187	2.4469	2.93359	3.05393	3.67746	3.87332	3.40387	2.69778	4.19245	4.10437
Cre02.g084550	1.10249	1.93031	1.82423	1.10923	1.03336	1.13897	1.55521	2.22298	1.61827	2.47124	2.17154	1.94302	1.4171	1.41448	1.56753	4.32787	3.9962	4.40693	2.1789	2.83781	2.0863	1.76576	1.17304	1.67375	1.72925	0.802719	1.64123
Cre02.g084600	2.32874	3.53114	2.61327	1.30027	1.62025	1.43692	4.6747	4.27504	4.30909	2.12504	2.01962	1.7621	0.940349	0.91864	0.868566	0.260628	0.159912	0.0160603	2.4932	2.19768	3.2092	1.67469	1.55429	1.93733	4.14613	0.795698	0.810623
Cre02.g084650	3.13483	3.02523	0.565055	6.16319	3.51741	2.12502	1.54201	1.53854	0.862651	1.94274	0.648723	1.86923	2.5268	1.18102	1.80378	0.764449	0.906401	0.954365	2.06027	1.7041	1.40595	2.89673	3.05098	2.60077	0.811413	2.35348	3.3812
Cre02.g084700	0.00271493	0.00172216	0.0108563	0.00218174	0.0102996	0.0014777	0.00109019	0.00248492	0.00223896	0.0186629	0.0156141	0.00744387	0.00136861	0.00188353	0.0322073	0.00115332	0.00139958	0.00294162	0.00160419	0.00263173	0.063624	0.00787175	0.00157221	0.0408343	0.0126944	0.00187566	0.0169081
Cre02.g084750	6.03819	6.14315	2.65085	7.54437	7.48146	5.34619	9.39387	12.271	5.69174	3.95874	1.3738	3.42197	2.7601	1.22847	2.35048	1.8613	1.13566	0.83349	3.20161	3.59073	4.38289	4.03745	4.12348	5.04106	3.10831	3.60105	4.4053
Cre02.g084800	1.25192	1.33843	1.14166	0.935497	1.04008	0.898766	1.09387	1.1183	0.844346	0.173299	0.0434965	0.103683	0.159389	0.0800663	0.171965	0.0302875	0.0148667	0.0559908	0.225767	0.120342	0.212687	0.197357	0.214258	0.305711	0.150293	0.206693	0.529889
Cre02.g084850	3.16963	3.89126	2.5345	2.66825	2.0146	1.82435	2.0432	1.7362	2.31812	2.00187	1.28076	1.77697	2.54899	1.62208	2.11121	1.17766	1.73978	1.57256	2.53636	2.83479	3.18482	2.7897	2.3249	2.80196	1.30826	2.38187	3.11163
Cre02.g084873	0.267285	1.02813	1.50283	0.573912	0.152759	0.418376	0.336644	0.447248	1.0898	0.445957	0.501761	0.368016	0.385732	0.876254	0.29192	0.0268759	0.0263842	0.00294162	1.47448	0.711911	1.03801	0.836715	0.760494	0.681344	0.0627595	0.501967	0.459753
Cre02.g084900	1.32039	1.88207	1.23469	2.51473	2.50792	1.61948	0.992844	0.84089	0.436198	1.99553	0.830973	1.05281	1.82019	1.10356	1.81581	0.253644	0.342379	0.187559	2.04195	1.64609	1.91103	2.30699	2.38893	1.30986	0.277639	0.614945	1.13405
Cre02.g084950	3.46043	4.54192	4.13076	1.89429	2.56393	2.63327	5.15675	6.53862	4.10562	4.94479	4.1452	3.71195	2.84371	3.18495	3.13767	5.473	3.32966	4.14206	4.48442	4.75531	4.72141	3.2866	3.20138	3.12834	2.20006	2.42415	2.15779
Cre02.g085000	13.1759	11.8999	5.5542	4.18138	2.92909	1.79878	2.5953	2.0058	1.6157	10.077	3.49058	7.59487	0.548999	0.140444	0.550826	0.0318763	0.0782326	0.00294162	8.40189	8.71385	12.2741	0.311564	0.818081	0.718321	0.409399	0.801446	1.38802
Cre02.g085050	2.46303	2.67436	0.920169	3.79513	3.04087	1.34488	3.12942	2.26836	1.80165	3.69096	1.41166	4.59529	1.20505	0.825568	0.788624	0.445406	0.286478	0.454288	4.54283	4.47521	4.40403	2.90232	3.41617	2.35064	1.73947	3.0672	1.50476
Cre02.g085100	0.0211804	0.00172216	0.0106329	0.0064969	0.00807005	0.0103604	0.0124491	0.0110754	0.00616849	0.18888	0.134575	0.211429	0.00407553	0.00563001	0.00152661	0.0276864	0.00836301	0.0157484	0.274324	0.421975	0.179465	0.00616777	0.00420444	0.00399938	0.00248662	0.00917937	0.00331201
Cre02.g085150	2.88679	2.45971	1.00852	1.75124	1.70915	1.25144	2.18424	2.35238	1.80024	7.22632	3.18614	5.59712	0.636009	0.36513	0.485875	0.112224	0.169493	0.140436	6.56869	6.51244	5.375	1.28127	1.07934	2.04259	1.018	1.51311	1.89291
Cre02.g085200	8.56731	10.062	13.6108	4.95583	4.56878	5.98891	3.27489	3.39251	4.88912	7.26197	12.1847	7.41216	6.59407	8.43255	5.92778	4.81018	5.58188	4.63621	9.50603	8.78129	9.89288	8.05876	7.29124	9.64075	5.29026	6.58262	6.2173
Cre02.g085257	23.3101	18.1214	10.3465	5.18135	4.81685	3.49208	5.99442	6.35512	3.06305	19.0047	8.24321	15.4026	0.64733	0.552228	0.45708	0.113944	0.0699119	0.00294162	16.1717	17.6793	21.0538	1.14464	0.960703	2.05281	0.706766	1.12547	1.87166
Cre02.g085279	0.127626	0.00172216	0.0205025	0.00218174	0.00237359	0.0014777	0.00109019	0.00248492	0.00223896	0.0234969	0.0294875	0.0702897	0.00136861	0.0180931	0.00152661	0.00115332	0.00139958	0.00294162	0.00160419	0.00263173	0.0720934	0.00111935	0.00157221	0.00159692	0.00180512	0.00187566	0.0319313
Cre02.g085300	6.62704	6.08662	17.4898	5.73963	7.25672	13.8381	14.4396	15.1193	25.3337	12.9442	24.2218	10.8881	5.7222	11.7831	6.23704	3.1806	3.29831	2.91505	15.9482	15.2837	12.1112	7.5084	7.39927	7.40292	11.9777	5.59936	7.55874
Cre02.g085326	0.0111927	0.0118769	0.0269708	0.0686654	0.0170584	0.0437993	0.0150369	0.00936438	0.00223896	0.25243	0.387905	0.345203	0.292903	0.277681	0.302274	0.162064	0.176776	0.319572	0.0107382	0.0286192	0.00193523	0.0521494	0.0296243	0.0591768	0.0315371	0.00187566	0.0420053
Cre02.g085350	4.24857	4.83724	4.58388	4.80427	4.00754	3.58571	4.55079	4.73621	4.16012	6.07783	7.06365	6.77933	6.71682	6.44628	7.37863	14.0121	9.53019	12.0211	6.76401	6.47887	6.04305	5.61751	5.59205	5.15164	10.1699	7.97558	7.28275
Cre02.g085400	1.23893	0.946553	0.66077	1.5566	1.27642	0.97739	1.39148	1.68335	1.05071	1.3047	0.446549	1.65944	1.31975	1.08193	1.53517	1.12417	0.461792	0.872548	1.52143	1.52058	1.25972	1.65092	1.4638	1.2876	1.20085	1.13401	1.04151
Cre02.g085450	16.0379	14.9023	11.022	28.0437	36.0514	25.7246	84.7879	76.7863	56.9613	21.4889	8.95411	14.3946	9.39004	4.7874	6.18214	3.57884	2.11648	2.57625	26.0317	32.1449	40.917	24.8248	23.897	34.2673	36.2982	19.0431	29.9335
Cre02.g085500	0.00271493	0.0382871	0.0289816	0.00218174	0.0137476	0.0014777	0.0121185	0.120751	0.00223896	0.199286	0.375143	0.288141	0.152742	0.268546	0.243608	0.0580489	0.0284934	0.064387	0.692326	0.553553	0.424619	0.199633	0.171898	0.136262	0.0169442	0.0416997	0.045137
Cre02.g085550	19.1519	23.0785	21.6576	10.1682	14.126	13.5925	24.7309	34.4189	20.6248	10.6492	7.83303	9.76166	8.05709	6.05697	7.03929	3.09396	2.1919	2.26427	12.4206	15.0561	17.5082	11.3273	12.342	11.8149	9.19869	5.2929	7.2669
Cre02.g085600	5.01299	6.28074	8.78079	8.59624	7.96226	8.50849	9.20955	9.39885	9.99105	4.22544	5.1632	2.99373	3.85839	7.87734	4.79739	2.76931	2.43247	2.73038	5.33091	8.85417	6.42541	7.49242	7.67312	7.66383	7.03403	5.65393	4.9111
Cre02.g085650	11.4316	10.1777	13.9748	11.4946	11.1759	13.7475	9.70168	10.7306	11.3683	8.26454	8.18136	5.62025	10.7301	13.0045	10.4533	5.56228	10.0403	6.96569	10.8069	10.076	8.87246	11.3995	10.3315	11.7931	8.95599	11.6648	13.5332
Cre02.g085701	1.06956	1.17596	0.55893	1.77083	1.93449	1.11947	1.28976	1.34766	0.900706	0.699873	0.223299	0.596154	1.21995	0.63026	1.12592	6.18842	4.33506	7.28187	0.494519	0.779806	1.28599	1.74116	1.69852	1.61567	1.31922	1.50417	1.75712
Cre02.g085750	0.336752	0.349567	0.135243	0.64672	0.764265	0.378144	0.79172	0.692108	0.528747	1.08834	0.490511	1.3426	0.225383	0.264646	0.18026	0.117777	0.0231244	0.0087091	1.25719	1.54117	1.07518	0.353878	0.410771	0.442344	0.281903	0.279198	0.595267
Cre02.g085800	2.44163	2.82641	0.91373	4.45965	4.63035	3.1921	5.01353	2.87848	2.52114	9.18198	3.60594	9.38248	1.7725	0.649015	1.21212	0.334786	0.0876427	0.363088	8.54472	8.37147	6.76552	2.01991	2.6437	3.77214	1.95444	2.82181	2.98499
Cre02.g085850	4.26104	3.59664	1.47793	3.38641	3.17324	2.38745	6.0823	8.99351	3.7793	0.445731	0.0279686	0.0266676	0.00136861	0.00188353	0.115383	0.00115332	0.0382376	0.0576042	0.510999	0.12381	1.73229	0.394807	0.128158	0.51201	0.500253	0.895364	1.51433
Cre02.g085900	8.17579	9.85702	13.3639	13.8566	17.6966	16.7312	25.0021	27.228	23.3475	5.4469	4.48358	3.48659	8.32501	6.2688	6.31718	2.68698	2.06001	2.19506	8.11845	6.39896	8.98507	17.0454	15.2064	18.4053	13.8936	10.9562	10.3471
Cre02.g085950	14.2624	20.8113	28.8024	13.6088	14.9985	18.6621	15.7078	18.6878	22.3918	16.6138	31.7746	15.6791	12.7622	18.7934	12.1608	5.00039	5.35015	3.85545	16.4573	17.9781	15.3476	18.5817	17.4288	16.628	9.3676	10.5098	11.6732
Cre02.g086000	0.611839	0.452147	0.16674	0.170919	0.258097	0.158191	0.420164	0.543888	0.136824	0.240122	0.0299765	0.133885	0.0147162	0.0116167	0.0238654	0.00115332	0.00139958	0.00324945	0.322321	0.435343	0.627455	0.136808	0.163384	0.208367	0.0359154	0.0662911	0.129843
Cre02.g086050	3.90852	4.49084	3.64931	2.77962	2.18163	2.10425	2.00672	1.6142	1.56607	1.36927	0.819645	0.815794	1.66702	1.3323	1.68081	0.0801033	0.127786	0.0148082	2.78249	2.09001	2.37893	2.58081	2.7147	3.12132	0.374108	1.29471	1.83743
Cre02.g086076	0.179769	0.0733684	0.249914	0.568394	0.806131	0.627714	0.845294	1.03547	1.05516	0.108201	0.0838688	0.0380797	0.500241	0.33817	0.302059	0.0945517	0.0109202	0.0658042	0.079601	0.123755	0.110661	0.970473	0.988209	1.08623	0.337684	0.535382	0.363278
Cre02.g086100	0.106606	0.042421	0.342515	0.212554	0.731135	0.458889	0.725057	1.19295	1.19533	0.0981348	0.0923662	0.0440348	0.246158	0.0944575	0.0105847	0.0428777	0.0105233	0.0475594	0.0894925	0.124936	0.100366	0.248352	0.289214	0.533442	0.700883	0.677631	0.666807
Cre02.g086150	1.35517	1.5726	0.380708	1.04843	0.783412	0.496344	0.645734	0.223409	0.419948	2.28602	1.08353	2.17288	1.07387	0.548907	1.05521	0.789392	0.906743	0.79418	2.40813	1.81505	1.52724	0.839799	0.897581	0.736153	0.71477	0.979824	1.5199
Cre02.g086200	1.04658	1.16408	1.02801	2.61466	2.50309	2.05268	2.74856	2.18379	2.68079	2.63198	1.91918	2.76743	4.14898	3.54838	4.57218	9.54981	7.95612	8.96304	2.72191	2.51485	1.52547	2.86041	2.81677	2.99526	7.88149	4.63415	4.6218
Cre02.g086250	8.14603	10.2754	13.5411	8.60487	8.57131	10.3125	9.79329	8.86901	12.1606	11.8378	15.5726	12.8055	13.1002	15.1142	15.8225	7.94142	7.12514	6.7548	14.2071	12.9779	8.36755	10.0934	9.56657	10.1865	12.6417	11.6589	11.7764
Cre02.g086300	49.5119	45.1997	11.7107	59.321	45.6487	33.3455	43.3705	43.698	24.4888	84.9726	31.5986	92.0543	70.5448	48.0361	73.6093	56.3861	46.9772	53.1184	75.3348	81.5219	66.8559	55.0704	59.121	49.168	48.7086	51.7851	45.4255
Cre02.g086326	0.141311	0.0473521	0.0776606	0.118631	0.175693	0.180445	0.229812	0.161785	0.138626	0.143774	0.154654	0.376843	0.423606	0.14234	0.407621	0.191447	0.211437	0.106175	0.242602	0.171153	0.133039	0.355189	0.114173	0.230315	0.279412	0.111741	0.120952
Cre02.g086350	1.74505	2.01076	1.47906	1.24789	1.39505	0.812744	2.27968	2.14073	1.34694	2.63131	2.23855	2.68866	0.807525	0.394609	0.493214	0.63728	0.160632	0.560395	2.26991	2.74655	2.15694	0.80433	0.651719	0.727748	2.15178	0.606266	0.883917
Cre02.g086400	3.51581	3.66162	3.58227	1.54776	1.51322	1.34396	2.10473	2.43763	1.57381	3.75335	2.87694	3.41993	0.425951	0.386508	0.336148	0.0785598	0.00139958	0.0774556	3.49015	4.00931	2.67406	0.526124	0.564358	0.66387	0.229312	0.404442	0.763571
Cre02.g086428	0.00549261	0.00582834	0.00169825	0.00218174	0.00237359	0.00429873	0.00109019	0.00248492	0.00223896	0.0075842	0.00122125	0.0242003	0.00422754	0.00188353	0.00152661	0.00115332	0.00139958	0.00294162	0.00526955	0.0468144	0.0103422	0.00111935	0.00157221	0.00159692	0.00180512	0.00187566	0.0137422
Cre02.g086456	3.68652	3.83663	3.30277	2.45733	1.95836	2.13617	2.42872	2.99535	2.33312	3.81776	4.14617	4.54874	2.63281	1.85934	2.88598	1.2974	1.21767	1.37053	3.9449	4.1542	4.52196	2.05414	1.97022	1.57962	1.81445	2.3351	2.61627
Cre02.g086500	21.3802	22.9395	13.9531	23.7172	22.7646	21.6325	11.3738	15.2536	13.7328	26.2444	29.5627	31.5547	48.2686	52.9385	49.0133	48.1498	42.5419	48.3876	22.672	20.2665	20.7318	42.6115	46.2877	36.4583	35.7255	38.1215	25.4178
Cre02.g086550	8.35704	9.10954	3.98251	7.30878	6.08794	5.04595	5.16645	3.89905	3.63294	9.3299	7.53926	11.2991	5.8389	4.73154	5.64998	3.12871	2.39353	2.70956	8.58915	9.09394	8.59361	8.44867	7.75323	6.81489	3.12645	6.03389	4.58065
Cre02.g086600	17.5448	20.4632	17.6868	18.7044	17.8088	15.9258	15.2295	14.3533	14.2658	33.3969	20.8236	35.8146	19.3353	16.9387	23.1538	15.9545	15.4818	18.1493	37.5077	34.8726	31.9259	18.0101	16.8905	18.611	17.6285	19.3111	18.9415
Cre02.g086650	13.2392	10.7	4.65857	6.72686	5.2391	4.30463	5.16298	4.36571	3.45012	2.16641	0.692417	1.55343	0.664853	0.199932	0.252046	0.283614	0.125291	0.146805	2.21558	2.68952	2.98742	0.616021	0.606563	1.94398	0.811298	1.30391	2.77867
Cre02.g086700	22.8494	26.5192	11.6272	31.3009	25.6232	19.6102	18.6625	12.2196	16.712	47.8038	24.7466	48.5136	32.2756	19.6473	33.566	23.4454	27.9887	16.2943	43.9676	30.8722	33.4901	26.3127	25.1871	20.1508	21.1556	39.6858	51.1588
Cre02.g086750	6.23346	8.80263	7.75164	2.26989	2.5232	2.78511	9.7754	9.71076	6.87726	5.56998	4.69636	4.29618	1.00671	1.4951	0.664536	0.274884	0.409434	0.168219	5.04201	6.98006	7.73233	3.34902	3.14998	3.66681	3.86245	1.96102	2.38801
Cre02.g086800	2.78807	2.53028	0.972388	4.4111	3.63416	2.78498	2.29174	2.57817	1.49576	1.33391	0.932353	1.37388	2.34356	1.17016	1.1947	0.708237	0.637338	1.22199	2.00613	1.6259	1.20882	1.60241	1.5147	1.60707	1.03365	1.86547	1.56033
Cre02.g086850	4.74367	5.94716	5.10335	5.77806	5.53047	5.19491	6.73724	5.19327	6.11782	4.38652	3.70474	4.17724	5.09563	4.82705	6.2297	15.028	12.3327	11.9421	4.52624	3.80096	4.40926	6.16725	5.00388	5.62466	10.2286	6.53694	8.91743
Cre02.g086887	15.5572	11.8873	2.63001	20.0262	9.57523	5.94474	6.52022	5.59017	3.71759	10.4653	2.98576	9.53838	8.149	4.97177	8.71337	12.0598	9.21406	10.5589	7.76568	5.32653	6.36875	9.52521	9.44056	7.89631	8.2424	12.4666	15.9893
Cre02.g087000	12.9856	9.94428	1.29957	8.17266	4.49935	2.3023	2.87936	1.07237	1.05255	5.88011	1.38362	3.51801	0.986532	0.595765	0.717674	0.0169025	0.0331864	0.00294162	6.2291	5.39063	6.88423	2.71675	1.902	2.80907	0.374964	0.825653	1.41943
Cre02.g087050	0.106935	0.0162103	0.085893	0.0562311	0.0582056	0.0014777	0.0102616	0.0383432	0.0177962	0.0140625	0.00122125	0.0504808	0.00136861	0.00188353	0.00152661	0.00115332	0.00139958	0.00294162	0.0293122	0.104163	0.330792	0.0177942	0.0161732	0.00159692	0.0430436	0.00187566	0.00264492
Cre02.g087100	0.367128	0.211292	0.414839	1.61094	2.13378	1.34898	0.706393	0.6872	0.623402	0.114561	0.0251595	0.0788216	0.924341	0.379321	0.691959	0.0900982	0.0638803	0.0592212	0.161185	0.0742497	0.263622	1.48947	1.70623	1.83294	0.350656	0.373952	0.505971
Cre02.g087150	2.53765	1.19679	0.961538	9.51684	7.7313	5.43168	1.77107	1.76306	1.63082	1.11108	0.828612	2.15498	10.5388	7.39844	10.6245	6.78051	6.66426	7.64444	1.85086	1.72019	3.38108	9.50144	10.6155	8.66056	5.63095	8.22093	9.56071
Cre02.g087200	20.3891	18.0048	6.01517	16.4065	13.4486	8.73005	12.8282	12.531	7.42253	15.78	6.36242	15.9401	8.43769	6.16207	9.26227	1.89569	1.19931	1.28756	13.1635	13.0781	13.4764	11.7323	11.0794	10.5083	5.08254	8.25135	9.78317
Cre02.g087250	74.432	85.3232	212.368	70.5037	70.3817	122.81	40.8314	34.5726	100.707	169.822	492.897	198.453	194.029	421.897	221.738	102.703	227.568	128.583	189.699	177.898	143.791	127.201	119.859	105.509	84.1351	175.552	150.283
Cre02.g087300	0.790413	0.853313	1.22559	1.36617	1.47175	1.44163	0.941847	1.21909	1.28109	1.19263	1.18704	1.20753	1.63465	1.55901	1.67603	0.541827	0.922706	0.678665	1.59576	1.38251	1.17769	1.65322	1.81551	1.64563	1.49119	2.39889	2.43327
Cre02.g087324	5.45271	7.2325	4.75514	3.01062	4.77839	4.11509	2.17148	1.95514	3.4029	16.0441	15.1179	13.7497	8.00395	8.39268	9.12625	1.84848	3.69082	3.42876	12.1066	11.5854	10.6337	6.30598	6.78301	5.67752	2.88985	6.30172	5.31077
Cre02.g087350	2.69325	3.21706	1.32398	5.62491	4.71589	3.76647	4.97264	4.18647	4.31189	5.98131	3.71914	6.39925	12.1941	7.80315	11.7016	15.047	14.7252	15.7051	5.40072	4.44048	3.04133	6.85708	7.79055	6.8307	9.12983	14.2108	15.2165
Cre02.g087400	0.00271493	0.00525571	0.00169825	0.00218174	0.00237359	0.0014777	0.00332705	0.00414389	0.00223896	0.00455937	0.00122125	0.00272783	0.00136861	0.00188353	0.00152661	0.00796844	0.00139958	0.00589232	0.00475182	0.00844298	0.00466304	0.00288462	0.00157221	0.00159692	0.00180512	0.00187566	0.00264492
Cre02.g087450	2.6584	2.33968	3.6551	3.53037	3.51531	3.85516	2.79413	3.08763	3.48854	2.31759	2.2491	2.15739	4.90464	4.97691	4.46535	0.735876	0.586573	0.697627	3.21805	3.21209	3.2757	5.81963	6.02207	5.53938	2.53352	3.97594	3.42338
Cre02.g087500	0.375357	0.352343	0.602991	0.797105	1.49617	1.94339	2.15287	2.05335	1.71544	0.0398687	0.0583724	0.00795101	0.0666702	0.0818661	0.126139	0.313554	0.228013	0.188923	0.00160419	0.0615236	0.0679587	0.0420402	0.0458527	0.0654245	0.203389	0.100108	0.10836
Cre02.g087551	2.90263	2.46978	0.538029	9.99522	6.87283	4.89821	8.50812	6.18725	4.83169	4.5031	1.27797	4.85173	13.842	8.24428	14.962	44.9075	32.502	44.3031	4.10248	3.71958	3.12129	9.26032	9.28349	8.53942	22.75	17.6252	16.3611
Cre02.g087600	13.1058	10.9258	2.77024	9.2568	7.69833	6.32635	11.8829	10.6584	6.72977	14.7564	5.16711	14.99	9.06417	7.30351	10.3073	7.97621	7.9778	8.7018	14.5934	15.1448	14.5845	8.32336	8.56926	8.12418	9.07666	10.272	9.42892
Cre02.g087633	0.0196855	0.114888	0.00169825	0.205304	0.127508	0.0693299	0.0330583	0.0329397	0.045865	0.0906059	0.0682239	0.0650503	0.166667	0.0139537	0.21109	0.00115332	0.0155455	0.023419	0.0566582	0.0755023	0.0277998	0.0573246	0.140677	0.0520395	0.0184889	0.17063	0.024626
Cre02.g087666	0.00500091	0.0159198	0.00169825	0.0613594	0.0495409	0.0014777	0.00109019	0.00248492	0.00223896	0.0207158	0.0028886	0.00275423	0.00384909	0.0070896	0.015889	0.00115332	0.00139958	0.00294162	0.00160419	0.00263173	0.00470818	0.00111935	0.00264723	0.00159692	0.00180512	0.00187566	0.00625599
Cre02.g087700	46.4121	42.988	46.9533	83.1675	114.523	117.573	61.7806	90.7236	64.2006	45.6263	56.4509	56.5609	134.493	164.966	136.107	17.713	17.9814	11.6508	43.9826	43.377	46.4824	144.47	197.63	111.673	39.5155	73.2523	29.6515
Cre02.g087750	0.193667	0.228339	0.0345684	0.0264025	0.14758	0.202095	0.115637	0.306059	0.125339	0.366458	0.360454	0.37924	0.115936	0.015253	0.00152661	0.00115332	0.00139958	0.0255997	1.50706	1.98078	1.80305	0.488766	0.489805	0.390069	0.141473	0.0994763	0.188433
Cre02.g087800	1.42177	2.15172	1.49771	2.31642	1.79388	2.02481	5.37017	7.76116	3.99137	6.23284	2.73297	6.12308	1.14813	0.776499	0.925671	0.131243	0.0552179	0.00294162	7.69225	7.50918	6.01249	1.87328	2.18381	3.43283	1.31346	1.58928	1.80775
Cre02.g087850	5.402	4.60823	2.524	5.48006	4.77566	3.44028	2.1108	1.94962	1.91258	11.1399	5.64913	9.44069	9.09009	5.49339	9.94182	2.34312	3.72222	2.94024	7.09646	8.59152	9.57325	6.75495	6.82179	7.13353	4.0788	8.01812	6.93441
Cre02.g087900	0.177337	0.0752708	0.0142441	0.0217586	0.0270272	0.0416373	0.047649	0.133532	0.0619763	0.0244867	0.0102433	0.087901	0.0272985	0.113132	0.0704298	0.142652	0.0280084	0.21097	0.136108	0.0151147	0.0333913	0.0619691	0.103261	0.0669711	0.0999345	0.0409899	0.488056
Cre02.g087950	70.1089	58.4851	14.5342	67.791	61.2016	47.8331	39.6352	31.8577	24.8501	60.8959	27.0969	69.0786	74.6185	63.382	73.3815	62.743	60.2282	74.3403	45.7613	43.2405	41.7954	65.4826	67.7394	55.7034	38.7399	42.4999	34.7555
Cre02.g088000	19.4022	21.6935	33.8097	51.7231	58.9108	71.2003	48.895	45.5906	67.0764	26.2939	32.5337	26.9977	116.831	131.667	133.568	209.963	237.974	220.443	26.6693	24.0137	22.3192	87.9728	83.7788	75.661	106.791	119.992	105.753
Cre02.g088050	1.39227	3.21657	1.55714	1.05956	1.78616	1.40689	2.2848	1.72515	1.23184	2.17391	0.865277	1.42681	0.786747	0.38726	0.727927	0.567069	0.501024	0.503188	1.48791	2.11796	2.1072	2.25811	2.02442	1.66389	1.05936	0.712874	1.0362
Cre02.g088100	1.22628	1.33207	0.662877	0.934139	0.744028	0.495788	0.503607	0.481379	0.284356	0.71689	0.349124	0.656165	0.120776	0.107109	0.207734	0.0233752	0.0321266	0.00294162	0.641211	0.549834	0.623759	0.473871	0.326104	0.364338	0.120087	0.396284	0.42895
Cre02.g088151	7.86686	8.86373	17.3816	9.51763	9.08481	11.878	9.2095	11.4181	14.7746	10.6965	19.1592	10.3024	7.67283	12.7537	8.39802	8.03169	9.427	6.40098	7.66778	7.46046	7.23653	6.05258	6.75923	7.39321	5.024	5.88291	6.02443
Cre02.g088200	42.0592	41.8703	30.3152	70.7001	70.6011	81.5153	180.653	184.143	169.882	34.8002	16.6026	33.7174	65.4406	46.5222	67.7657	470.396	326.075	486.461	36.9877	31.3612	25.5918	46.6521	44.2471	44.4646	271.623	190.609	188.114
Cre02.g088250	2.28258	3.26412	1.15671	2.09147	3.06074	1.41075	3.05339	2.29494	1.78032	1.83516	0.871424	1.8668	1.67391	0.840231	1.49403	0.244292	0.131516	0.174817	1.71055	2.37966	2.96982	3.37195	3.12183	3.24827	1.59177	1.53977	1.96082
Cre02.g088300	1.38615	1.28523	1.52415	1.83286	1.90747	1.24284	1.11192	1.18224	1.17581	2.71305	1.94335	2.80908	1.82304	1.09702	1.65688	0.238163	0.148785	0.0320202	2.65972	2.36288	2.48332	1.91244	2.18703	2.99856	1.27661	1.25981	2.18859
Cre02.g088350	7.33115	7.31727	1.99669	8.35747	6.96713	4.12187	4.16982	4.61782	2.60137	8.37107	3.56938	7.64205	6.63711	3.02634	5.48849	2.45154	1.58597	2.3057	7.51849	6.04496	7.25901	6.11007	6.28204	6.04636	3.11299	3.32738	3.83005
Cre02.g088400	3.08553	2.33381	1.73229	6.72019	7.27346	7.42004	6.72711	6.29745	6.94018	5.2728	4.21203	6.45633	22.7708	22.3026	28.9353	86.4075	67.2811	82.5087	7.54909	6.55187	5.53844	11.6278	12.2641	10.0155	37.0619	26.0722	20.7553
Cre02.g088450	2.35616	1.7622	0.328907	2.75934	1.62706	0.793565	0.652727	0.500297	0.283944	0.933386	0.234647	0.970102	1.43828	0.603547	1.30876	0.938511	1.11125	1.45757	0.957194	1.00548	1.47475	1.28517	1.32293	1.51941	0.818023	1.2094	1.29283
Cre02.g088500	1.66072	1.94298	1.88119	3.55282	3.69921	2.61616	4.87698	5.11244	4.56378	0.764376	0.258262	0.668389	2.78587	1.62993	1.69118	0.582318	0.302645	0.303952	1.30731	1.66952	2.12477	4.55085	4.15883	3.47356	4.29938	2.75593	1.62472
Cre02.g088551	1.4337	1.28112	1.13426	3.50496	2.49719	1.42578	1.26718	2.04727	0.81625	1.10146	0.547932	1.2408	1.8751	1.85676	2.69714	0.147412	0.0766137	0.0256482	1.38582	1.67216	1.9384	2.60542	2.6648	2.42627	0.577092	1.02157	1.40245
Cre02.g088600	10.4813	10.3632	6.75621	18.3321	21.0933	17.9083	20.4897	19.7424	19.8606	6.72961	2.63035	6.51871	22.0581	15.846	25.9624	47.4391	49.7214	51.3988	3.70091	3.1756	4.14552	9.85242	8.67601	9.89205	19.5469	19.4421	18.6672
Cre02.g088650	0.259115	0.294592	0.222993	0.317924	0.317335	0.181065	0.14919	0.0696818	0.107805	0.0724089	0.0320718	0.0611598	0.498587	0.334539	0.639498	0.342428	0.562707	0.67156	0.0355131	0.0788741	0.00871239	0.199416	0.225338	0.237646	0.173831	0.34224	0.47464
Cre02.g088651	8.70937	7.98654	2.50843	7.15831	6.19009	4.12637	5.7472	6.80791	3.35758	6.00974	2.56773	5.8882	8.97011	5.68375	8.56975	3.74715	2.36146	2.72728	5.52024	5.98669	6.52088	5.82022	6.06395	6.13804	3.16252	4.98031	4.6837
Cre02.g088700	1.95492	2.10709	1.40332	1.44484	1.32549	0.933661	2.09385	2.33103	1.58699	1.36031	0.875791	1.35643	0.752331	0.780144	1.01482	0.142397	0.170181	0.164812	1.43249	1.87613	2.31148	1.55094	1.56448	1.25565	1.18551	0.791649	0.799136
Cre02.g088750	41.922	19.9481	3.44596	44.4113	15.0204	14.7128	20.967	10.005	9.14949	31.3996	5.08295	19.9442	15.1322	12.9901	15.5895	3.43747	5.61539	3.59678	18.4731	19.7225	19.9407	16.3295	16.7106	16.5207	7.2973	11.2632	15.7836
Cre02.g088800	1.18865	1.46994	1.18088	1.40909	1.37571	1.05968	2.1282	2.56846	1.03593	2.44754	1.74227	2.04761	1.38951	1.12763	1.544	2.87208	1.99379	2.00417	1.85633	1.9348	1.88896	1.62658	1.65582	1.50193	1.39759	1.87467	1.83914
[truncated: 16,131 more rows]
