# Supplementary material for: Transcriptomic and Physiological Responses to Oxidative Stress in a Chlamydomonas reinhardtii Glutathione Peroxidase Mutant
Source: Genes (Basel). 2020 Apr 24;11(4):463. doi: 10.3390/genes11040463 (PMC7230881; doi:10.3390/genes11040463)
Supplement: Supplementary file 1 [file genes-11-00463-s001.zip › Supplementary Files/Supplementary Table S2.xlsx]

## Sheet: Table S2
Title：Transcriptomic and physiological responses to oxidative stress in a Chlamydomonas reinhardtii glutathione peroxidase mutant
Authors: Xiaocui Ma, Baolong Zhang, Rongli Miao, Xuan Deng, You Duan, Yingyin Cheng, Wanting Zhang, Mijuan Shi, Kaiyao Huang*, Xiao-Qin Xia*
For corresponding: xqxia@ihb.ac.cn or huangky@ihb.ac.cn
Supplementary Table S2. Genes whose mRNA abundance significantly changed in the gpx5 mutant under optimized growth conditions.
Gene ID	Gene Name	Description	Functional Class	CC4348	gpx5	log2(fold change)
Cre01.g006950	FBA1	Fructose-1,6-bisphosphate aldolase，[EC:4.1.2.13]	Carbon metabolism	56.2207	131.339	-1.80333
Cre01.g016514	DLD2	Dihydrolipoyl dehydrogenase / Lipoyl dehydrogenase-1.8.1.4	Carbon metabolism	15.7036	3.98958	-1.92985
Cre01.g032650	TAL1	Transaldolase	Carbon metabolism	89.4422	26.3156	1.08631
Cre02.g083800		dTDP-glucose 4,6-dehydratase	Carbon metabolism	18.2563	3.51864	-1.18669
Cre02.g084450	P4HA	prolyl 4-hydroxylase	Carbon metabolism	9.45252	40.3129	-2.37531
Cre02.g109600		Inositol monophosphatase	Carbon metabolism	14.5306	4.25349	-1.42891
Cre02.g147900	PYK5	Pyruvate kinase	Carbon metabolism	35.6871	11.5715	-1.53467
Cre03.g144807	MAS1	Malate synthase	Carbon metabolism	755.747	221.392	-1.87968
Cre03.g155001			Carbon metabolism	56.7658	17.7593	-1.47574
Cre03.g158900	DLA2	Dihydrolipoamide acetyltransferase	Carbon metabolism	50.3488	21.3581	-1.98683
Cre03.g177600			Carbon metabolism	57.8931	16.926	-1.7713
Cre03.g180250			Carbon metabolism	120.796	433.68	-1.25461
Cre03.g185250	SSS2	Soluble starch synthase II	Carbon metabolism	41.4297	6.10112	1.22412
Cre04.g214500	IDH3	Isocitrate dehydrogenase, NADP-dependent	Carbon metabolism	28.3718	10.5376	-1.62483
Cre04.g215150	SSS1	Soluble starch synthase I	Carbon metabolism	30.7804	76.5013	-1.77415
Cre06.g270350	AMB2	Beta-amylase	Carbon metabolism	27.1779	7.13304	-1.94684
Cre06.g282800	ICL1	Isocitrate lyase	Carbon metabolism	784.926	282.22	-1.4105
Cre07.g336950		Starch phosphorylase	Carbon metabolism	47.4035	14.4656	-1.579
Cre07.g338451	FBP1	Fructose-bisphosphatase / Hexose diphosphatase	Carbon metabolism	15.9323	4.32951	-1.67645
Cre07.g357157		Primary bile acid biosynthesis.1.14.14.26 - 24-hydroxycholesterol羟胆固醇 7-alpha-hydroxylase / 24-hydroxycholesterol 7-alpha-monooxygenase	Carbon metabolism	12.2273	3.73274	-2.76352
Cre07.g357200	UGD1	UDP-glucose dehydrogenase	Carbon metabolism	61.2333	130.016	1.04491
Cre08.g362450	AMA2	Alpha-amylase	Carbon metabolism	15.7825	5.93706	-1.77237
Cre08.g385500	AMA1	Alpha-amylase	Carbon metabolism	20.4882	5.3143	-3.01677
Cre09.g405750	CAH8	Carbonic anhydrase	Carbon metabolism	62.5413	272.934	1.84406
Cre10.g423250	MDH2	NAD-dependent malate dehydrogenase,Pyruvate metabolism	Carbon metabolism	16.4619	4.15323	-1.19858
Cre11.g467557			Carbon metabolism	8.59625	40.1407	-2.46512
Cre12.g526800	GND1	6-phosphogluconate dehydrogenase, decarboxylating	Carbon metabolism	39.6206	17.4057	-3.97481
Cre12.g552200	PHO3	Starch phosphorylase，PHO3 PHOB STA4	Carbon metabolism	104.798	35.0775	-1.42977
Cre13.g565800	UPT1	UDP-Glucose:protein transglucosylase	Carbon metabolism	293.998	128.096	2.22329
Cre13.g566000	FTL1	Formate--tetrahydrofolate ligase / Tetrahydrofolic formylase	Carbon metabolism	13.3507	4.60812	-1.7118
Cre13.g579598	SSS3		Carbon metabolism	18.7847	1.85939	2.09247
Cre13.g587600			Carbon metabolism	5.25711	10.6588	-3.33666
Cre14.g629750	MME2	NADP malic enzyme	Carbon metabolism	31.4969	9.66399	1.0197
Cre14.g630847	TAL2	OPP.non-reductive PP.transaldolase	Carbon metabolism	36.2077	2.30284	2.12567
Cre16.g653350			Carbon metabolism	10.1254	4.24362	-1.70452
Cre16.g684350			Carbon metabolism	15.4216	5.72436	-1.23717
Cre16.g696000			Carbon metabolism	47.6369	8.62719	-1.97679
Cre17.g721500		Granule-bound starch synthase I	Carbon metabolism	136.925	282.51	-1.71237
Cre17.g723550		Inositol-phosphate phosphatase	Carbon metabolism	13.5301	1.67172	1.31347
Cre17.g731350	SDR28	Prostaglandin-E(2) 9-reductase / Prostaglandin-E2 9-reductase, 1.1.1.189	Carbon metabolism	30.6379	8.77814	-1.76504
Cre01.g035450		Inhibitor of apoptosis-promoting Bax1，PROTEIN XBX-6, ISOFORM B	Cell cycle and division	14.9989	34.4875	1.37277
Cre01.g061807		Bax-mediated apoptosis inhibitor TEGT/BI-1	Cell cycle and division	32.8847	91.9671	-3.39544
Cre02.g105550			Cell cycle and division	10.2125	1.06991	-3.25477
Cre02.g115250	POC1	Centriole proteome protein	Cell cycle and division	13.7217	2.98839	-2.72675
Cre02.g118600	FTSZ1	Plastid division protein	Cell cycle and division	17.9343	1.12103	-1.93412
Cre03.g207900	CYCA1	A-type cyclin	Cell cycle and division	41.307	6.24007	-2.85117
Cre06.g252401			Cell cycle and division	19.6245	46.1405	1.05428
Cre06.g270250	CDC45	Cell Division Cycle protein	Cell cycle and division	13.5056	1.28347	-1.50053
Cre07.g346350		RETINALDEHYDE-BINDING PROTEIN 1, CRAL/TRIO domain,CRALB protein carries 11-cis-retinol or 11-cis-retinaldehyde. It modulates interaction of retinoids with visual cycle enzymes. TRIO is involved in coordinating actin remodeling, which is necessary for cell migration and growth.	Cell cycle and division	15.1474	39.2268	-1.36911
Cre08.g370401			Cell cycle and division	16.6407	2.30614	-3.87884
Cre09.g402350			Cell cycle and division	12.641	1.18951	-2.19902
Cre10.g433050		Dynamin-related GTPase	Cell cycle and division	22.3837	1.54414	-3.40967
Cre10.g438700			Cell cycle and division	10.7462	3.90221	-3.85757
Cre10.g440300	SMC5A	Structural Maintenance of Chromosomes protein	Cell cycle and division	8.36696	17.3755	-4.02326
Cre10.g466200	CYCAB1	A/B-type cyclin	Cell cycle and division	78.9287	20.6541	-2.70962
Cre12.g495951	CYN8		Cell cycle and division	34.5543	5.28232	-3.99983
Cre12.g522950	MIND1	Chloroplast septum site-determining protein	Cell cycle and division	17.4902	1.1889	-1.46146
Cre12.g525050	SMC6A	Structural Maintenance of Chromosomes protein	Cell cycle and division	30.0901	10.6345	-1.84098
Cre12.g556250	SEP1	Septin-like protein	Cell cycle and division	14.3574	5.55819	1.29672
Cre16.g666300			Cell cycle and division	23.3029	1.43314	1.98623
Cre16.g689650	APG8	Autophagy-related protein	Cell cycle and division	26.9714	65.3749	1.09345
Cre17.g711550	CYCR2	Cyclin, N-terminal domain.Cyclin is a family of proteins that control the progression of cells through the cell cycle by activating cyclin-dependent kinase (Cdk) enzymes	Cell cycle and division	57.8461	16.1467	1.18142
Cre01.g015500	CGL91	EXTENDED SYNAPTOTAGMIN-RELATED	Cell structure	16.4642	40.4476	1.20304
Cre01.g025450	FAP122	Flagellar Associated Protein	Cell structure	25.2566	10.2215	1.8019
Cre02.g074000	POC18	Centriole proteome protein	Cell structure	11.7907	1.53458	-1.83979
Cre02.g077550			Cell structure	297.88	71.1624	-1.42719
Cre02.g079550	DRP2	Dynamin-related GTPase, involved in circadian rhythms	Cell structure	49.2533	113.393	-2.75275
Cre02.g081050	FAP24	Flagellar Associated Protein	Cell structure	75.8546	17.2928	-2.85334
Cre02.g147100	FAP265	Flagellar Associated Protein	Cell structure	28.7723	8.52609	-4.32555
Cre03.g161150			Cell structure	16.2607	0.900372	-2.65755
Cre03.g163000	POC5	Centriole proteome protein	Cell structure	10.9102	1.12132	-1.45877
Cre03.g164050			Cell structure	11.689	2.96219	2.54056
Cre03.g166700	FOR1	Formin	Cell structure	12.9672	1.03172	-1.48697
Cre03.g197500	MOT6	Predicted protein	Cell structure	54.1121	18.4641	-1.79155
Cre04.g217930			Cell structure	4.52018	10.2517	-1.55123
Cre05.g233100	KIN14-6		Cell structure	70.9736	10.1456	-1.37233
Cre05.g236100		myosin	Cell structure	21.0309	6.60883	-1.75472
Cre05.g238650	PHC5	Cell wall protein pherophorin-C5	Cell structure	52.2891	9.08354	-1.13738
Cre05.g245950	DRP1	Dynamin-related GTPase	Cell structure	119.697	255.413	-2.80643
Cre06.g254100	HRP6		Cell structure	17.9293	4.02721	-2.15927
Cre06.g278095			Cell structure	13.6828	1.89336	-1.30505
Cre06.g281200			Cell structure	17.9747	2.33116	-2.13306
Cre06.g301850			Cell structure	4.28827	14.9524	-1.98042
Cre06.g304500	ZYS4	Zygote-specific protein	Cell structure	14.4265	5.1468	-2.03342
Cre07.g325736			Cell structure	19.2255	5.37088	-2.06554
Cre07.g330750			Cell structure	54.5465	12.2113	-2.52518
Cre08.g382590			Cell structure	18.1203	6.73813	-2.04712
Cre09.g386700			Cell structure	12.3695	5.62297	-2.22077
Cre09.g394065			Cell structure	52.8467	8.37558	-4.11967
Cre10.g456350	KIN7-2		Cell structure	26.7016	4.63978	-4.17473
Cre11.g467576		protein spiral1-like 2-related	Cell structure	31.0149	11.98	-1.67005
Cre11.g483351			Cell structure	11.1556	0.556382	-2.26801
Cre12.g506750			Cell structure	15.3405	0.882456	-1.85428
Cre12.g549000	PHC4	Cell wall protein pherophorin-C4	Cell structure	81.639	22.579	-3.13226
Cre12.g549550	TUB2	Beta tubulin 2	Cell structure	1155.39	420.336	-2.15447
Cre13.g583450	EZY17	PLAC8 family	Cell structure	3.92601	15.5548	-2.10145
Cre14.g611250			Cell structure	10.8356	2.20911	-2.5248
Cre14.g611450	PLP7	Plastid lipid associated protein	Cell structure	55.6725	13.5994	-2.96571
Cre14.g626900	PMM	Phosphomannomutase	Cell structure	21.2625	6.14193	-2.94685
Cre16.g672497			Cell structure	10.2479	1.52046	-3.65175
Cre16.g693450	FAP40	Flagellar Associated Protein	Cell structure	12.267	1.39905	-2.29425
Cre17.g696500	PHC19	Cell wall protein pherophorin-C19	Cell structure	46.3246	9.61775	-3.28242
Cre17.g696700	PHC22	Cell wall protein pherophorin-C22	Cell structure	59.2141	13.7983	-2.94173
Cre17.g705500			Cell structure	158.351	33.9705	1.20121
Cre17.g710300			Cell structure	337.187	81.5877	1.27731
Cre17.g714800	ISG-C3	Hydroxyproline-rich cell wall protein	Cell structure	40.3318	5.16275	1.4837
Cre17.g717850	PHC8	Cell wall protein pherophorin-C8	Cell structure	5.14328	29.9245	1.23338
Cre04.g214150	THI4	Thiazole biosynthetic enzyme; THI4 regulatory protein	Co-factor and vitamine metabolism	235.615	41.2573	1.05642
Cre05.g240850	THIC	Hydroxymethylpyrimidine phosphate synthase	Co-factor and vitamine metabolism	12.3041	0.660604	1.20012
Cre06.g261150	BIO2	Biotin synthase	Co-factor and vitamine metabolism	21.0555	2.60608	2.36701
Cre02.g073900			Hormone metabolism	10.0841	3.45362	-1.2641
Cre03.g146447			Hormone metabolism	5.34325	11.0272	-1.14999
Cre03.g210513	OPR	12-oxophytodienoic acid reductase (OPR), alpha-Linolenic acid metabolism	Hormone metabolism	37.6585	82.2444	-2.41182
Cre12.g500500		Sterol-C24-methyltransferase	Hormone metabolism	72.6923	165.189	-2.29785
Cre12.g512300	13-LOX	Linoleate 13S-lipoxygenase / Lipoxidase	Hormone metabolism	12.8219	1.61475	-2.30607
Cre16.g663950	ERG3	lathosterol oxidase (SC5DL, ERG3), Steroid biosynthesis	Hormone metabolism	47.7143	140.711	-1.37121
Cre17.g734644			Hormone metabolism	49.0745	130.186	-1.24669
Cre17.g741050			Hormone metabolism	4.32589	11.714	-1.23211
Cre01.g038250	SDC1	Serine decarboxylase	Lipid metabolism	96.5305	225.436	-1.47463
Cre01.g038900			Lipid metabolism	3.05677	10.5634	-2.48826
Cre02.g074650			Lipid metabolism	6.57306	18.211	-2.1348
Cre02.g106450	LCA1	BCS1 AAA-type ATPase	Lipid metabolism	369.351	1058.27	-3.01424
Cre03.g146507	SPT2	Serine palmitoyltransferase	Lipid metabolism	14.1744	37.2051	-2.51371
Cre03.g194200	PDH2	Pyruvate dehydrogenase E1 beta subunit	Lipid metabolism	500.656	177.997	-4.21921
Cre03.g208050		fabZ; 3-hydroxyacyl-[acyl-carrier-protein] dehydratase [EC:4.2.1.59]	Lipid metabolism	55.2699	19.146	1.56024
Cre03.g211745		fatty-acyl-CoA synthase [EC:6.2.1.-] (K00666)	Lipid metabolism	19.5427	6.28746	1.12694
Cre04.g216950		protein, Chalcone and stilbene	Lipid metabolism	30.6464	2.14234	1.43716
Cre05.g232002		acyl-CoA oxidase [EC:1.3.3.6]	Lipid metabolism	12.5877	1.75445	-1.5459
Cre05.g248200			Lipid metabolism	160.386	56.9404	1.40753
Cre06.g256750		Acyl carrier protein thioesterase	Lipid metabolism	10.1824	26.3292	1.18424
Cre06.g258650	PGM6	Phosphoglycerate mutase-like protein	Lipid metabolism	10.7785	2.92449	1.04528
Cre07.g335300	KAS2	fabF; 3-oxoacyl-[acyl-carrier-protein] synthase II [EC:2.3.1.179]	Lipid metabolism	26.5706	5.74682	-2.98923
Cre08.g359350	CMP2	acetyl-CoA carboxylase, biotin carboxylase subunit (accC)	Lipid metabolism	31.5856	12.7293	1.37059
Cre08.g377300			Lipid metabolism	4.07284	19.4404	1.04528
Cre10.g431350			Lipid metabolism	15.9457	32.9082	1.33625
Cre10.g440250			Lipid metabolism	9.43545	22.1723	1.39222
Cre11.g467850			Lipid metabolism	14.6139	1.90337	1.47018
Cre12.g484000	BCX1	accD; acetyl-CoA carboxylase carboxyl transferase subunit beta [EC:6.4.1.2 2.1.3.15]，ACX1 BCX1	Lipid metabolism	11.2274	4.58399	-3.83845
Cre12.g511150	GPD1	Glycerol-3-phosphate dehydrogenase/dihydroxyacetone-3-phosphate reductase	Lipid metabolism	29.1806	10.4512	-2.80638
Cre12.g519450			Lipid metabolism	6.82467	17.2319	-1.49402
Cre13.g577450			Lipid metabolism	20.5383	2.93603	1.22366
Cre13.g590500	FAD6	Omega-6-fatty acid desaturase, chloroplast isoform，DES6 FAD6	Lipid metabolism	602.879	1373.88	1.2326
Cre16.g687350	ACO3	acyl-CoA oxidase [EC:1.3.3.6]	Lipid metabolism	12.4707	1.92954	-1.29234
Cre16.g695050	HCD1	1.1.1.35 - 3-hydroxyacyl-CoA dehydrogenase / Beta-keto-reductase	Lipid metabolism	12.0186	1.57206	-2.4897
Cre16.g695100	ACO4	acyl-coenzyme a oxidase 4, peroxisomal,fatty acid β-oxidation II (peroxisome)	Lipid metabolism	17.0271	3.03155	2.25495
Cre17.g715250	BCC1	accB; acetyl-CoA carboxylase biotin carboxyl carrier protein	Lipid metabolism	81.1258	32.1553	-1.31112
Cre01.g002500	COP2	Chlamyopsin, light-gated proton channel rhodopsin	Misc	136.218	34.751	1.51865
Cre01.g007350	MOT42	Predicted protein	Misc	11.9278	1.45016	1.18832
Cre01.g015950	CPL11	Translation factor	Misc	21.0446	7.75331	-1.33511
Cre01.g016500	DLD2	Dihydrolipoamide dehydrogenase	Misc	25.6957	8.92436	-1.63608
Cre01.g032000			Misc	12.8691	2.7009	-1.52945
Cre01.g042550			Misc	20.8171	8.12481	-2.20899
Cre01.g043200	CGLD6	Predicted protein	Misc	10.0191	1.30066	-1.49197
Cre01.g054500		NAD(P)(+) transhydrogenase (Re/Si-specific) / Transhydrogenase	Misc	19.2876	1.91708	-1.48134
Cre02.g080250			Misc	11.5268	2.02323	-2.69221
Cre02.g095091	unknown		Misc	7.41436	15.1683	-2.84292
Cre02.g103100			Misc	16.6053	5.7197	-2.93454
Cre02.g109650	GSP1	Homeobox transcription factor expressed in plus gametes	Misc	12.9699	3.3606	1.78899
Cre02.g142266		Cytochrome P450, CYP97 superfamily; carotenoid hydroxylase	Misc	18.1113	7.92185	-1.8819
Cre02.g144800	LCI8	N-acetylglutamate synthase/acetylglutamate kinase	Misc	102.222	205.424	-2.94071
Cre02.g145150		Protein putatively involved in mitochondrial biogenesis	Misc	4.62423	11.5909	-1.35737
Cre02.g146400	CSB1	Predicted protein of CSB family	Misc	14.1368	5.17642	1.09863
Cre03.g144667	CLPS4	ClpS-like protein	Misc	12.4559	4.45255	-2.06716
Cre03.g149600	CYG53	Adenylate/guanylate cyclase	Misc	7.99593	20.9057	-2.2524
Cre03.g150151			Misc	9.12467	20.9826	-3.29683
Cre03.g157900			Misc	19.4207	3.63859	2.272
Cre03.g190850	ECH1	EnoylCoA hydratase/isomerase	Misc	28.652	9.00424	1.32571
Cre03.g207400	unknown		Misc	32.9523	6.57773	-2.3671
Cre04.g215900			Misc	10.0588	1.84613	3.59475
Cre04.g221550			Misc	21.2626	44.118	-1.44943
Cre04.g226600	ARS12		Misc	63.6885	6.4806	-2.45435
Cre05.g233305			Misc	27.7163	12.344	-1.97079
Cre05.g239450	K14165		Misc	273.979	1323.3	-1.44057
Cre06.g250450		solute carrier family 10 (sodium/bile acid cotransporter), member 7 (SLC10A7, P7)	Misc	22.6274	50.5613	-1.52571
Cre06.g278205			Misc	10.6852	22.8823	1.53042
Cre06.g288252			Misc	3.96026	22.4545	-1.89361
Cre06.g300550			Misc	75.1099	27.7748	1.53274
Cre06.g302000			Misc	30.3598	11.7799	-1.66996
Cre07.g320500			Misc	15.0741	3.59712	1.28932
Cre07.g332500			Misc	14.4646	4.97546	1.11433
Cre07.g335600	NAR1.4	Formate nitrite transporter	Misc	7.35162	22.2037	1.59467
Cre07.g336600	AMD1	Alpha-1,2-mannosidase	Misc	8.07158	21.0154	-2.85782
Cre07.g340150			Misc	13.7641	2.17504	-2.67533
Cre07.g356600			Misc	10.2217	2.4458	-2.44588
Cre08.g363700			Misc	56.9223	8.21127	1.0069
Cre08.g374750			Misc	29.3474	7.12132	-2.41508
Cre08.g379650	TIC20	20 kDa translocon at the inner membrane of chloroplasts	Misc	126.354	38.274	1.32153
Cre09.g389208	MPV17	Peroxisomal membrane protein MPV17	Misc	20.5728	47.969	1.40478
Cre09.g393765	LMR1	Chitinase-related protein	Misc	32.7336	9.70709	-2.79332
Cre09.g394732	MOT3	Predicted protein	Misc	20.2534	3.79739	1.05305
Cre09.g396772			Misc	15.0066	2.34923	-2.1265
Cre09.g397550			Misc	4.43467	12.8104	1.03266
Cre09.g400627			Misc	10.8858	3.94082	-2.06326
Cre10.g458350		Chitinase-like hydrolase	Misc	2.81014	33.9512	-1.75111
Cre11.g467608			Misc	19.2846	2.66024	-1.19298
Cre11.g467649		RAP-domain containing protein with FAST leucine-rich domain	Misc	28.4106	77.6541	1.38052
Cre12.g495850		misc.short chain dehydrogenase/reductase (SDR)	Misc	24.9339	6.63793	1.1032
Cre12.g505900		Mitochondrial inner membrane translocase	Misc	19.1108	3.9117	-1.54816
Cre12.g514200			Misc	32.4534	11.0973	-1.53764
Cre12.g519900			Misc	31.6476	7.24771	-1.9093
Cre12.g529450		Dynamin-related GTPase	Misc	30.1409	8.11193	-1.49595
Cre12.g531900		Coenzyme F420H(2) oxidase,Flavin reductase like domain	Misc	13.0693	2.38462	-3.055
Cre12.g538700			Misc	59.1466	156.606	-1.43523
Cre12.g545150			Misc	52.832	129.128	-3.33069
Cre12.g550600	PXMP2	peroxisomal membrane protein 2 (PXMP2, PMP22)	Misc	10.5327	26.3392	-1.84502
Cre12.g554103	CGL74	Predicted protein	Misc	11.7688	4.21658	-1.16693
Cre13.g568200			Misc	32.3093	4.5823	1.20135
Cre13.g576400	BCA4	Branched-chain amino-acid transaminase	Misc	25.8979	7.69358	-2.10964
Cre13.g607800			Misc	25.8966	6.00037	-2.04302
Cre13.g608000	CPLD52	Predicted protein	Misc	13.5351	3.7675	2.50334
Cre15.g635650			Misc	42.9223	8.345	-1.75366
Cre15.g640101			Misc	16.2398	46.9876	1.22137
Cre16.g654550	Unknown	[Histone H3]-lysine-36 demethylase / JmjC domain-containing histone demethylase 1A	Misc	11.146	27.8574	1.32233
Cre16.g656750	Unknown	(1 of 2) PTHR12210:SF70 - AT02326P-RELATED	Misc	4.99733	66.4085	-2.06425
Cre16.g664450			Misc	31.9841	69.2439	-1.46588
Cre16.g685400		Short-chain dehydrogenase/reductase	Misc	10.1727	3.60672	-1.48412
Cre16.g695500			Misc	30.3519	3.65207	-2.6618
Cre17.g705300			Misc	430.679	83.4802	-2.94543
Cre17.g727400			Misc	11.8598	2.83582	-2.81781
Cre17.g730600		misc.gluco-, galacto- and mannosidases	Misc	4.70393	10.1055	1.38656
Cre17.g747847			Misc	116.335	21.6371	1.45063
Cre02.g115800			Mitochondrial electron transport	16.333	39.0808	-3.04005
Cre03.g154350	COX2A	Cytochrome c oxidase subunit II, protein IIa of split subunit	Mitochondrial electron transport	90.9705	34.35	-2.36274
Cre05.g234661	BCS1	Ubiquinol:cytochrome c oxidoreductase biogenesis factor	Mitochondrial electron transport	69.4994	334.463	1.15996
Cre08.g358570			Mitochondrial electron transport	4.91566	13.8109	-2.41614
Cre09.g397803			Mitochondrial electron transport	13.7188	2.80718	-2.28852
Cre10.g441550		Protein putatively involved in mitochondrial biogenesis	Mitochondrial electron transport	30.7815	94.5772	-2.4267
Cre12.g546500	TEF22	Predicted protein	Mitochondrial electron transport	50.6572	112.087	-1.48082
Cre14.g617800			Mitochondrial electron transport	56.4941	131.014	-1.72303
Cre16.g659250		Cytochrome b5 protein	Mitochondrial electron transport	10.8197	29.6566	-1.36583
Cre16.g691552	NDA1	Mitochondrial type-II NADH dehydrogenase	Mitochondrial electron transport	3.81598	15.9274	-2.32472
Cre09.g388800	GDH1	Glutamate dehydrogenase	N-metabolism	5.30609	10.8473	-1.53963
Cre10.g423400		N-metabolism.misc	N-metabolism	25.7525	3.57759	-2.51026
Cre01.g021600			Nucleotides/nucleic acid metabolism	39.4227	81.9783	3.73214
Cre01.g026450		Serine/arginine-rich pre-mRNA splicing factor	Nucleotides/nucleic acid metabolism	25.2976	8.30499	-1.94837
Cre01.g038850			Nucleotides/nucleic acid metabolism	20.4656	46.1606	1.4547
Cre01.g048950	PYR5	Uridine 5'- monophosphate synthase	Nucleotides/nucleic acid metabolism	26.2224	6.19954	1.25867
Cre01.g062172	HBV1	Histone H2B variant	Nucleotides/nucleic acid metabolism	20.4741	3.55229	2.06139
Cre02.g084100			Nucleotides/nucleic acid metabolism	30.0185	89.7494	1.61943
Cre02.g092900	GUA1	GMP synthetase	Nucleotides/nucleic acid metabolism	33.3104	14.6425	1.14578
Cre02.g100000		Replication protein A, 30 kDa subunit	Nucleotides/nucleic acid metabolism	24.476	8.16351	-2.28896
Cre02.g106250	LAL2	La-like RNA-binding protein	Nucleotides/nucleic acid metabolism	121.285	31.4182	-1.40509
Cre02.g107450	ATS2	ATP-sulfurylase	Nucleotides/nucleic acid metabolism	16.428	4.87129	2.26678
Cre03.g181650			Nucleotides/nucleic acid metabolism	14.099	3.33452	1.21355
Cre03.g183550			Nucleotides/nucleic acid metabolism	27.4461	2.84843	1.49036
Cre03.g193250			Nucleotides/nucleic acid metabolism	6.6583	15.5469	1.03162
Cre03.g199423	PYR4	Dihydroorotase dehydrogenase	Nucleotides/nucleic acid metabolism	10.9909	4.11446	-2.84765
Cre04.g217903			Nucleotides/nucleic acid metabolism	3.20343	10.9641	1.06004
Cre06.g259401			Nucleotides/nucleic acid metabolism	12.9288	5.05546	1.16816
Cre06.g263500		Archease protein family (MTH1598/TM1083), Archease genes are generally located adjacent to genes encoding proteins involved in DNA or RNA processing and therefore been predicted to be modulators or chaperones involved in DNA or RNA metabolism.	Nucleotides/nucleic acid metabolism	14.0051	29.2006	-2.51498
Cre06.g272100			Nucleotides/nucleic acid metabolism	5.35406	11.4391	1.2234
Cre06.g273500			Nucleotides/nucleic acid metabolism	50.881	129.202	-1.60695
Cre06.g295700	MCM3	Minichromosome maintenance protein	Nucleotides/nucleic acid metabolism	11.5015	0.779	1.14265
Cre07.g325734			Nucleotides/nucleic acid metabolism	17.9689	2.80651	-3.26836
Cre07.g332800		nucleolar RNA-associated proteins (Nrap)	Nucleotides/nucleic acid metabolism	26.1042	6.97889	-1.62499
Cre07.g338150		RNA-binding protein with RRM (RNP-1) motif	Nucleotides/nucleic acid metabolism	14.6217	30.189	-2.25371
Cre07.g353950			Nucleotides/nucleic acid metabolism	24.2871	5.09264	-1.89811
Cre08.g358580	CMP1	Carbamoyl phosphate synthase, large subunit	Nucleotides/nucleic acid metabolism	480.931	110.278	-3.88405
Cre08.g364800			Nucleotides/nucleic acid metabolism	106.185	19.039	-2.07009
Cre08.g381800			Nucleotides/nucleic acid metabolism	18.5971	38.1537	-2.86307
Cre09.g388726			Nucleotides/nucleic acid metabolism	89.872	29.1376	-1.58411
Cre09.g389838			Nucleotides/nucleic acid metabolism	1.00596	10.3607	1.7751
Cre09.g415800			Nucleotides/nucleic acid metabolism	39.72	8.40637	-2.24031
Cre10.g455850	MCM7	Minichromosome maintenance protein	Nucleotides/nucleic acid metabolism	27.642	6.58281	1.17205
Cre11.g467550			Nucleotides/nucleic acid metabolism	14.5042	4.21526	1.07776
Cre11.g467778			Nucleotides/nucleic acid metabolism	18.064	5.33156	-4.73238
Cre12.g491050	RIR2	Ribonucleoside-diphosphate reductase R2 subunit	Nucleotides/nucleic acid metabolism	39.7656	1.98701	-1.2092
Cre12.g492250	TRZ3	RNase Z-like protein	Nucleotides/nucleic acid metabolism	16.6876	4.94323	-2.52698
Cre12.g492950	RIR1	Ribonucleoside-diphosphate reductase R1 subunit	Nucleotides/nucleic acid metabolism	35.5578	9.44259	1.09526
Cre12.g494350			Nucleotides/nucleic acid metabolism	41.9268	94.4743	-2.08004
Cre12.g500450			Nucleotides/nucleic acid metabolism	4.86421	10.9311	1.34444
Cre12.g517550			Nucleotides/nucleic acid metabolism	11.1718	2.58121	-1.5231
Cre12.g537581			Nucleotides/nucleic acid metabolism	57.543	20.7245	-1.91291
Cre13.g565450			Nucleotides/nucleic acid metabolism	27.1328	8.77506	-4.32285
Cre13.g573150		HAD-superfamily hydrolase, subfamily IG, 5\'-nucleotidase	Nucleotides/nucleic acid metabolism	13.6463	5.90213	-2.67865
Cre13.g578750	TBA1	PsbA translation factor	Nucleotides/nucleic acid metabolism	22.6473	3.96215	-1.76049
Cre14.g611850			Nucleotides/nucleic acid metabolism	5.74457	12.6832	-1.4733
Cre14.g617100			Nucleotides/nucleic acid metabolism	34.7836	74.9353	-2.47955
Cre14.g619850	ELG36	Exostosin-like glycosyltransferase	Nucleotides/nucleic acid metabolism	10.4405	2.80114	-1.18581
Cre16.g651000		Replication protein A, 70 kDa DNA-binding subunit	Nucleotides/nucleic acid metabolism	24.8144	3.41063	-1.62856
Cre16.g667850	DUD1		Nucleotides/nucleic acid metabolism	26.7059	1.00466	-2.12468
Cre16.g675958			Nucleotides/nucleic acid metabolism	40.9626	86.4622	-1.78278
Cre17.g715900			Nucleotides/nucleic acid metabolism	16.6649	5.79834	-1.41753
Cre17.g726850		60 kDa SS-A/Ro ribonucleoprotein (TROVE2, SSA2), TROVE domain is found in TEP1 and Ro60 proteins, that are RNA-binding components of Telomerase, Ro and Vault RNPs. This domain has been named TROVE, (after Telomerase, Ro and Vault). This domain is probably RNA-binding.	Nucleotides/nucleic acid metabolism	77.3223	418.861	-2.08057
Cre01.g051500	LUP1	Uncharacterized thykaloid lumenal polypeptide	Photosynthesis	335.924	67.6447	1.03674
Cre02.g082750	PSBX	4.1 kDa photosystem II subunit	Photosynthesis	16.1705	2.84077	-1.75525
Cre03.g156900	LHCBM5	Chlorophyll a/b binding protein of LHCII	Photosynthesis	230.594	27.49	-2.11374
Cre03.g171100			Photosynthesis	21.4031	5.66685	1.05621
Cre03.g175200	TOC75	Translocon at the outer envelope membrane of chloroplasts, 75 kD	Photosynthesis	71.9667	21.1651	-1.94873
Cre03.g179800	LCI24	Low-CO2-inducible membrane protein	Photosynthesis	132.193	408.118	1.04591
Cre03.g182150	TEF8	Predicted protein	Photosynthesis	16.3982	4.7317	1.17346
Cre03.g184500			Photosynthesis	32.1913	2.9672	1.10724
Cre03.g191250	LCI34	Low-CO2-inducible protein	Photosynthesis	55.3986	176.986	3.36447
Cre03.g191300	LCI35	Low-CO2-inducible protein	Photosynthesis	8.86449	38.2466	2.43752
Cre03.g198850			Photosynthesis	25.1801	7.12836	1.58005
Cre03.g198950	CGL30	Predicted protein	Photosynthesis	14.0562	36.6002	-1.75378
Cre03.g199535		Low molecular mass early light-induced protein	Photosynthesis	96.7591	28.3854	-1.90321
Cre04.g222750	CCP2	Low-CO2-inducible chloroplast envelope protein	Photosynthesis	7.15549	16.4436	-1.35467
Cre04.g225050		(1 of 3) PF16166 - Chloroplast import apparatus Tic20-like (TIC20	Photosynthesis	14.627	41.156	1.20738
Cre04.g232104	LHCBM3	Light-harvesting complex II chlorophyll a/b binding protein M3	Photosynthesis	131.906	41.2741	1.09228
Cre05.g242400			Photosynthesis	27.9107	88.7776	1.49247
Cre05.g243800	CPLD45	Predicted protein	Photosynthesis	85.9477	12.5172	-2.55425
Cre06.g272650	LHCA8	Light-harvesting protein of photosystem I	Photosynthesis	100.572	30.4184	-1.9172
Cre06.g278213	LHCA6	Light-harvesting protein of photosystem I	Photosynthesis	23.0409	4.56703	2.10922
Cre06.g283050	LHCA1	Light-harvesting protein of photosystem I	Photosynthesis	380.012	112.169	1.67571
Cre06.g285250	LHCBM6	Chloropyll a/b binding protein of LHCII type I, chloroplast precursor	Photosynthesis	618.516	238.386	-1.76037
Cre06.g295450	HPR1	Hydroxypyruvate reductase	Photosynthesis	47.0168	12.6701	-1.59141
Cre07.g344950	LHCA9	Light-harvesting protein of photosystem I	Photosynthesis	461.14	156.822	-2.06227
Cre07.g350750	PTOX1	Alternative oxidase	Photosynthesis	36.523	84.3381	-2.33487
Cre08.g362900	PSBP4	Lumenal PsbP-like protein	Photosynthesis	14.8939	1.98795	-1.72521
Cre09.g388750	TEF21	Phosphoinositide phosphatase	Photosynthesis	50.9256	108.579	-1.55607
Cre09.g396213	PSBO	Oxygen-evolving enhancer protein 1 of photosystem II	Photosynthesis	926.109	310.581	-1.5497
Cre09.g416200	MBB1	PsbB mRNA maturation factor, chloroplastic; involved in splicing	Photosynthesis	10.7551	4.38287	-1.41761
Cre10.g425900	LHCA5	Light-harvesting protein of photosystem I	Photosynthesis	319.434	76.485	-2.28621
Cre10.g436550	LCI5	Low-CO2-inducible protein	Photosynthesis	290.209	615.542	-4.386
Cre10.g452050	LHCA4	Light-harvesting protein of photosystem I	Photosynthesis	148.417	19.8292	-1.931
Cre10.g452100	PSBY2	Ycf32-related polyprotein of photosystem II	Photosynthesis	27.1355	7.11624	-2.50901
Cre10.g452800	LCIB	Low-CO2-inducible protein	Photosynthesis	130.999	269.21	-3.4395
Cre10.g454734	LHCA3	light-harvesting complex I chlorophyll a/b binding protein 3 (LHCA3)	Photosynthesis	20.9703	43.5263	-1.76564
Cre12.g483650			Photosynthesis	29.0115	8.70264	-2.19715
Cre12.g483700		Chloroplast-targeted RNA-binding protein	Photosynthesis	25.824	9.0551	-1.71931
Cre12.g508750	LHCA2	Light-harvesting protein of photosystem I	Photosynthesis	319.812	106.129	1.20041
Cre12.g548950	LHCBM7	Chlorophyll a/b binding protein of LHCII	Photosynthesis	378.259	77.5482	-1.36031
Cre12.g550702	TEF13	Predicted protein	Photosynthesis	14.402	0.688819	1.62634
Cre12.g550850	PSBP1	Oxygen-evolving enhancer protein 2 of photosystem II	Photosynthesis	406.359	136.641	1.08476
Cre12.g560950	PSAG	Photosystem I reaction center subunit V	Photosynthesis	269.679	72.1524	1.03917
Cre13.g562850	THF1	Thylakoid formation protein	Photosynthesis	59.4847	1.90718	1.66938
Cre13.g583550	VIP1	Vesicle inducing protein in plastids 1	Photosynthesis	199.653	682.677	-1.90213
Cre13.g592400	LCI21	Low-CO2-inducible protein	Photosynthesis	14.3766	5.59964	-1.29508
Cre15.g636050	CPLD31	Predicted protein	Photosynthesis	22.4097	1.96436	-1.51191
Cre16.g661350	RMT1	Rubisco large subunit N-methyltransferase	Photosynthesis	13.4945	4.0982	1.05354
Cre16.g673650	LHCB5	Minor chlorophyll a/b binding protein of photosystem II	Photosynthesis	378.371	141.636	1.38065
Cre17.g720250	LHCB4	Chlorophyll a/b binding protein of photosystem II	Photosynthesis	233.202	79.6571	-2.77955
Cre17.g720350	MINE1	Chloroplast division site-determinant MinE	Photosynthesis	19.2725	3.28119	-1.57621
Cre17.g734300			Photosynthesis	49.0688	10.7003	-1.57237
Cre01.g008650	CDK1	Cyclin-dependent kinase / Cdk-activating protein kinase // [RNA-polymerase]-subunit kinase / CTD kinase, 2.7.11.22//2.7.11.23 -	Protein metabolism	2.76524	14.7223	-2.90395
Cre01.g012150	MSRA4	Peptide methionine sulfoxide reductase	Protein metabolism	11.3143	2.72893	-2.90537
Cre01.g015000	AGK1	Acetylglutamate kinase	Protein metabolism	11.5409	1.17724	-1.67621
Cre01.g017500			Protein metabolism	12.8059	28.607	-1.7371
Cre01.g018900	RNF14	E3 ubiquitin-protein ligase RNF14 [EC:6.3.2.19] (RNF14, ARA54)	Protein metabolism	10.921	34.3326	-3.06838
Cre01.g021251	ARG7	Argininosuccinate lyase / Omega-N-(L-arginino)succinate arginine-lyase,L-arginine biosynthesis I (via L-ornithine)	Protein metabolism	12.9822	4.04844	1.7737
Cre01.g024850	RDP2	Putative rhodanese domain phosphatase	Protein metabolism	5.88931	15.3045	-1.82064
Cre01.g026500	ASP3	Pepsin-type aspartyl protease	Protein metabolism	15.2865	5.70279	-1.37551
Cre01.g029000		Ubiquinone/menaquinone biosynthesis methyltransferase	Protein metabolism	7.54168	17.5966	-1.79311
Cre01.g036700			Protein metabolism	8.76258	18.2017	-1.89175
Cre01.g051950	ASP2	Pepsin-type aspartyl protease	Protein metabolism	28.1397	66.4202	-4.96301
Cre01.g054750		Tyrosine kinase specific for activated (GTP-bound) p21cdc42Hs // MEKK and related serine/threonine protein kinases // Mitogen-activated protein kinase kinase (MAP2K) // Serine/threonine protein kinase	Protein metabolism	14.4104	1.00393	-3.51199
Cre02.g075350	CNK1	NimA (never in mitosis gene a)-related protein kinase,MAPK cascade	Protein metabolism	10.9197	2.87913	-2.31209
Cre02.g079300	VPS4	AAA-ATPase of VPS4/SKD1 family	Protein metabolism	49.67	101.04	-1.76925
Cre02.g111014	CDKL	cyclin-dependent kinase-like [EC:2.7.11.22] (CDKL),mitogen-activated protein kinase	Protein metabolism	4.4798	11.0316	1.18877
Cre02.g116650			Protein metabolism	19.0718	42.5699	1.00445
Cre02.g116700	PTK11	Protein tyrosine kinase	Protein metabolism	2.43475	11.8508	2.41253
Cre02.g141250	PPP10	protein phosphatase 2C (PP2C),MAPK signaling pathway	Protein metabolism	22.7355	9.53657	-2.73098
Cre03.g146067			Protein metabolism	5.19169	13.3449	-1.52967
Cre03.g146187		N-acetyl-gamma-glutamyl-phosphate reductase	Protein metabolism	14.8112	5.25753	-2.56523
Cre03.g146527	GSD1	Glutamic-gamma-semialdehyde dehydrogenase	Protein metabolism	27.3342	59.2235	-1.95837
Cre03.g148850		serine/theronine-protein kinase	Protein metabolism	11.7931	1.15458	-1.43557
Cre03.g156050			Protein metabolism	187.787	33.7898	-1.51588
Cre03.g169100		Ca2+/calmodulin-dependent protein kinase, EF-Hand protein superfamily	Protein metabolism	27.0473	8.27118	1.56454
Cre03.g173300			Protein metabolism	14.3305	40.9486	1.23125
Cre03.g174400	CDO1	Cysteine dioxygenase	Protein metabolism	34.8753	13.5304	-1.44225
Cre03.g175600		mitogen-activated protein kinase kinase kinase 7-related	Protein metabolism	15.0797	51.6022	1.15956
Cre03.g180750	MES1	Cobalamin-independent methionine synthase	Protein metabolism	57.6633	13.1271	1.02448
Cre03.g181200			Protein metabolism	12.307	4.26262	1.1627
Cre03.g190000			Protein metabolism	22.2218	9.07686	-1.14629
Cre03.g201100	FHL6	cell division protease FtsH [EC:3.4.24.-]，FtsH-like ATPase/metalloprotease	Protein metabolism	17.9898	4.22922	1.07897
Cre03.g203750	COG3	Component of oligomeric golgi complex	Protein metabolism	5.98961	12.4384	-2.47444
Cre03.g204350	CLPR4	Inactive subunit of chloroplast ClpP complex	Protein metabolism	29.1665	10.7331	-4.14325
Cre03.g206929	RSE4	Membrane associated metalloprotease involved in plastid development	Protein metabolism	23.3071	54.7179	1.37779
Cre04.g212300			Protein metabolism	14.7322	31.122	-1.29171
Cre04.g213250			Protein metabolism	8.73108	17.8703	-2.1351
Cre04.g220700	ALK2	Aurora-like kinase,Non-specific serine/threonine protein kinase	Protein metabolism	11.3041	0.983511	1.65083
Cre04.g223500		mitogen-activated protein kinase	Protein metabolism	10.8681	39.4171	1.80075
Cre05.g234638		Amidophosphoribosyltransferase / Phosphoribosyldiphosphate 5-amidotransferase	Protein metabolism	34.2019	10.459	1.51472
Cre05.g237450	PSRP1	Plastid-specific ribosomal protein 1	Protein metabolism	13.8685	0.784849	1.43406
Cre06.g250200		S-adenosylmethionine synthetase	Protein metabolism	213.809	79.0453	1.05702
Cre06.g271100	CDKG1	Cyclin dependent kinase	Protein metabolism	15.1064	4.88376	-2.03784
Cre06.g278350	AGD1	Arogenate/prephenate dehydrogenase	Protein metabolism	27.0113	56.2004	-1.41165
Cre06.g298600	MINDY1_2	ubiquitin carboxyl-terminal hydrolase MINDY-1/2 [EC:3.4.19.12]	Protein metabolism	4.18259	12.9549	-1.49423
Cre06.g308500	CMP2	Carbamoyl phosphate synthase, small subunit	Protein metabolism	96.0545	27.5262	-1.6811
Cre07.g313700		Glutamyl/glutaminyl-tRNA synthetase	Protein metabolism	11.2635	3.89046	-2.85028
Cre07.g316650		Protein kinase domain (Pkinase) // CHASE domain (CHASE) // Protein tyrosine kinase (Pkinase_Tyr)	Protein metabolism	13.1297	33.6967	-1.80305
Cre07.g318950			Protein metabolism	12.7797	37.8001	-4.58947
Cre07.g322000	CSD2	Cysteine desulfurase	Protein metabolism	25.7921	10.5339	1.11546
Cre07.g335200		Translation elongation factor EFG/EF2 related to membrane GTP-binding protein LepA	Protein metabolism	621.427	2027.96	-1.29189
Cre07.g338350	CPLD50	Predicted protein	Protein metabolism	4.90575	14.0726	-1.51161
Cre07.g344550		Phosphoglycerate dehydrogenase / Phosphoglyceric acid dehydrogenase,superpathway of L-serine and glycine biosynthesis I	Protein metabolism	41.4044	14.5213	2.30065
Cre07.g351850	NAT21	Acetyltransferase (GNAT) family (Acetyltransf_1)	Protein metabolism	18.7128	2.37106	-1.366
Cre07.g352350	FHL7	cell division protease FtsH [EC:3.4.24.-] (ftsH, hflB)	Protein metabolism	70.015	18.6168	-2.08743
Cre08.g372550	CDKB1	cyclin dependent kinase-Plant specific	Protein metabolism	12.0373	1.6585	1.52034
Cre08.g377700			Protein metabolism	13.7484	67.7355	-3.29327
Cre09.g387726	AST1	Aspartate aminotransferase	Protein metabolism	75.8234	28.5006	-1.36204
Cre09.g389430		Phenylalanine--tRNA ligase ALPHA SUBUNIT	Protein metabolism	44.7604	17.4132	1.1455
Cre09.g390134		Mitogen-activated protein kinase kinase kinase / MLTK	Protein metabolism	4.59415	13.6124	1.03333
Cre09.g391171		Asparagine synthase (glutamine-hydrolyzing) / Glutamine-dependent asparagine synthetase	Protein metabolism	24.3741	5.73523	1.23901
Cre09.g393700	MMP3	Matrix metalloproteinase	Protein metabolism	8.63247	20.0444	-1.42252
Cre09.g395100		Dual-specificity protein phosphatase	Protein metabolism	37.7074	81.8947	-1.53365
Cre09.g396450		Acid phosphatase	Protein metabolism	16.3835	57.0803	-2.5158
Cre09.g399550		Copine,Ca(2+)-dependent phospholipid-binding proteins that are thought to be involved in membrane-trafficking, and may also be involved in cell division and growth .U-box domain Catalysis of the transfer of ubiquitin from one protein to another via the reaction X-Ub + Y --> Y-Ub + X	Protein metabolism	6.10765	12.253	-2.08872
Cre09.g400849		Non-specific protein-tyrosine kinase / Cytoplasmic protein tyrosine kinase	Protein metabolism	2.34578	14.4147	-1.91106
Cre09.g403650		MEKK and related serine/threonine protein kinases // Mitogen-activated protein kinase kinase (MAP2K) // Serine/threonine protein kinase // Ribosomal protein S6 kinase and related proteins	Protein metabolism	3.75624	11.5228	1.21535
Cre09.g416050	AGS1	Argininosuccinate synthase	Protein metabolism	41.7093	5.7838	1.9724
Cre10.g424700		Serine/threonine protein kinase	Protein metabolism	12.8094	31.531	1.18346
Cre10.g432150	CDKL	cyclin-dependent kinase-like [EC:2.7.11.22] (CDKL)	Protein metabolism	1.73897	13.481	1.04168
Cre10.g442750		E3 ubiquitin-protein ligase BIG BROTHER and related proteins [EC:6.3.2.19] (BB)	Protein metabolism	14.2761	2.49619	1.65247
Cre10.g443050	PHX15	PROLYL 4-HYDROXYLASE ALPHA SUBUNIT,PHX15	Protein metabolism	91.6119	228.169	1.06726
Cre10.g443950			Protein metabolism	5.51029	11.5466	1.95959
Cre10.g450000		Non-specific serine/threonine protein kinase / Threonine-specific protein kinase	Protein metabolism	7.99686	18.2295	1.01768
Cre10.g451950	AAT1	Alanine aminotransferase	Protein metabolism	91.4733	22.2764	1.31209
Cre10.g457500		5'-AMP-activated protein kinase, regulatory beta subunit (PRKAB)，involved in Snf1 protein kinase complex assembly	Protein metabolism	13.0932	1.80068	-3.52276
Cre10.g461250			Protein metabolism	16.6832	37.3497	-2.34491
Cre10.g465900	CDKA1	Cyclin dependent protein kinase	Protein metabolism	14.042	3.67117	-1.93543
Cre11.g467567	UBQ1	Ubiquitin	Protein metabolism	34.3845	85.3771	-2.85956
Cre12.g484350		5'-AMP-activated protein kinase, regulatory gamma subunit (PRKAG)	Protein metabolism	11.1427	3.12621	-1.62909
Cre12.g498500	DEG11	DegP-type protease	Protein metabolism	30.0768	118.027	1.30014
Cre12.g498650	ALK3	Aurora-like kinase	Protein metabolism	73.4685	14.4614	1.55948
Cre12.g500550			Protein metabolism	33.8542	131.676	2.95462
Cre12.g507300	LCI30	Low-CO2-inducible protein	Protein metabolism	477.141	1237.47	-1.92322
Cre12.g510400	RBD4	Putative rubredoxin-like protein	Protein metabolism	27.5623	7.98627	-2.05174
Cre12.g516750		serine-threonine protein kinase	Protein metabolism	10.0824	20.8175	-2.98043
Cre12.g516800		serine/threonine protein kinase	Protein metabolism	8.92191	41.8781	1.3165
Cre12.g523300	GTR22	Glycosyltransferase	Protein metabolism	37.5668	16.9721	-1.2534
Cre12.g525950		Tyrosine kinase specific for activated (GTP-bound) p21cdc42Hs // MEKK and related serine/threonine	Protein metabolism	12.9354	2.07945	2.28314
Cre12.g528450	ASO1	L-aspartate oxidase	Protein metabolism	267.492	722.78	-1.7871
Cre12.g543100		tRNA (adenine-N(1)-)-methyltransferase non-catalytic subunit (TRM6, GCD10)	Protein metabolism	17.3302	5.22311	-1.83361
Cre13.g564950	EFG13	ribosome assembly protein 1 (RIA1)	Protein metabolism	9.62685	22.64	-2.86221
Cre13.g569400	TAUD1	Gamma-butyrobetaine hydroxylase-related [EC:1.14.11.1], Lysine degradation	Protein metabolism	15.9155	40.2099	1.11892
Cre13.g585150	EIF6	Eukaryotic translation initiation factor 6	Protein metabolism	34.517	77.2793	-2.63705
Cre13.g604750	CGL94	Ring finger domain (zf-RING_2)	Protein metabolism	86.5522	178.179	1.56705
Cre14.g614100	GTR26	Dolichyl-diphosphooligosaccharide-protein glycosyltransferase	Protein metabolism	16.7525	5.85807	1.29957
Cre16.g650151		AAA+-type ATPase	Protein metabolism	12.8812	26.08	1.05464
Cre16.g672602		Serine/threonine protein kinase	Protein metabolism	5.41075	15.2878	1.35977
Cre16.g675650			Protein metabolism	35.198	9.05712	1.04595
Cre16.g677600			Protein metabolism	7.49699	23.5417	1.61713
Cre16.g680700			Protein metabolism	44.4054	6.6885	1.85872
Cre16.g684400	CDKL	cyclin-dependent kinase-like [EC:2.7.11.22] (CDKL)	Protein metabolism	9.72681	28.6695	1.36201
Cre16.g690900	RBL8	Rhomboid-like protein,Rhomboid protease	Protein metabolism	6.25188	13.8306	1.49848
Cre16.g694850	NGS1	N-acetylglutamate synthase	Protein metabolism	20.7658	0.862541	2.23077
Cre17.g719325		dishevelled associated activator of morphogenesis, isoform D, Non-specific serine/threonine protein kinase	Protein metabolism	1.33226	65.1921	1.77482
Cre17.g720150		Gametolysin peptidase M11 (Peptidase_M11),Non-specific serine/threonine protein kinase	Protein metabolism	3.98558	10.9933	-3.35249
Cre17.g723650	ATO1	Acetyl-CoA acyltransferase	Protein metabolism	127.032	21.4636	2.6194
Cre17.g746597		serine carboxypeptidase-like clade I [EC:3.4.16.-] (SCPL-I)	Protein metabolism	15.1791	34.4749	-1.70932
Cre01.g019250	SNE1	Putative dTDP-glucose 4-6-dehydratase	Redox	21.8609	9.04932	-3.84338
Cre01.g039350	NCR2	Cytochrome P450 reductase, possibly CYP505 family,Flavodoxin-related	Redox	7.76932	16.9434	1.23374
Cre01.g047800	GRX6	Glutaredoxin, CGFS type	Redox	20.0313	3.81954	1.70638
Cre01.g066552	TRXf1	Thioredoxin f1	Redox	93.6307	29.899	1.16278
Cre02.g093600	TEH3	Thioesterase superfamily (4HBT)	Redox	5.28372	10.8286	-1.73031
Cre02.g093750	NRX2	Nucleoredoxin 2	Redox	16.3875	82.7922	1.37491
Cre02.g093800	NRX3	Nucleoredoxin	Redox	58.4416	269.321	1.05426
Cre02.g095077		CBS domain (CBS)	Redox	123.736	395.3	-1.70933
Cre02.g104350	PDI5	Protein disulfide isomerase	Redox	5.54423	13.0523	1.33712
Cre03.g179500			Redox	3.39733	12.0535	1.22234
Cre04.g227400	FRE1	Ferric-chelate reductase/ oxidoreductase	Redox	19.6622	0.705474	1.15839
Cre05.g232800	SRX1	Sulfiredoxin	Redox	2.35712	11.3859	5.61275
Cre05.g243450	GOX1	Glyoxal or galactose oxidase	Redox	26.3732	8.84562	1.46376
Cre06.g263300		Peroxisomal biogenesis factor 11 (PEX11)	Redox	52.6294	14.7846	1.63103
Cre06.g278252	GOX18	Glyoxal or galactose oxidase	Redox	27.8236	6.57563	-4.54857
Cre06.g300700		flavin reductase-related	Redox	14.3674	1.32115	-2.34927
Cre07.g346800	FAO8	FAD NAD binding oxidoreductases	Redox	10.9995	1.24887	1.03522
Cre08.g369300	PHX1	Prolyl 4-hydroxylase	Redox	13.1286	26.3571	1.60454
Cre09.g393400	VTE4	Tocopherol O-methyltransferase/gamma-tocopherol methyltransferase	Redox	10.1079	3.5748	1.58296
Cre09.g396252	GSR2	Glutathione reductase	Redox	15.4661	5.77046	-1.42235
Cre09.g401515	unknown	FAD/NAD(P)-binding oxidoreductase	Redox	17.5527	6.93236	1.12486
Cre09.g401886	APX	L-ascorbate peroxidase, heme-containing	Redox	10.8391	3.99133	2.3369
Cre10.g440850	GPX4	Glutathione peroxidase	Redox	6.37984	12.8681	-2.4788
Cre10.g458450	GPX5	Glutathione peroxidase	Redox	81.4052	3.47853	1.00548
Cre11.g467538	GOX8	Glyoxal or galactose oxidase	Redox	19.8029	6.11786	-1.27247
Cre11.g467539	GOX6	Glyoxal or galactose oxidase	Redox	75.307	16.9632	-1.4413
Cre12.g540500	CGL108	Peroxisomal biogenesis factor 11 (PEX11)	Redox	14.7312	3.57619	-2.04237
Cre12.g559800	GST10	MICROSOMAL GLUTATHIONE S-TRANSFERASE	Redox	31.9568	5.73285	-3.13874
Cre13.g574500	FER2	Ferritin subunit	Redox	11.8992	1.19597	-3.31461
Cre13.g588150	VTC2	2.7.7.69 - GDP-L-galactose phosphorylase	Redox	17.2988	52.6054	-4.80069
Cre16.g657800	CCD3	Carotenoid cleavage dioxygenase	Redox	3.79332	11.3642	-1.57604
Cre16.g688550	GST1	Glutathione S-transferase	Redox	18.5039	3.63131	-2.08111
Cre17.g698650	GTP1	Gamma-glutamyl transpeptidase	Redox	3.24199	11.353	-2.15037
Cre03.g207800	ADH5	Cinnamyl-alcohol dehydrogenase / CAD,ko00940 Phenylpropanoid苯丙烷 biosynthesis	Secondary metabolism	54.4404	199.043	-1.69461
Cre04.g219787			Secondary metabolism	10.9531	24.2037	1.0122
Cre08.g358538		Putative chloroplast lycopene beta cyclase	Secondary metabolism	25.905	65.8701	-2.39079
Cre12.g500150	ALD5	aldehyde dehydrogenase (NAD+) [EC:1.2.1.3]	Secondary metabolism	12.6596	3.25245	1.80812
Cre16.g679669	CMS1	4-diphosphocytidyl-2C-methyl-D-erythritol synthase, chloroplast precursor	Secondary metabolism	16.1612	3.70948	2.20426
Cre01.g012500	PRA1	Prenylated rab acceptor family protein	Signalling	41.5198	85.7119	1.23525
Cre01.g016300			Signalling	12.9299	46.6228	2.27215
Cre03.g172150			Signalling	3.09569	10.4832	-1.64689
Cre06.g252300	PDK1	Pyruvate dehydrogenase kinase	Signalling	34.0157	5.92073	-1.34027
Cre06.g269050			Signalling	13.4677	3.01754	1.82698
Cre06.g270200			Signalling	33.8384	12.4179	-1.83178
Cre06.g291900	PHD1	Phosducin-like protein	Signalling	19.9449	54.3189	1.67569
Cre06.g296300	SRR1	Scavenger receptor cysteine rich (SRCR) protein	Signalling	24.4623	4.80629	-1.49954
Cre06.g306050			Signalling	10.2664	20.8765	-3.44293
Cre07.g349700		prestalk a differentiation protein A	Signalling	15.8133	5.95901	1.87033
Cre09.g396846			Signalling	19.2037	50.3605	-1.96064
Cre10.g423850	SRR26	Scavenger receptor cysteine rich (SRCR) protein	Signalling	20.0736	3.91815	1.14389
Cre10.g464600	CAM14	Ca2+-binding protein (centrin/caltractin), EF-Hand superfamily protein	Signalling	23.6744	2.50396	1.34639
Cre12.g559450		extended synaptotagmin-related ,GO:0005515 Glycolate oxidase	Signalling	26.532	6.4836	-2.12324
Cre13.g603350	CYG56	Adenylate/guanylate cyclase	Signalling	0.787291	10.2792	1.02396
Cre16.g676700	FAM13	RhoGAP domain,GTPase activating proteins towards Rho/Rac/Cdc42-like small GTPases.	Signalling	60.1379	19.9425	1.0457
Cre01.g028850		Rhodanese-related sulfurtransferase	S-metabolism	60.7925	187.122	-2.52235
Cre02.g080650	HSP90B	Endoplasmic reticulum associated heat shock protein 90B	Stress	5.81238	17.5491	-3.24104
Cre02.g084400	PHX4	prolyl 4-hydroxylase alpha subunit	Stress	3.76947	10.9834	-2.03287
Cre02.g110250	PCD2	DnaJ domain (DnaJ) // Polyketide cyclase / dehydrase and lipid transport (Polyketide_cyc2)	Stress	10.8962	2.54208	3.70669
Cre03.g189950	HOP1	HSP70-HSP90 organizing protein	Stress	10.394	21.7326	1.44543
Cre04.g219350	PLC1		Stress	10.827	28.9765	-2.34757
Cre06.g251716	unknown	unknown	Stress	5.4814	15.6609	-2.35705
Cre06.g309100	CPN60C	Chaperonin 60C	Stress	19.5277	67.2413	1.75974
Cre07.g316050	CDJ2	Chloroplast DnaJ-like protein	Stress	3.51531	12.2251	1.39091
Cre07.g341550		telomerase-binding protein p23 HSP90 co-chaperone	Stress	5.58672	15.2394	-1.59243
Cre09.g387245	STT3B	dolichyl-diphosphooligosaccharide--protein glycosyltransferase subunit STT3B	Stress	11.334	4.32211	-1.408
Cre09.g393200	HSP70C	Heat shock protein 70C	Stress	16.9341	40.2793	1.85033
Cre10.g439900	HSP70G	ER-located HSP110/SSE-like protein	Stress	89.2146	395.347	-2.15805
Cre11.g481600	GAS28	Hydroxyproline-rich glycoprotein, stress-induced	Stress	152.773	34.8147	-1.44624
Cre12.g516100			Stress	88.4145	195.274	1.62201
Cre14.g616100	FKB11	Peptidyl-prolyl cis-trans isomerase, FKBP-type	Stress	15.6873	1.93084	1.78382
Cre16.g675550	FKB5	Peptidyl-prolyl cis-trans isomerase, FKBP-type	Stress	10.8992	1.28452	1.62838
Cre16.g677000	HSP70E	Heat shock protein 70E	Stress	33.1416	102.462	1.14314
Cre16.g690400	DNJ5	DnaJ-like protein	Stress	12.4645	32.7377	1.79812
Cre01.g015350	POR1	Light-dependent protochlorophyllide reductase	Tetrapyrroles metabolism	46.8062	8.34185	1.44773
Cre01.g042800	DVR1	3,8-divinyl protochlorophyllide a 8-vinyl reductase	Tetrapyrroles metabolism	23.3286	9.71309	1.25011
Cre01.g050950		Geranylgeranyl diphosphate reductase / Geranylgeranyl reductase, ko00860 Porphyrin and chlorophyll metabolism	Tetrapyrroles metabolism	63.1681	11.8704	2.14777
Cre03.g158000	GSA1	Glutamate-1-semialdehyde aminotransferase	Tetrapyrroles metabolism	27.6228	5.58564	1.06411
Cre05.g246800	GUN4	Tetrapyrrole-binding protein	Tetrapyrroles metabolism	10.844	2.46917	1.5942
Cre06.g294750	CHLG	Chlorophyll synthetase	Tetrapyrroles metabolism	12.0893	2.45855	1.51455
Cre09.g396300	PPX1	Protoporphyrinogen oxidase	Tetrapyrroles metabolism	11.6487	4.90892	-2.13362
Cre09.g407200			Tetrapyrroles metabolism	2.06774	10.6669	1.54289
Cre09.g409100	UPS1	Uroporphyrinogen-III synthase	Tetrapyrroles metabolism	9.75929	22.4228	-3.02229
Cre10.g439400	GAT1	Glutamyl tRNA amidotransferase, subunit A	Tetrapyrroles metabolism	24.0714	10.8472	-3.08491
Cre12.g510050	CTH1	Copper target 1 protein	Tetrapyrroles metabolism	207.861	88.4853	1.42025
Cre12.g510800	CHLI2	Magnesium chelatase subunit I	Tetrapyrroles metabolism	19.6507	7.5963	-1.39085
Cre13.g570400			Tetrapyrroles metabolism	5.38956	11.209	1.39312
Cre16.g663900		Porphobilinogen deaminase	Tetrapyrroles metabolism	11.1781	4.02216	-2.09974
Cre01.g040750			Transcript regulatory	61.8164	125.28	-1.27394
Cre01.g050550			Transcript regulatory	84.62	7.86681	1.54783
Cre01.g055100			Transcript regulatory	16.4754	3.82466	-3.44527
Cre02.g094150			Transcript regulatory	13.5664	35.9863	1.313
Cre02.g097100			Transcript regulatory	10.3329	2.43267	1.01138
Cre02.g097550			Transcript regulatory	28.6911	5.07238	-1.95333
Cre02.g108450	FAP280	Flagellar Associated Protein, transcriptional coactivator-like	Transcript regulatory	279.696	570.585	-2.07846
Cre02.g110000		ubiquitin-conjugating enzyme	Transcript regulatory	4.58477	11.2612	1.70362
Cre03.g149250			Transcript regulatory	31.1437	82.6227	1.21498
Cre03.g156250			Transcript regulatory	101.637	252.526	-1.35064
Cre03.g173165			Transcript regulatory	7.25782	21.2201	1.96267
Cre03.g184600	RWP7	RWP-RK transcription factor	Transcript regulatory	42.3991	15.8893	1.21207
Cre03.g200250			Transcript regulatory	38.6683	1.74488	-2.44262
Cre05.g238250			Transcript regulatory	21.25	49.3294	1.25597
Cre05.g241636			Transcript regulatory	12.8816	26.0153	1.41289
Cre06.g252000		leucine zipper transcription factor-like protein 1 (LZTFL1)	Transcript regulatory	13.7243	3.1846	-2.10755
Cre06.g268600	NAB1	Nucleic acid binding protein	Transcript regulatory	33.7336	7.89727	-1.85579
Cre06.g275500			Transcript regulatory	22.2067	6.7844	-2.11429
Cre06.g278184			Transcript regulatory	10.0369	2.59433	-1.29291
Cre06.g284000			Transcript regulatory	6.96921	16.1456	-3.42715
Cre06.g293750			Transcript regulatory	10.9048	1.15629	1.02858
Cre06.g303483			Transcript regulatory	26.5819	9.04148	1.39869
Cre07.g326150			Transcript regulatory	28.7496	7.42369	1.39879
Cre07.g339250			Transcript regulatory	16.5002	6.47	-1.55581
Cre07.g357650			Transcript regulatory	13.5942	5.03334	-2.09476
Cre08.g378800			Transcript regulatory	25.5924	7.07071	-1.87904
Cre09.g400900			Transcript regulatory	13.7165	3.16795	1.32583
Cre09.g411600			Transcript regulatory	15.1763	40.017	-1.50233
Cre09.g411950			Transcript regulatory	11.8792	31.321	-1.4334
Cre10.g422000		tRNA (guanine-N2)-methyltransferase	Transcript regulatory	24.315	10.5809	1.24167
Cre10.g438850			Transcript regulatory	17.0763	7.06153	1.29644
Cre10.g439550			Transcript regulatory	21.8376	71.1286	-2.10691
Cre10.g441400	NOP58	Nucleolar protein, Component of C/D snoRNPs	Transcript regulatory	200.213	80.2379	-1.7107
Cre12.g501600			Transcript regulatory	108.182	258.369	-1.52196
Cre12.g503450			Transcript regulatory	26.552	10.684	-3.23162
Cre12.g514250			Transcript regulatory	19.6454	76.5743	1.01909
Cre12.g515850	PCN1	Proliferating cell nuclear antigen homolog	Transcript regulatory	33.7402	7.98858	1.40741
Cre12.g522400			Transcript regulatory	24.3838	2.5959	-1.31918
Cre12.g534450			Transcript regulatory	28.3733	2.60484	-1.20039
Cre12.g557300			Transcript regulatory	11.9893	2.20543	1.4076
Cre13.g572450			Transcript regulatory	14.569	5.14262	-1.41598
Cre13.g580450			Transcript regulatory	20.1394	3.27	-1.31337
Cre15.g635100			Transcript regulatory	22.8584	6.21437	-2.62266
Cre15.g641750			Transcript regulatory	16.813	42.3901	-1.95189
Cre16.g647602			Transcript regulatory	17.8074	6.20074	-2.49987
Cre16.g675100			Transcript regulatory	8.39571	21.0461	1.01405
Cre16.g685000			Transcript regulatory	8.57089	20.2678	-2.08663
Cre17.g702650			Transcript regulatory	13.3308	5.44065	-3.23739
Cre17.g716400			Transcript regulatory	7.63863	15.3982	1.33415
Cre17.g746547			Transcript regulatory	21.3005	56.7168	-4.46995
Cre01.g043050		SNARE associated Golgi protein family	Transport	21.954	8.42202	1.07908
Cre01.g045550	TPT3	Triose phosphate transporter，TPT3 APE2	Transport	71.8276	27.1187	1.14034
Cre01.g051400	ERD2A	KDEL Receptor A	Transport	60.0504	159.958	1.29034
Cre02.g090650		Endoplasmic reticulum Qb-SNARE protein, Sec20-family (Qb.I)	Transport	12.5721	3.45141	1.91216
Cre02.g095076	MFT10	Major facilitator superfamily transporter, involved in circadian rhythm control	Transport	27.308	305.283	1.1239
Cre02.g095086		sodium/bile acid cotransporter 7	Transport	7.02511	18.0301	2.3134
Cre02.g095107			Transport	5.07688	11.0197	3.48275
Cre02.g095200			Transport	30.6652	65.4305	3.06027
Cre02.g145750	AOT2	Amino acid transporter	Transport	12.4204	1.81508	1.07708
Cre03.g164600	ACA3	P-type ATPase/cation transporter, plasma membrane	Transport	96.1573	30.4439	1.05313
Cre03.g168550	AOT3	Amino acid transporter	Transport	48.5078	8.63492	-1.86497
Cre03.g171350	SEC61A	SEC61-alpha subunit of ER-translocon	Transport	89.0616	35.277	1.03134
Cre04.g213450	VPS2A	Subunit of the ESCRT-III complex,ko04144 Endocytosis,Snf7 are involved in protein sorting and transport from the endosome to the vacuole/lysosome in eukaryotic cells.	Transport	15.7343	33.2417	2.70145
Cre04.g220200			Transport	11.6892	2.96204	1.2864
Cre04.g224800	VAM4	Endosomal R-SNARE protein, Vamp7/Nyv1-family (R.III),exocytosis	Transport	78.6081	192.264	-1.33608
Cre06.g251650	PTC1	Low-affinity phosphate transporter	Transport	30.1769	68.983	-2.65382
Cre06.g260100			Transport	27.3411	10.6854	-2.77461
Cre06.g269801		ABC1 family，Cadmium-transporting ATPase	Transport	5.15496	12.8026	1.0717
Cre06.g281050	VPS5A	Subunit of Retromer complex	Transport	6.40198	13.0852	-2.93534
Cre06.g283900		transmembrane protein 45B	Transport	24.9552	93.9243	1.76283
Cre06.g284100	RHP1	Rh protein, CO2-responsive	Transport	30.868	7.70698	1.41345
Cre07.g325741	PTB2	Sodium/phosphate symporter	Transport	22.1771	46.3949	1.26459
Cre07.g335400		ABC transporter	Transport	54.6141	12.3451	1.01851
Cre08.g375950	EXR1	UvrB containing protein	Transport	19.1571	2.5044	-1.38225
Cre09.g394100	AP1S1	Sigma1-Adaptin	Transport	19.1644	40.2817	1.35981
Cre09.g394436			Transport	173.838	27.6228	1.17554
Cre09.g395750		Peptide-transporting ATPase	Transport	5.65442	28.1055	1.25984
Cre09.g396950		Sodium-dependent phosphate transporter, major facilitator superfamily	Transport	6.31259	15.3976	1.33454
Cre09.g400950			Transport	30.944	105.012	-2.14534
Cre09.g401293	SUL3	Sulfate transporter	Transport	3.05405	16.2912	1.09336
Cre09.g409750	CAX2	CAX family cation antiporter, membrane protein	Transport	11.127	4.54908	1.31241
Cre09.g410050		Calcium-transporting ATPase / Calcium-translocating P-type ATPase	Transport	2.76263	23.0439	-2.48996
Cre10.g430800			Transport	5.96333	15.0393	-2.00187
Cre10.g434350	CTR2	CTR type copper ion transporter	Transport	15.461	31.0111	-1.29041
Cre10.g435650	HPT1	Hexose/glycerol-3-phosphate transporter	Transport	10.273	2.10275	1.00415
Cre10.g459200	ACA4	P-type ATPase/cation transporter, plasma membrane，Proton-exporting ATPase	Transport	354.117	778.349	-2.3773
Cre11.g467705			Transport	3.59262	12.541	-1.40525
Cre12.g483550	VPE1	Vacuolar processing enzyme	Transport	39.6426	80.3091	-1.40633
Cre12.g486600	MEX1	Maltose exporter-like protein	Transport	19.1047	3.67708	1.83306
Cre12.g512200	MFT26	Permease of the major facilitator superfamily	Transport	21.289	50.9807	-2.22982
Cre12.g530350	IRT2	Iron-nutrition responsive ZIP family transporter	Transport	3.87541	13.8078	-2.28851
Cre12.g539050			Transport	48.9164	97.9164	-1.35543
Cre13.g564900	MRP3	ABC transporter, multidrug resistance associated protein	Transport	34.4305	75.0363	-1.65925
Cre13.g573900	NSS3		Transport	44.0027	9.73363	1.13619
Cre13.g577950	VPS60	Subunit of the ESCRT-III complex,ko04144 Endocytosis,Snf7 are involved in protein sorting and transport from the endosome to the vacuole/lysosome in eukaryotic cells.	Transport	7.90305	17.421	1.80354
Cre13.g579450	CST1	Chlamy-specific membrane transporter of unknown function	Transport	530.241	1197.69	1.06489
Cre13.g589800		Sodium/hydrogen exchanger family	Transport	8.918	18.9292	1.19279
Cre14.g629650	NIK1	Nickel transporter	Transport	49.4939	10.5513	-1.98052
Cre15.g641200		solute carrier family 25 (mitochondrial uncoupling protein), member 8/9 (UCP2_3, SLC25A8_9)	Transport	149.638	56.4536	-2.17654
Cre16.g676650	AP1G1	Gamma1-Adaptin	Transport	32.423	68.405	2.41529
Cre16.g684600	SEC5	Component of the Exocyst Complex	Transport	4.9075	11.7907	1.08582
Cre17.g696350			Transport	34.8112	8.33215	-2.06279
Cre17.g725150			Transport	1.89698	12.339	1.00123
Cre17.g728150		Endosomal R-SNARE protein, Yky6-family (R.II)	Transport	7.02981	14.587	1.11807
Cre01.g000017			Unknown	4.11372	31.9547	1.28941
Cre01.g004400			Unknown	20.8709	8.65959	1.12293
Cre01.g004450	CPLD42	Membrane protein	Unknown	38.532	91.6752	1.43407
Cre01.g013350			Unknown	50.3941	10.0425	1.5084
Cre01.g022200			Unknown	64.3734	23.211	1.14983
Cre01.g029700	Unknown		Unknown	82.4026	239.847	1.49973
Cre01.g035100			Unknown	22.1827	4.64918	1.06757
Cre02.g073600			Unknown	69.1637	227.378	1.02011
Cre02.g087324			Unknown	5.81345	14.9706	1.34868
Cre02.g089650			Unknown	37.1642	6.95414	-2.00062
Cre02.g095114			Unknown	21.4188	7.58688	-1.34404
Cre02.g095140			Unknown	22.3687	70.0515	-1.95605
Cre02.g101700			Unknown	19.8384	3.16906	-2.07988
Cre02.g102200			Unknown	29.7954	7.31626	-3.60217
Cre02.g103150			Unknown	11.1784	5.0322	-1.91974
Cre02.g104400			Unknown	7.84556	19.8833	1.3975
Cre02.g105100			Unknown	104.178	26.0333	1.41077
Cre02.g107150			Unknown	37.5266	4.73567	1.28397
Cre02.g107500			Unknown	5.80736	11.6999	1.66542
Cre02.g114950			Unknown	18.2494	3.23457	1.05002
Cre02.g118750			Unknown	24.1318	8.10209	1.15901
Cre02.g145950			Unknown	19.5806	2.94265	1.15637
Cre03.g143847			Unknown	14.8832	5.48015	1.38042
Cre03.g143947			Unknown	18.5074	1.05422	1.22317
Cre03.g143987			Unknown	16.9687	2.77072	1.32159
Cre03.g144144			Unknown	2.71779	54.9285	-1.5136
Cre03.g146287			Unknown	2.18649	13.2827	1.8116
Cre03.g148150			Unknown	11.3957	1.83102	1.03542
Cre03.g155250	unknown		Unknown	23.0894	6.38119	-1.47165
Cre03.g155300			Unknown	68.1658	17.664	1.35415
Cre03.g157600			Unknown	47.3419	113.056	-1.67284
Cre03.g161578			Unknown	14.9628	2.14771	1.03571
Cre03.g170550			Unknown	13.5813	3.20618	1.14326
Cre03.g172451			Unknown	406.327	898.133	1.02943
Cre03.g173250			Unknown	7.47155	18.1938	1.69339
Cre03.g173550			Unknown	13.4634	32.772	-2.7349
Cre03.g179750			Unknown	3.66201	11.6161	1.21482
Cre03.g181450			Unknown	10.5249	3.30098	1.25048
Cre03.g181750			Unknown	42.3022	94.1322	1.28342
Cre03.g182750			Unknown	14.4175	36.9368	-1.49559
Cre03.g183900			Unknown	23.8118	6.90723	1.0286
Cre03.g195000			Unknown	54.8832	111.712	1.54135
Cre03.g196100			Unknown	12.6611	3.33065	-2.55753
Cre03.g197550			Unknown	77.0686	27.3314	-2.05822
Cre03.g198250			Unknown	92.7175	327.973	-2.63777
Cre03.g200900			Unknown	13.0481	1.38281	-2.72504
Cre03.g203000			Unknown	14.4022	4.99234	-2.46206
Cre03.g204450			Unknown	46.6088	5.31789	-1.85534
Cre03.g205100			Unknown	28.2415	7.58712	2.02617
Cre03.g205550			Unknown	15.3999	59.6232	-1.168
Cre03.g206250			Unknown	11.4862	24.2563	1.43623
Cre03.g207377			Unknown	17.5023	6.62436	1.28143
Cre04.g217900			Unknown	13.4896	35.2211	-4.2086
Cre04.g217911			Unknown	17.5469	45.6822	-1.66282
Cre04.g220633			Unknown	21.0481	49.0284	-1.42257
Cre04.g225400			Unknown	14.009	37.2469	-1.35291
Cre04.g228925			Unknown	11.1811	23.7181	-2.32713
Cre05.g238200			Unknown	32.3759	3.49779	-2.06033
Cre05.g240950			Unknown	26.255	9.59416	-1.90221
Cre05.g242301			Unknown	3.33123	11.3665	-1.83357
Cre05.g244400			Unknown	4.99784	21.7461	1.64694
Cre05.g244900			Unknown	53.8695	13.8839	-2.18813
Cre05.g246100			Unknown	38.6589	14.1169	-2.30508
Cre05.g247950			Unknown	48.1987	13.5231	1.94097
Cre06.g259100			Unknown	14.0395	3.07969	2.2962
Cre06.g259950			Unknown	10.6624	1.87676	3.4905
Cre06.g272250			Unknown	21.1068	5.76103	1.36063
Cre06.g278107			Unknown	50.4439	323.008	1.14594
Cre06.g278165		Gametolysin / Lysin	Unknown	5.02332	10.5235	1.34161
Cre06.g278255			Unknown	14.5965	3.30992	1.21993
Cre06.g280475			Unknown	11.9025	3.18345	1.25289
Cre06.g284550			Unknown	12.3153	3.25366	-2.18548
Cre06.g284950			Unknown	4.87317	17.3206	-3.05558
Cre06.g286200			Unknown	0.821782	13.3339	-2.47823
Cre06.g289800			Unknown	20.2536	7.14079	-4.13386
Cre06.g298800			Unknown	45.6197	101.441	-1.87331
Cre06.g298850			Unknown	23.9482	99.1396	1.46988
Cre06.g299250			Unknown	10.0863	1.3543	-1.4414
Cre06.g299950			Unknown	6.94618	19.3118	-1.92653
Cre06.g302950			Unknown	22.5921	6.43557	-1.59067
Cre06.g305302			Unknown	4.44472	14.1736	-1.63203
Cre06.g305350			Unknown	3.20444	11.2486	2.02896
Cre06.g306057	unknown	unknown	Unknown	26.7688	58.2994	1.07846
Cre06.g311300			Unknown	5.982	12.2514	-2.30536
Cre07.g313143			Unknown	23.2541	2.39588	-2.89677
Cre07.g317350			Unknown	14.9705	132.072	-1.5285
Cre07.g317450			Unknown	10.1542	24.1994	2.8165
Cre07.g320600			Unknown	39.1545	13.768	1.25585
Cre07.g325730			Unknown	3.4355	10.1278	1.25732
Cre07.g325731			Unknown	32.377	89.7041	1.71701
Cre07.g325737			Unknown	10.3968	3.64133	-2.98627
Cre07.g328700			Unknown	14.4393	46.8602	3.79572
Cre07.g335850			Unknown	51.671	16.3188	-3.21041
Cre07.g336300			Unknown	5.6232	14.1314	3.18486
Cre07.g337100	unknown	unknown	Unknown	12.9554	31.6667	-3.13168
Cre07.g343150			Unknown	15.659	3.25993	3.14113
Cre07.g344000			Unknown	10.5566	1.79321	-1.34903
Cre07.g349200			Unknown	83.0442	23.0045	1.67304
Cre07.g349750			Unknown	24.5712	5.79196	3.4855
Cre07.g350950			Unknown	10.1535	2.75398	-2.17374
Cre08.g358350			Unknown	17.4088	4.38691	1.04589
Cre08.g358559			Unknown	9.851	21.9574	-2.4962
Cre08.g361150			Unknown	7.68807	21.4448	1.0007
Cre08.g361350			Unknown	2.85495	12.7661	-1.96436
Cre08.g366650			Unknown	16.2718	4.7356	1.77066
Cre08.g366700			Unknown	4.01032	14.7037	1.3846
Cre08.g379400			Unknown	6.53586	16.3358	2.70717
Cre08.g384150			Unknown	84.1247	187.854	1.4702
Cre09.g386200			Unknown	16.7171	3.97585	-1.88238
Cre09.g386850			Unknown	13.7537	4.32342	-2.41797
Cre09.g388578			Unknown	24.3982	5.40749	-2.86745
Cre09.g389060			Unknown	13.8396	36.5268	1.66391
Cre09.g389134			Unknown	5.07949	10.1877	1.49296
Cre09.g391615	unknown		Unknown	4.44525	12.0294	1.12451
Cre09.g393469			Unknown	19.4511	5.97855	1.01332
Cre09.g395213			Unknown	3.23618	13.2072	1.32945
Cre09.g396809			Unknown	5.6889	15.8487	1.47519
Cre09.g397660			Unknown	260.399	39.6075	-1.68003
Cre09.g403350			Unknown	11.3037	32.9226	-1.53857
Cre09.g408000			Unknown	11.8832	1.46694	-1.56466
Cre09.g409901			Unknown	57.3692	14.7878	-3.23817
Cre09.g411751	unknown	unknown	Unknown	9.39684	20.8504	2.95751
Cre09.g416900			Unknown	9.95696	21.4484	-1.45338
Cre10.g420850	unknown		Unknown	8.434	20.5013	-4.18639
Cre10.g421350			Unknown	49.9078	10.2934	1.02535
Cre10.g424550			Unknown	35.3666	7.7607	-2.10634
Cre10.g427400			Unknown	9.41771	19.3075	-2.25438
Cre10.g427950			Unknown	7.94781	17.5877	-1.98854
Cre10.g437650			Unknown	14.2578	0.78311	1.6958
Cre10.g438450			Unknown	6.83889	21.6707	1.4922
Cre10.g447700		leucine-rich repeat-containing protein, Adenylate and Guanylate cyclase catalytic domain	Unknown	10.6883	26.3163	2.05831
Cre10.g447800			Unknown	25.4099	124.804	3.10743
Cre10.g447950			Unknown	10.4953	37.37	2.02602
Cre10.g452350			Unknown	349.021	136.642	1.82267
Cre10.g452850			Unknown	16.8473	7.32961	1.71045
Cre10.g464050			Unknown	23.6023	9.56508	-2.25703
Cre11.g467554			Unknown	6.6165	13.6606	2.32127
Cre11.g467607			Unknown	14.1373	33.0047	-1.7855
Cre11.g467692	Unknown	1 of 5) PF07466 - Protein of unknown function (DUF1517) (DUF1517)	Unknown	30.7087	64.3626	1.37605
Cre11.g467693			Unknown	18.1755	48.9501	-2.02591
Cre11.g467729			Unknown	6.07007	14.4374	1.10709
Cre11.g467752			Unknown	13.7474	30.3651	1.34288
Cre11.g468359			Unknown	38.7129	9.29546	-1.89619
Cre11.g468750	CPLD48	Predicted protein	Unknown	11.7957	3.93853	-1.30308
Cre11.g479900			Unknown	36.4216	10.3367	1.55972
Cre11.g482650	unknown	unknown	Unknown	4.91255	13.9759	-2.07199
Cre12.g490950		general transcription factor 2-related zinc finger protein	Unknown	25.2673	6.47481	-3.15585
Cre12.g499200			Unknown	15.4523	31.1912	-2.80087
Cre12.g505050			Unknown	24.9007	101.416	-2.18864
Cre12.g505100			Unknown	10.7595	120.931	-2.73423
Cre12.g505400			Unknown	4.12195	10.585	-1.87415
Cre12.g510500			Unknown	11.786	30.5914	-1.92031
Cre12.g515600			Unknown	10.439	2.2949	-2.14746
Cre12.g527550			Unknown	25.6554	6.15119	1.25003
Cre12.g527650			Unknown	5.77162	14.4876	1.29008
Cre12.g532100			Unknown	54.7433	15.5001	-1.53938
Cre12.g534250			Unknown	12.2121	1.65747	1.83214
Cre12.g534302			Unknown	22.2576	6.22801	2.12138
Cre12.g535450			Unknown	7.06951	14.6378	-1.85197
Cre12.g536200			Unknown	11.7521	2.36117	-1.59099
Cre12.g536412			Unknown	13.6676	4.61568	1.19714
Cre12.g536650			Unknown	38.263	10.113	-4.73208
Cre12.g551100			Unknown	37.7724	122.162	1.08493
Cre12.g553000	unknown	unknown	Unknown	9.10104	25.7368	-3.01804
Cre12.g554400			Unknown	92.6662	385.952	-1.81702
Cre12.g554450	unknown	unknown	Unknown	9.66528	39.3688	-1.94824
Cre12.g557050	CPLD8	Predicted protein	Unknown	27.6568	4.15446	1.40438
Cre12.g558600			Unknown	21.3805	8.42211	4.33705
Cre12.g559900			Unknown	25.4196	8.59329	1.35724
Cre12.g561500			Unknown	47.5307	16.3522	-1.95586
Cre13.g562031			Unknown	5.03883	10.3281	-1.66957
Cre13.g564700			Unknown	24.8368	5.5143	2.10535
Cre13.g566400			Unknown	7.70035	21.6624	-1.50786
Cre13.g568000			Unknown	10.2718	29.8997	-1.20071
Cre13.g570851			Unknown	129.884	310.489	-1.15146
Cre13.g572401			Unknown	60.9043	2.29166	-1.8204
Cre13.g573400			Unknown	34.2599	2.82115	1.14429
Cre13.g574600			Unknown	16.223	4.42543	-2.14076
Cre13.g579550	CGL27	Predicted protein	Unknown	62.8107	18.0293	2.04954
Cre13.g580000			Unknown	618.104	1511.52	1.00407
Cre13.g582713			Unknown	13.8225	1.98355	1.87367
Cre13.g586700			Unknown	15.6595	47.8135	1.03424
Cre13.g587550			Unknown	21.1219	80.3177	1.0669
Cre13.g589450			Unknown	17.005	73.1732	1.92698
Cre13.g590650			Unknown	14.2653	36.3308	-4.67575
Cre13.g592551			Unknown	10.2155	22.7361	1.47993
Cre13.g603500	unknown		Unknown	15.8305	2.39429	1.32777
Cre13.g606962			Unknown	7.91639	29.0107	1.95295
Cre13.g607000			Unknown	19.9724	45.7937	1.29993
Cre14.g608400			Unknown	4.63318	16.0255	2.60285
Cre14.g611400			Unknown	54.3009	8.86894	2.04606
Cre14.g616650			Unknown	9.32245	22.2301	-1.45236
Cre14.g618200			Unknown	10.7902	2.55224	1.61038
Cre14.g621700			Unknown	21.3854	4.96645	1.47815
Cre14.g623100			Unknown	16.0681	52.0537	-2.59729
Cre14.g625251			Unknown	1.63101	11.4897	1.69836
Cre14.g629500	Unknown	(1 of 1) PTHR21680:SF0 - COILED-COIL DOMAIN-CONTAINING PROTEIN 124	Unknown	64.2816	149.205	-1.57457
Cre14.g630787			Unknown	11.3614	2.56438	1.40015
Cre14.g634279			Unknown	172.833	1571.69	-1.4973
Cre14.g634322			Unknown	37.1832	516.384	-2.08485
Cre14.g634365			Unknown	12.4773	139.753	2.67882
Cre15.g638956			Unknown	11.8939	3.7118	2.16078
Cre15.g639304			Unknown	23.0985	8.61683	-1.50402
Cre15.g639550			Unknown	10.4956	21.4238	1.11346
Cre15.g641400			Unknown	6.75527	14.7284	1.15395
Cre15.g641850			Unknown	32.7882	83.8216	1.36466
Cre15.g643500			Unknown	2.98824	12.3407	1.01055
Cre16.g653300			Unknown	9.96144	32.6002	1.7903
Cre16.g655800			Unknown	10.9944	4.31592	-1.26912
Cre16.g658800			Unknown	116.649	31.392	-2.32991
Cre16.g660225			Unknown	9.87092	49.3321	1.15291
Cre16.g661626			Unknown	277.896	92.246	1.15423
Cre16.g665200			Unknown	10.4087	3.45587	1.54144
Cre16.g668350			Unknown	26.2713	52.5681	-1.67901
Cre16.g669850			Unknown	14.0819	35.7199	4.0202
Cre16.g671950	unknown		Unknown	15.8612	2.8786	1.82955
Cre16.g677750	unknown	unknown	Unknown	15.8812	42.9121	1.25373
Cre16.g680250			Unknown	17.5922	3.55907	-1.78075
Cre16.g680950	unknown	unknown	Unknown	14.2386	6.33674	-1.89371
Cre16.g684150			Unknown	15.5907	5.328	-1.56615
Cre16.g684250			Unknown	12.4301	4.01035	-3.27886
Cre16.g687182			Unknown	21.539	3.55929	1.54228
Cre16.g690000	Unknown		Unknown	12.0638	24.6106	-2.57985
Cre16.g691215	Unknown	(1 of 1) PTHR12925:SF0 - PROTEIN HIKESHI	Unknown	10.5049	21.3047	-2.85541
Cre16.g691353			Unknown	14.0201	36.9352	1.87439
Cre16.g693200			Unknown	14.6947	2.03046	-2.71688
Cre16.g693300			Unknown	11.6456	2.31626	-2.61454
Cre17.g697406			Unknown	24.5835	68.0963	-2.27754
Cre17.g699150			Unknown	10.9828	1.97101	-2.17123
Cre17.g706000			Unknown	17.4047	2.91107	2.1496
Cre17.g707350			Unknown	37.8516	7.65924	-1.83745
Cre17.g708750			Unknown	53.9331	2.11016	-1.70198
Cre17.g721200			Unknown	10.0357	1.37518	-2.0827
Cre17.g722750			Unknown	15.2113	5.23613	-1.40169
Cre17.g723400			Unknown	71.9977	22.4847	-2.26408
Cre17.g725750			Unknown	35.4723	136.201	-1.81168
Cre17.g727100			Unknown	43.5694	9.1148	-1.9026
Cre17.g728750			Unknown	13.4787	1.51232	-2.50622
Cre17.g731800			Unknown	9.14421	24.2051	-2.61414
Cre17.g734350			Unknown	17.688	38.2705	-2.64617
Cre17.g734596			Unknown	4.27126	12.0221	-2.31535
Cre17.g735650			Unknown	11.4258	1.37425	-2.88125
Cre17.g742100			Unknown	31.0782	8.31447	1.42931
Cre17.g743647	unknown		Unknown	21.9076	1.1849	-1.80067
Cre17.g747497			Unknown	2.56598	11.3854	-1.54902
Cre19.g751047			Unknown	110.641	953.557	-1.58253
Cre42.g760347			Unknown	2.37124	15.4852	-2.8005
