# Supplementary material for: Transcriptomic and Physiological Responses to Oxidative Stress in a Chlamydomonas reinhardtii Glutathione Peroxidase Mutant
Source: Genes (Basel). 2020 Apr 24;11(4):463. doi: 10.3390/genes11040463 (PMC7230881; doi:10.3390/genes11040463)
Supplement: Supplementary file 1 [file genes-11-00463-s001.zip › Supplementary Files/Supplementary Table S3.xlsx]

## Sheet: Table S3
Title：Transcriptomic and physiological responses to oxidative stress in a Chlamydomonas reinhardtii glutathione peroxidase mutant
Authors: Xiaocui Ma, Baolong Zhang, Rongli Miao, Xuan Deng, You Duan, Yingyin Cheng, Wanting Zhang, Mijuan Shi, Kaiyao Huang*, Xiao-Qin Xia*
For corresponding: xqxia@ihb.ac.cn or huangky@ihb.ac.cn
Supplementary Table S3 Genes whose mRNA abundance significantly changed in CC4348 after treatment with 1 μM RB for 30 min.
Gene ID	Gene Name	Description	Functional Class	0m	30min	log2(fold change)
Cre01.g031650	CGLD12	Protein with potential galactosyl transferase activity	Carbon metabolism	1.5498	37.4128	4.59337
Cre01.g032650	TAL1	Transaldolase	Carbon metabolism	89.4422	249.685	1.48108
Cre01.g032700	GLK1	Glucokinase	Carbon metabolism	5.41423	13.8165	1.35156
Cre02.g088600	ACL2	ATP citrate lyase, subunit B	Carbon metabolism	9.20023	19.1112	1.05468
Cre03.g144847	PYK4	Pyruvate kinase	Carbon metabolism	24.0016	111.972	2.22193
Cre03.g165700	PDC3	Pyruvate decarboxylase	Carbon metabolism	4.3519	18.1231	2.05811
Cre03.g207713	ISA3	Isoamylase, starch debranching enzyme	Carbon metabolism	11.5727	27.1818	1.23191
Cre04.g214500	IDH3	Isocitrate dehydrogenase, NADP-dependent	Carbon metabolism	28.3718	78.6157	1.47036
Cre04.g229700	UGP1	UDP-glucose pyrophosphorylase	Carbon metabolism	62.4468	212.575	1.76727
Cre06.g262900	PFK1	Phosphofructokinase	Carbon metabolism	12.3905	27.858	1.16885
Cre06.g273100			Carbon metabolism	87.2596	35.3178	-1.30492
Cre07.g317250		chitinase (E3.2.1.14)	Carbon metabolism	17.3537	6.15073	-1.49642
Cre07.g336950		Starch phosphorylase	Carbon metabolism	47.4035	111.58	1.23502
Cre07.g338451	FBP1	Fructose-bisphosphatase / Hexose diphosphatase	Carbon metabolism	15.9323	36.6875	1.20334
Cre08.g381516			Carbon metabolism	1.33098	11.7166	3.138
Cre09.g391578			Carbon metabolism	11.8535	4.54422	-1.38321
Cre09.g396650	PAT2	Phosphate acetyltransferase	Carbon metabolism	6.03827	12.9114	1.09644
Cre09.g396700	ACK1	Acetate kinase	Carbon metabolism	7.01786	20.1652	1.52276
Cre09.g405750	CAH8	Carbonic anhydrase	Carbon metabolism	62.5413	27.6641	-1.1768
Cre10.g433600			Carbon metabolism	6.52822	15.5319	1.25047
Cre12.g485150	GAP1	Glyceraldehyde 3-phosphate dehydrogenase,GAPDH	Carbon metabolism	53.7618	145.236	1.43375
Cre12.g514750	CIS1	Citrate synthase	Carbon metabolism	20.0948	51.1103	1.34679
Cre12.g526800	GND1	6-phosphogluconate dehydrogenase, decarboxylating	Carbon metabolism	39.6206	84.3541	1.09021
Cre12.g537200	OGD1	2-oxoglutarate dehydrogenase, E1 subunit	Carbon metabolism	98.1578	308.345	1.65137
Cre12.g549852		Predicted short chain-type dehydrogenase	Carbon metabolism	3.33362	23.4109	2.81202
Cre12.g553250	PFK2	Phosphofructokinase	Carbon metabolism	16.5399	40.5685	1.29441
Cre14.g630847	TAL2	OPP.non-reductive PP.transaldolase	Carbon metabolism	36.2077	75.8067	1.06603
Cre14.g630859			Carbon metabolism	5.33305	27.0375	2.34193
Cre02.g114700	CYN17	Peptidyl-prolyl cis-trans isomerase, cyclophilin亲环蛋白-type, Radial spoke protein 12	Cell cycle and division	14.4281	2.75955	-2.38638
Cre02.g118600	FTSZ1	Plastid division protein	Cell cycle and division	17.9343	8.54205	-1.07007
Cre10.g466200	CYCAB1	A/B-type cyclin	Cell cycle and division	78.9287	21.9923	-1.84355
Cre14.g614550			Cell cycle and division	10.1083	4.16531	-1.27905
Cre16.g680850			Cell cycle and division	13.3521	4.98683	-1.42087
Cre17.g711550	CYCR2	Cyclin, N-terminal domain.Cyclin is a family of proteins that control the progression of cells through the cell cycle by activating cyclin-dependent kinase (Cdk) enzymes	Cell cycle and division	57.8461	26.8873	-1.10529
Cre01.g004250	TCTEX1	Flagellar inner arm dynein light chain, Tctex1	Cell structure	72.1732	20.9647	-1.7835
Cre01.g005450	RSP10	Radial spoke protein 10	Cell structure	22.7989	5.20665	-2.13054
Cre01.g015500	CGL91	EXTENDED SYNAPTOTAGMIN-RELATED	Cell structure	16.4642	36.8715	1.16318
Cre01.g015850	FAP68	Flagellar Associated Protein	Cell structure	14.3781	3.48195	-2.0459
Cre01.g025200	MMP4	Metalloproteinase of VMP family,MMP4,responsible for the degradation of the cell wall	Cell structure	16.04	2.22368	-2.85065
Cre01.g025450	FAP122	Flagellar Associated Protein	Cell structure	25.2566	12.4927	-1.01557
Cre01.g027950	IFT74	Intraflagellar transport protein 74/72	Cell structure	34.3317	9.07886	-1.91896
Cre01.g034550	FAP109	Flagellar Associated Protein	Cell structure	41.4037	14.0404	-1.56018
Cre01.g039200	IFT22	Intraflagellar transport protein 22	Cell structure	65.4365	17.7034	-1.88607
Cre01.g047950	IFT27	Intraflagellar transport protein 27	Cell structure	77.8404	12.9693	-2.58541
Cre01.g051050	FAP225	Flagellar Associated Protein	Cell structure	12.012	5.14477	-1.2233
Cre01.g051250	DLC4	Flagellar outer dynein arm 18 kDa light chain LC4	Cell structure	40.2843	8.07583	-2.31854
Cre01.g065822	IFT122-homolog		Cell structure	42.5741	11.6045	-1.87529
Cre02.g073500	FAP241	Flagellar Associated Protein	Cell structure	12.8659	3.49125	-1.88173
Cre02.g073750	KLP1	Kinesin motor protein, kinesin-9 (Kif9) family	Cell structure	55.8578	27.1883	-1.03877
Cre02.g078600	RSP8	Radial spoke protein 8	Cell structure	11.6783	3.51849	-1.7308
Cre02.g081050	FAP24	Flagellar Associated Protein	Cell structure	75.8546	159.673	1.07381
Cre02.g089950	IFT20	Intraflagellar transport protein 20	Cell structure	58.6032	8.1967	-2.83786
Cre02.g090050	FAP170	Flagellar Associated Protein	Cell structure	386.958	84.3204	-2.19822
Cre02.g091700	RIB72	Protofilament ribbon protein of flagellar microtubules	Cell structure	11.9146	4.26733	-1.48133
Cre02.g092850	DLC1	Flagellar outer dynein arm light chain, LC1	Cell structure	13.5223	3.07497	-2.13669
Cre02.g095072	FAP144	Flagellar Associated Protein	Cell structure	20.2443	5.74428	-1.81732
Cre02.g105950	FAP174	Flagellar Associated Protein	Cell structure	37.1169	10.7714	-1.78488
Cre02.g107050	DHC5	Dynein heavy chain 5, inner arm dynein b (monomeric)	Cell structure	55.6143	11.7928	-2.23755
Cre02.g113400	BUG21	Parkin co-regulated protein	Cell structure	77.5271	23.6726	-1.71148
Cre02.g117550	ANK13	Predicted protein with ankyrin repeats	Cell structure	5.47053	17.2841	1.6597
Cre02.g141606	DHC9	Flagellar inner arm dynein heavy chain, dynein c (monomeric)	Cell structure	18.2373	3.56231	-2.35601
Cre02.g142126	FAP115	Flagellar Associated Protein	Cell structure	57.9756	14.5908	-1.99039
Cre02.g144450	FAP1	Flagellar Associated Protein	Cell structure	24.5776	4.01516	-2.61382
Cre02.g147100	FAP265	Flagellar Associated Protein	Cell structure	28.7723	4.91949	-2.5481
Cre03.g146127	FAP96	Flagellar Associated Protein	Cell structure	13.9492	3.8906	-1.84212
Cre03.g146867	FAP17	Flagellar Associated Protein	Cell structure	14.1928	1.5361	-3.20781
Cre03.g156700	FAP185	Flagellar Associated Protein	Cell structure	16.3791	4.89412	-1.74273
Cre03.g162850	FAP292	Flagellar Associated Protein	Cell structure	86.8028	19.6043	-2.14657
Cre03.g167600	FAP61	Flagellar Associated Protein	Cell structure	17.1687	6.39284	-1.42525
Cre03.g171900	FAP56	Flagellar Associated Protein	Cell structure	30.4636	15.1288	-1.00979
Cre03.g177550	PSMD10	Integral membrane ankyrin-repeat protein Kidins220 (protein kinase D substrate)// 26S proteasome regulatory complex, subunit PSMD10	Cell structure	25.7365	11.7114	-1.1359
Cre03.g181150	FLA14	Dynein arm light chain 8, LC8	Cell structure	164.411	50.9629	-1.68979
Cre03.g185050	FAP53	Flagellar Associated Protein	Cell structure	36.4159	13.0072	-1.48526
Cre03.g185650	FAP251	Flagellar Associated Protein	Cell structure	17.4653	5.35543	-1.70542
Cre03.g187200	ODA13	Flagellar outer arm dynein light chain 6, LC6	Cell structure	23.4489	7.13982	-1.71556
Cre03.g190950	TUA1	Alpha tubulin 1	Cell structure	815.425	394.644	-1.047
Cre03.g200700	FAP166	Flagellar Associated Protein	Cell structure	28.9846	5.5438	-2.38634
Cre03.g201900	RSP1	Radial spoke protein 1	Cell structure	13.4905	2.82509	-2.25557
Cre03.g204150	IFT80	Intraflagellar transport protein 80	Cell structure	32.7912	9.10164	-1.84911
Cre04.g216850	TUA2	Alpha tubulin 2	Cell structure	350.771	127.574	-1.45919
Cre04.g217914	FAP57	Flagellar Associated Protein	Cell structure	25.0218	7.84436	-1.67346
Cre04.g217930			Cell structure	4.52018	10.2661	1.18344
Cre04.g219250	IFT52	Intraflagellar transport protein 52	Cell structure	35.7672	10.3369	-1.79084
Cre05.g236100		myosin	Cell structure	21.0309	6.59426	-1.67323
Cre05.g238280	FAP205	Flagellar Associated Protein	Cell structure	16.087	7.53736	-1.09376
Cre05.g241637	IFT46	Intraflagellar transport protein 46	Cell structure	257.644	55.7427	-2.20853
Cre05.g242500	RSP4	Radial spoke protein 4	Cell structure	13.77	3.70071	-1.89566
Cre05.g242550	RSP6	Radial spoke protein 6	Cell structure	97.181	26.3256	-1.88421
Cre05.g244250	DHC6	Flagellar inner arm dynein heavy chain, dynein a (monomeric)	Cell structure	157.666	22.3561	-2.81813
Cre05.g245700	ANK25	Predicted protein with ankyrin repeats	Cell structure	10.5978	4.44732	-1.25276
Cre06.g249900	FAP75	Flagellar Associated Protein	Cell structure	15.0632	5.08142	-1.56773
Cre06.g250300	DHC1b	Cytoplasmic dynein 1b heavy chain (not an inner arm dynein)	Cell structure	320.353	47.3686	-2.75766
Cre06.g251200	IFT43	Intraflagellar transport protein 43	Cell structure	24.5635	7.35955	-1.73883
Cre06.g256450	FAP119	Flagellar Associated Protein	Cell structure	14.3808	4.6892	-1.61673
Cre06.g261900	FAP71	Flagellar Associated Protein	Cell structure	12.2867	3.89703	-1.65664
Cre06.g267550	BBS5	Bardet-Biedl syndrome-5 associated protein	Cell structure	17.8093	4.44832	-2.0013
Cre06.g268800	IFT139	Intraflagellar transport protein 139	Cell structure	75.0616	25.3168	-1.56798
Cre06.g290900			Cell structure	16.7638	6.38316	-1.393
Cre06.g292050		Gametolysin / Lysin	Cell structure	111.289	22.8441	-2.28441
Cre06.g303400	FAP16	Flagellar Associated Protein	Cell structure	59.7542	20.5455	-1.54022
Cre06.g307900	FAP141	Flagellar Associated Protein	Cell structure	14.3787	3.04967	-2.23721
Cre07.g325736			Cell structure	19.2255	45.5504	1.24444
Cre07.g330200	RSP9	Radial spoke protein 9	Cell structure	111.067	23.5762	-2.23603
Cre07.g335750	IFT88	Intraflagellar transport protein 88	Cell structure	72.3404	20.0408	-1.85186
Cre07.g340400	RSP17	Radial spoke protein 17	Cell structure	15.8449	5.25883	-1.59121
Cre07.g342200	FAP259	Flagellar Associated Protein	Cell structure	66.2844	15.7577	-2.07261
Cre07.g347050	RSP7	Radial spoke protein 7	Cell structure	10.6882	2.56173	-2.06083
Cre07.g351650	FAP20	Flagellar Associated Protein	Cell structure	127.147	28.7488	-2.14492
Cre08.g358528	FAP157	Flagellar Associated Protein	Cell structure	13.5494	6.57523	-1.04311
Cre08.g362650	IFT140	Intraflagellar transport protein 140	Cell structure	42.2031	10.5572	-1.99912
Cre08.g372350	FAP188	Flagellar Associated Protein	Cell structure	11.3212	4.25424	-1.41205
Cre08.g374650	TPR5	tetratricopeptide repeat protein29,mediates protein-protein interactions and the assembly of multiprotein complexes	Cell structure	12.7934	2.93377	-2.12458
Cre08.g375050	FAP86	Flagellar Associated Protein	Cell structure	17.2485	6.63835	-1.37758
Cre09.g387689	FAP76	Flagellar Associated Protein	Cell structure	18.2504	6.68471	-1.44899
Cre09.g389150	FAP93	Flagellar Associated Protein	Cell structure	11.5044	3.90017	-1.56058
Cre09.g390578			Cell structure	23.8276	7.35181	-1.69646
Cre09.g390949	FAP140	Flagellar Associated Protein	Cell structure	12.3847	3.56986	-1.79463
Cre09.g392282	DHC2	Dynein heavy chain 2, inner arm dynein d (monomeric)	Cell structure	124.147	22.876	-2.44015
Cre09.g393954	FAP106	Flagellar Associated Protein	Cell structure	25.0781	8.91642	-1.49189
Cre09.g394213	dynein light chain	unknown	Cell structure	10.9151	2.54843	-2.09865
Cre09.g394251	PF16	Central pair associated protein	Cell structure	22.4718	6.31609	-1.83101
Cre09.g396624		Ankyrin repeats (3 copies) (Ank_2) // Zinc finger, C3HC4 type (RING finger) (zf-C3HC4_3)	Cell structure	12.4804	35.0221	1.48859
Cre09.g398882	DYNC2LI	dynein light intermediate chain 2, cytosolic (DYNC2LI)	Cell structure	30.4024	7.98598	-1.92864
Cre09.g403200	FAP198	Flagellar Associated Protein	Cell structure	13.81	4.02467	-1.77877
Cre09.g407250	FAP270	Flagellar Associated Protein	Cell structure	17.1643	7.26779	-1.23982
Cre10.g424250	FAP90	Flagellar Associated Protein	Cell structure	52.8643	15.3721	-1.78198
Cre10.g428664			Cell structure	17.7815	5.39069	-1.72184
Cre10.g428850	DLC9	dynein light chain tctex-type	Cell structure	40.4372	10.8825	-1.89367
Cre10.g441900	FAP145	Flagellar Associated Protein	Cell structure	10.3599	3.7207	-1.47737
Cre10.g444450	SSA17	Predicted protein	Cell structure	18.3381	7.02657	-1.38395
Cre10.g449250	KAP1	Kinesin-II-associated protein	Cell structure	25.2432	10.0557	-1.32789
Cre10.g450350	IFT25	Intraflagellar transport protein 25	Cell structure	32.6766	6.20379	-2.39704
Cre10.g463350	HRP3	Hydroxyproline-rich glycoprotein	Cell structure	62.0716	27.1374	-1.19365
Cre10.g465250	RSP11	Radial spoke protein 11	Cell structure	21.6095	4.97845	-2.11789
Cre10.g466650	FAP252	Flagellar Associated Protein	Cell structure	82.6959	20.2136	-2.03249
Cre10.g467000	IFT57	Intraflagellar transport protein 57	Cell structure	48.4066	20.8457	-1.21546
Cre11.g467555			Cell structure	43.0856	93.0766	1.11121
Cre11.g467561	FAP222	Flagellar Associated Protein	Cell structure	28.3084	5.34945	-2.40377
Cre11.g467576		protein spiral1-like 2-related	Cell structure	31.0149	13.0423	-1.24976
Cre11.g467739	IFT54	Intraflagellar transport protein 54	Cell structure	65.5536	19.2915	-1.76471
Cre11.g469000	FAP107	Flagellar Associated Protein	Cell structure	15.7116	6.62944	-1.24487
Cre11.g475000	IFT121	Intraflagellar transport protein 121	Cell structure	61.8958	18.7019	-1.72666
Cre11.g476050	ODA2	Flagellar outer arm dynein heavy chain gamma	Cell structure	90.1872	26.4389	-1.77026
Cre11.g476850	PF2	Component of dynein regulatory complex	Cell structure	21.228	7.09054	-1.582
Cre11.g477100	FAP97	Flagellar Associated Protein, serine endopeptidase	Cell structure	13.7795	3.59995	-1.93647
Cre11.g482300	MOT17	Predicted protein	Cell structure	10.5788	3.84521	-1.46004
Cre12.g484250	DHC1	Flagellar inner arm dynein 1 heavy chain alpha (I1/f alpha)	Cell structure	94.1712	21.9034	-2.10413
Cre12.g489750	FAP52	Flagellar Associated Protein	Cell structure	62.1793	20.3592	-1.61075
Cre12.g492350			Cell structure	8.17791	27.3135	1.73981
Cre12.g492650	FAS2	Fasciclin-like protein	Cell structure	1.82534	110.278	5.91683
Cre12.g495250	FAL15	Similar to Flagellar Associated Protein FAP31	Cell structure	15.6569	3.50746	-2.1583
Cre12.g497200	FAP216	Flagellar Associated Protein	Cell structure	13.0328	6.41545	-1.02253
Cre12.g498200	FAP128	Flagellar Associated Protein	Cell structure	17.6925	4.79222	-1.88437
Cre12.g506000	ODA6	Flagellar outer dynein arm intermediate chain 2	Cell structure	56.009	15.14	-1.88729
Cre12.g509200		Beta-glucan synthesis-associated protein (SKN1) (SKN1),key component of the yeast cell wall	Cell structure	24.3049	10.5497	-1.20405
Cre12.g509800	FAP286	Flagellar Associated Protein	Cell structure	36.2317	13.188	-1.45803
Cre12.g517050	FAP117	Flagellar Associated Protein	Cell structure	13.248	6.35124	-1.06066
Cre12.g520950	BOP5	Flagellar inner dynein arm I1 intermediate chain IC138	Cell structure	39.8203	16.4786	-1.27291
Cre12.g522150	FAP194	Flagellar Associated Protein	Cell structure	13.4419	3.82079	-1.81479
Cre12.g522550	FLA8	Kinesin motor protein, kinesin-2 (KRP85/95) family	Cell structure	27.7081	10.0717	-1.46
Cre12.g527750	ODA12	Flagellar outer dynein arm light chain 2, LC2	Cell structure	12.0125	3.63175	-1.7258
Cre12.g527800	MOT24	Outer dynein light chain, LC10	Cell structure	65.3078	8.09244	-3.01261
Cre12.g528850	DLC3	Flagellar outer dynein arm 16 kDa light chain, LC3	Cell structure	22.213	4.94287	-2.16798
Cre12.g531500	FAP134	Flagellar Associated Protein	Cell structure	21.2043	7.57204	-1.4856
Cre12.g536100	FAP126	Flagellar Associated Protein	Cell structure	73.243	16.4456	-2.15499
Cre12.g536550	ODA9	Flagellar outer dynein arm intermediate chain 1	Cell structure	138.118	57.3034	-1.26921
Cre12.g542250	TUB1	Beta tubulin 1	Cell structure	636.057	252.616	-1.33221
Cre12.g544000	RSP5	Radial spoke protein 5	Cell structure	71.9096	21.8593	-1.71794
Cre12.g546100	FAP125	Kinesin-like motor protein, kinesin-14 (C-terminal motor) family	Cell structure	63.4035	22.2541	-1.51049
Cre12.g546400	DLC7b	Flagellar inner arm I1/f axonemal dynein, LC7b	Cell structure	23.9464	6.89139	-1.79694
Cre12.g547651		Actin filament-coating protein tropomyosin // Mitotic checkpoint protein MAD1	Cell structure	183.957	43.3154	-2.08642
Cre13.g562250	FAP92	Flagellar Associated Protein	Cell structure	10.2761	2.37545	-2.11302
Cre13.g572700	IFT144	Intraflagellar transport protein 144	Cell structure	100.044	34.032	-1.55567
Cre13.g573500	FAP95	Flagellar Associated Protein	Cell structure	13.2427	3.92471	-1.75454
Cre13.g583450	EZY17	PLAC8 family	Cell structure	3.92601	16.5311	2.07405
Cre13.g584400	FAP189	Flagellar Associated Protein	Cell structure	38.5329	15.3627	-1.32666
Cre13.g607750	FAP250	Flagellar Associated Protein	Cell structure	33.5615	11.4889	-1.54657
Cre14.g612750	FAP197	Flagellar Associated Protein	Cell structure	12.0519	3.70422	-1.70202
Cre14.g614850	ANK17	Flagellar Associated Protein with ankyrin repeats	Cell structure	16.191	1.84334	-3.13481
Cre14.g617550	ODA14	Outer dynein arm-docking complex subunit 3, DC3	Cell structure	22.9761	4.90174	-2.22877
Cre14.g627576	DHC6		Cell structure	145.455	23.9187	-2.60437
Cre14.g631200	FAP94	Flagellar Associated Protein	Cell structure	19.455	5.82193	-1.74057
Cre14.g632350	FAP138	Flagellar Associated Protein	Cell structure	87.0568	20.9249	-2.05673
Cre15.g637050	FAP274	Flagellar Associated Protein	Cell structure	13.3099	4.92643	-1.43388
Cre16.g650450	FAP219	Flagellar Associated Protein	Cell structure	11.4217	2.28003	-2.32466
Cre16.g652350	FAP183	Flagellar Associated Protein	Cell structure	6.66063	13.739	1.04455
Cre16.g655750	TEK1		Cell structure	20.7764	6.33087	-1.71447
Cre16.g657650	FAP35	Flagellar Associated Protein	Cell structure	139.04	35.8255	-1.95644
Cre16.g666150	DC2	Flagellar outer dynein arm-docking complex protein 2	Cell structure	74.4676	35.5425	-1.06707
Cre16.g674300	FAP269	Flagellar Associated Protein	Cell structure	6.894	16.8019	1.28521
Cre16.g674515	IDA7	Flagellar inner dynein arm I1 intermediate chain IC140	Cell structure	13.3776	4.14053	-1.69193
Cre17.g696700	PHC22	Cell wall protein pherophorin-C22	Cell structure	59.2141	26.4453	-1.16293
Cre17.g698365	FAP172	Flagellar Associated Protein	Cell structure	11.272	3.88206	-1.53785
Cre17.g703850		Outer dynein arm-docking complex subunit 1	Cell structure	17.3893	8.19983	-1.08454
Cre17.g715300	PKD2		Cell structure	44.3968	15.6186	-1.5072
Cre17.g718900	FAP88	Flagellar Associated Protein	Cell structure	10.6744	3.06127	-1.80195
Cre17.g721250	FAP22	Flagellar Associated Protein, qilin-like	Cell structure	16.8691	5.37363	-1.65042
Cre17.g723600	IFT81	Intraflagellar transport protein 81	Cell structure	21.3076	7.39503	-1.52674
Cre17.g730950	FLA10	Kinesin motor protein, kinesin-2 (KRP85/95) family	Cell structure	14.8775	4.93995	-1.59057
Cre17.g735350	FAP164	Flagellar Associated Protein	Cell structure	13.6128	5.50727	-1.30555
Cre17.g738000	AGG2	Membrane protein required for phototactic orientation	Cell structure	73.2191	36.0281	-1.0231
Cre18.g749947	FAP21	Flagellar Associated Protein	Cell structure	10.4112	4.55997	-1.19104
Cre18.g750047	FMG1-A	Flagella membrane glycoprotein, minor form	Cell structure	429.805	40.0526	-3.42372
Cre33.g759047	DNCL2	dynein light chain roadblock-type (DYNLRB, DNCL2)	Cell structure	31.4845	5.76698	-2.44875
Cre05.g240850	THIC	Hydroxymethylpyrimidine phosphate synthase	Co-factor and vitamine metabolism	12.3041	29.9931	1.28549
Cre03.g210513	OPR	12-oxophytodienoic acid reductase (OPR)氧代植二烯酸还原酶, alpha-Linolenic acid metabolism	Hormone metabolism	37.6585	226.325	2.58735
Cre06.g306400			Hormone metabolism	4.12547	12.9798	1.65364
Cre08.g365825			Hormone metabolism	2.87156	10.4379	1.86193
Cre12.g512300	13-LOX	Linoleate 13S-lipoxygenase / Lipoxidase	Hormone metabolism	12.8219	30.3214	1.24173
Cre12.g557900	CDI1	C-8,7 sterol isomerase	Hormone metabolism	251.382	47.8121	-2.39444
Cre12.g560800	ILR1	IAA-amino acid hydrolase [EC:3.5.1.-] (ILR1)	Hormone metabolism	4.06523	10.7193	1.3988
Cre01.g035350			Lipid metabolism	3.77111	14.3748	1.93048
Cre01.g053000	GPD2	Glycerol-3-phosphate dehydrogenase/dihydroxyacetone-3-phosphate reductase	Lipid metabolism	12.3094	24.7288	1.00642
Cre02.g093500	SSD1	Sterol sensing 5-transmembrane protein	Lipid metabolism	0.0224153	10.4722	8.86787
Cre03.g182050			Lipid metabolism	23.705	60.1365	1.34305
Cre03.g193500		Triacylglycerol lipase	Lipid metabolism	5.12241	12.4225	1.27806
Cre03.g195500			Lipid metabolism	5.48696	11.5457	1.07327
Cre06.g258650	PGM6	Phosphoglycerate mutase-like protein	Lipid metabolism	10.7785	4.83451	-1.15671
Cre06.g261200		Sterol desaturase/putative lathosterol oxidase	Lipid metabolism	5.24172	37.8725	2.85304
Cre06.g281250	CFA1	Cyclopropane fatty acid synthase	Lipid metabolism	11.3503	216.794	4.25552
Cre08.g377300			Lipid metabolism	4.07284	10.0877	1.30849
Cre09.g398700	CFA2	Cyclopropane-fatty-acyl-phospholipid synthase	Lipid metabolism	2.2117	70.1737	4.9877
Cre09.g400150			Lipid metabolism	4.45489	14.6545	1.71788
Cre10.g421700	GPD4	Glycerol-3-phosphate dehydrogenase/dihydroxyacetone-3-phosphate reductase	Lipid metabolism	5.22153	14.2294	1.44633
Cre11.g467350	ACO2	ACYL-COENZYME A OXIDASE 2, PEROXISOMAL	Lipid metabolism	5.81217	12.0079	1.04683
Cre11.g476550	ADH11	Trans-2-enoyl-CoA reductase (NADPH)	Lipid metabolism	10.3587	93.4535	3.17341
Cre12.g496350	SSD2	Sterol sensing 5-transmembrane protein	Lipid metabolism	4.10923	15.4743	1.91293
Cre14.g615550			Lipid metabolism	1.27142	16.1612	3.66801
Cre15.g635993		sphingomyelin phosphodiesterase 2	Lipid metabolism	13.1951	4.81924	-1.45313
Cre16.g683350	TEH6	acyl-coenzyme A thioesterase 9 [EC:3.1.2.-]	Lipid metabolism	5.6982	34.565	2.60073
Cre16.g687350	ACO3	acyl-CoA oxidase [EC:1.3.3.6]	Lipid metabolism	12.4707	35.15	1.49498
Cre16.g695050	HCD1	1.1.1.35 - 3-hydroxyacyl-CoA dehydrogenase / Beta-keto-reductase	Lipid metabolism	12.0186	28.155	1.22813
Cre16.g695100	ACO4	acyl-coenzyme a oxidase 4, peroxisomal,fatty acid β-oxidation II (peroxisome)	Lipid metabolism	17.0271	39.1414	1.20087
Cre17.g711150			Lipid metabolism	8.13576	16.6951	1.03707
Cre01.g007300		N-acetylphosphatidylethanolamine-hydrolyzing phospholipase D / N-acyl phosphatidylethanolamine phospholipase D	Misc	2.39164	19.2001	3.00504
Cre01.g013100	PRL10	Predicted extracellular protein	Misc	17.1183	5.29647	-1.69243
Cre01.g038750	MOT7	unknown	Misc	10.0581	2.35964	-2.09172
Cre01.g048750	PPR7	Pentatrichopeptide repeat protein	Misc	18.2481	8.40737	-1.11802
Cre01.g054500		NAD(P)(+) transhydrogenase (Re/Si-specific) / Transhydrogenase	Misc	19.2876	64.1299	1.73333
Cre03.g144564	MMP13	Matrix metalloproteinase	Misc	10.0023	4.42291	-1.17727
Cre03.g200431		overexpressor of cationic peroxidase 3	Misc	10.1602	3.3711	-1.59163
Cre03.g207400	unknown		Misc	32.9523	87.8907	1.41533
Cre04.g218950			Misc	5.80246	18.1766	1.64735
Cre04.g219700	BBS9	Bardet-Biedl syndrome-9 associated protein	Misc	11.1304	5.08556	-1.13003
Cre04.g226600	ARS12		Misc	63.6885	11.6669	-2.44861
Cre06.g288800			Misc	15.8027	54.7629	1.79303
Cre07.g325762	DRC11	ATPase family associated with various cellular activities (AAA) (AAA)	Misc	23.6854	5.50836	-2.1043
Cre07.g327750	TRP3	Transient receptor potential ion channel protein	Misc	13.4443	5.20077	-1.3702
Cre10.g454025			Misc	9.02834	22.3776	1.30952
Cre11.g467649		RAP-domain containing protein with FAST leucine-rich domain	Misc	28.4106	86.3144	1.60317
Cre11.g467682			Misc	6.15968	29.8619	2.27738
Cre12.g492700	FAS1	Fasciclin-like protein	Misc	25.9617	9.40715	-1.46455
Cre12.g492750			Misc	47.6152	10.3279	-2.20487
Cre12.g528950	PUF1	Puf protein	Misc	25.5094	8.6443	-1.5612
Cre12.g540250	SELW1	Selenoprotein W1，Rdx family，involved in the quality control of protein folding	Misc	24.7038	4.24016	-2.54254
Cre13.g576400	BCA4	Branched-chain amino-acid transaminase	Misc	25.8979	11.7742	-1.1372
Cre13.g589400	PRL6	Predicted extracellular protein	Misc	23.5454	9.26995	-1.34481
Cre14.g611300	COP3	Chlamoypsin, light-gated proton channel rhodopsin	Misc	62.2513	22.4553	-1.47105
Cre16.g649050	CYG38	Adenylate/guanylate cyclase	Misc	41.833	13.1774	-1.66657
Cre16.g649600	PUF4	Puf protein	Misc	26.6798	12.3485	-1.11141
Cre16.g656750	Unknown	(1 of 2) PTHR12210:SF70 - AT02326P-RELATED	Misc	4.99733	23.6882	2.24494
Cre16.g664050			Misc	21.8322	48.5891	1.15418
Cre17.g701050			Misc	34.4661	5.00647	-2.78331
Cre17.g724550	DIP13	Deflagellation inducible protein	Misc	21.5296	6.42279	-1.74505
Cre01.g017050			Mitochondrial electron transport	5.09992	13.0881	1.35971
Cre02.g116750	ATP1A	Mitochondrial F1F0 ATP synthase, alpha subunit	Mitochondrial electron transport	166.257	341.856	1.03997
Cre05.g232200	NDA3	Mitochondrial NADH dehydrogenase	Mitochondrial electron transport	38.2378	97.8287	1.35526
Cre05.g234661	BCS1	Ubiquinol:cytochrome c oxidoreductase biogenesis factor	Mitochondrial electron transport	69.4994	155.252	1.15954
Cre09.g408051			Mitochondrial electron transport	5.26253	12.367	1.23266
Cre10.g447100			Mitochondrial electron transport	10.7885	29.2446	1.43867
Cre11.g467535		Mitochondrial substrate carrier protein,Mitochondrial carriers are proteins from a solute carrier family which transfer molecules across the membranes of the mitochondria.	Mitochondrial electron transport	22.8885	52.5267	1.19843
Cre16.g657250	GOX17	Glyoxal or galactose oxidase	Mitochondrial electron transport	74.4715	14.4461	-2.366
Cre16.g658850			Mitochondrial electron transport	4.91507	10.6867	1.12053
Cre16.g687950	ETF1	Electron transfer flavoprotein alpha subunit	Mitochondrial electron transport	2.67392	10.7695	2.00992
Cre17.g698000	ATP2	Mitochondrial F1F0 ATP synthase, beta subunit	Mitochondrial electron transport	311.814	672.502	1.10885
Cre09.g388800	GDH1	Glutamate dehydrogenase	N-metabolism	5.30609	10.7001	1.0119
Cre01.g016150		ADP-ribosylglycohydrolase	Nucleotides/nucleic acid metabolism	3.18533	11.0603	1.79587
Cre01.g018000	RPA12	DNA-directed RNA polymerase I subunit	Nucleotides/nucleic acid metabolism	16.0909	6.37047	-1.33677
Cre01.g045350	FAP155	Flagellar Associated Protein	Nucleotides/nucleic acid metabolism	17.4427	4.40398	-1.98574
Cre01.g062172	HBV1	Histone H2B variant	Nucleotides/nucleic acid metabolism	20.4741	6.06445	-1.75535
Cre02.g118300		DEAD box ATP-dependent RNA helicase	Nucleotides/nucleic acid metabolism	20.0419	5.86568	-1.77265
Cre03.g194150			Nucleotides/nucleic acid metabolism	60.8116	11.9127	-2.35185
Cre03.g207950			Nucleotides/nucleic acid metabolism	14.5063	6.38989	-1.18282
Cre06.g263500		Archease protein family (MTH1598/TM1083), Archease genes are generally located adjacent to genes encoding proteins involved in DNA or RNA processing and therefore been predicted to be modulators or chaperones involved in DNA or RNA metabolism.	Nucleotides/nucleic acid metabolism	14.0051	60.9504	2.12168
Cre07.g332800		nucleolar RNA-associated proteins (Nrap)	Nucleotides/nucleic acid metabolism	26.1042	9.59672	-1.44367
Cre08.g368500			Nucleotides/nucleic acid metabolism	10.3745	3.55342	-1.54576
Cre09.g392350	CGLD37	RNA recognition motif. (a.k.a. RRM, RBD, or RNP domain) (RRM_1)	Nucleotides/nucleic acid metabolism	781.607	1604.52	1.03763
Cre09.g395436			Nucleotides/nucleic acid metabolism	28.4093	66.7745	1.23294
Cre09.g401663			Nucleotides/nucleic acid metabolism	4.01322	10.6154	1.40333
Cre10.g439450		p25 alpha-related	Nucleotides/nucleic acid metabolism	54.1898	24.3554	-1.15378
Cre10.g442650			Nucleotides/nucleic acid metabolism	58.1688	24.3756	-1.25481
Cre12.g495550			Nucleotides/nucleic acid metabolism	18.5129	3.25299	-2.50869
Cre12.g526850	HEL56	ATP-dependent RNA helicase DDX56/DBP9 [EC:3.6.4.13]	Nucleotides/nucleic acid metabolism	18.0956	8.97354	-1.01189
Cre12.g546900			Nucleotides/nucleic acid metabolism	10.0116	3.85579	-1.37658
Cre12.g558700	FAP67	Flagellar Associated Protein, nucleoside diphosphate kinase-like	Nucleotides/nucleic acid metabolism	75.8269	18.4266	-2.04092
Cre13.g578750	TBA1	PsbA translation factor	Nucleotides/nucleic acid metabolism	22.6473	57.5144	1.34458
Cre16.g657000		transcription initiation factor TFIID subunit 10 (TAF10)	Nucleotides/nucleic acid metabolism	49.2492	19.6348	-1.32669
Cre17.g708100			Nucleotides/nucleic acid metabolism	17.6785	5.87213	-1.59004
Cre17.g725100	TOP3	DNA topoisomerase III (TOP3)	Nucleotides/nucleic acid metabolism	4.8919	11.1862	1.19325
Cre17.g726850		60 kDa SS-A/Ro ribonucleoprotein (TROVE2, SSA2), TROVE domain is found in TEP1 and Ro60 proteins, that are RNA-binding components of Telomerase, Ro and Vault RNPs. This domain has been named TROVE, (after Telomerase, Ro and Vault). This domain is probably RNA-binding.	Nucleotides/nucleic acid metabolism	77.3223	168.567	1.12437
Cre02.g085257		Bacteriorhodopsin-like protein (Bac_rhodopsin), retinal视网膜-binding proteins that provide light-dependent ion transport and sensory functions to a family of halophilic[1] [2] and other bacteria.	Photosynthesis	17.2593	4.49676	-1.94042
Cre03.g172500	PTOX2	Plastid terminal oxidase	Photosynthesis	19.9585	105.159	2.3975
Cre04.g229300	RCA1	Rubisco activase	Photosynthesis	920.296	432.867	-1.08817
Cre06.g293950	SHMT2	Serine hydroxymethyltransferase 2	Photosynthesis	18.7025	38.5173	1.04227
Cre06.g295450	HPR1	Hydroxypyruvate reductase	Photosynthesis	47.0168	13.3905	-1.81197
Cre08.g384000	CYP26	Cytochrome P450, CYP197 superfamily	Photosynthesis	5.81237	17.4085	1.58259
Cre10.g452800	LCIB	Low-CO2-inducible protein	Photosynthesis	130.999	40.4061	-1.69692
Cre11.g468050			Photosynthesis	11.677	24.6853	1.07998
Cre17.g700950	FDX5	Apoferredoxin	Photosynthesis	22.0943	1.4432	-3.93633
Cre01.g000300			Protein metabolism	13.4642	31.0656	1.2062
Cre01.g008650	CDK1	Cyclin-dependent kinase / Cdk-activating protein kinase // [RNA-polymerase]-subunit kinase / CTD kinase, 2.7.11.22//2.7.11.23 -	Protein metabolism	2.76524	19.8479	2.84351
Cre01.g013900		Non-specific serine/threonine protein kinase / Threonine-specific protein kinase	Protein metabolism	13.9759	5.8687	-1.25183
Cre01.g016950		Protein geranylgeranyltransferase type I / Type I protein geranyl-geranyltransferase	Protein metabolism	5.91765	11.8657	1.0037
Cre01.g030200		Phosphoprotein phosphatase 2C delta	Protein metabolism	63.0394	25.4949	-1.30605
Cre01.g036000		Ca2+/calmodulin-dependent protein kinase, EF-Hand protein superfamily	Protein metabolism	4.85743	21.4156	2.1404
Cre01.g047900		PHOSPHATASE SUBUNIT GENE G4-1,serine/threonine-protein phosphatase 2A regulatory subunit B	Protein metabolism	17.4607	8.18972	-1.09222
Cre02.g091200			Protein metabolism	6.6795	16.2788	1.28518
Cre02.g091750		2.7.9.5 - Phosphoglucan, water dikinase, starch degradation II	Protein metabolism	18.9647	9.08575	-1.06164
Cre02.g095087		Cysteine endopeptidase	Protein metabolism	17.4678	4.91219	-1.83026
Cre02.g095147	GTR5	Glycosyltransferase	Protein metabolism	5.6207	11.4717	1.02926
Cre02.g095400			Protein metabolism	21.4417	10.3458	-1.05138
Cre02.g097900	AST3	Aspartate aminotransferase	Protein metabolism	7.77968	18.5294	1.25203
Cre02.g098250			Protein metabolism	4.78139	14.3226	1.58279
Cre02.g105500	AOD1	Acetylornithine deacetylase	Protein metabolism	5.19808	21.0601	2.01846
Cre02.g107800	CNK9	NimA-related protein kinase	Protein metabolism	11.0409	3.57836	-1.62549
Cre02.g116500	CPY3	Serine carboxypeptidase	Protein metabolism	43.6244	20.7978	-1.06871
Cre02.g147800	SEC14	Putative phosphoglyceride transfer protein	Protein metabolism	14.2232	6.96029	-1.03102
Cre03.g144967			Protein metabolism	14.4585	33.1064	1.19519
Cre03.g170750	RNP3	Small nucleolar ribonucleoprotein U3 component	Protein metabolism	18.2646	6.80239	-1.42494
Cre03.g174400	CDO1	Cysteine dioxygenase	Protein metabolism	34.8753	17.2772	-1.01333
Cre03.g180750	MES1	Cobalamin-independent methionine synthase	Protein metabolism	57.6633	403.806	2.80794
Cre03.g181200			Protein metabolism	12.307	35.0823	1.51126
Cre03.g182800	AGT2	Alanine-glyoxylate transaminase	Protein metabolism	12.2726	31.0795	1.34052
Cre03.g197000			Protein metabolism	25.0658	10.5892	-1.24313
Cre03.g201300	DBH	Dopamine beta-monooxygenase, Tyrosine metabolism	Protein metabolism	7.05035	25.2836	1.84243
Cre03.g206452	Rdx family	Rdx family (Rdx),involved in the quality control of protein folding	Protein metabolism	13.6569	2.5032	-2.44779
Cre03.g206600	AAD1	Acetohydroxyacid dehydratase	Protein metabolism	34.4479	134.246	1.96239
Cre04.g215600	HOL	2.1.1.165 - Methyl halide transferase / Methyl chloride transferase	Protein metabolism	5.86949	17.8498	1.6046
Cre04.g229650			Protein metabolism	6.76577	26.3969	1.96404
Cre05.g237450	PSRP1	Plastid-specific ribosomal protein 1	Protein metabolism	13.8685	91.2074	2.71734
Cre05.g240900			Protein metabolism	21.2918	7.25675	-1.5529
Cre06.g259150	EFG8	Mitochondrial translation factor Tu	Protein metabolism	34.9919	111.459	1.67141
Cre06.g260500			Protein metabolism	10.2417	3.13635	-1.7073
Cre06.g261700	MRT4	mRNA turnover protein 4 (MRT4)	Protein metabolism	13.4252	6.46462	-1.05431
Cre06.g269950	CDC48	Protein involved in ubiquitin-dependent degradation of ER-bound substrates	Protein metabolism	79.4838	170.292	1.09928
Cre06.g275650	RPN3	26S proteasome regulatory subunit	Protein metabolism	11.2658	22.8778	1.022
Cre06.g281350	LON1	Mitochondrial LON protease	Protein metabolism	19.4775	79.441	2.02808
Cre06.g287450			Protein metabolism	27.1166	12.3478	-1.13491
Cre06.g304950			Protein metabolism	1.84371	12.4814	2.75909
Cre06.g308900	TOB55	Complex of the outer membrane that mediates the topogenesis of beta-barrel proteins.	Protein metabolism	4.68538	13.6382	1.54141
Cre07.g313700		Glutamyl/glutaminyl-tRNA synthetase	Protein metabolism	11.2635	33.1238	1.55621
Cre07.g330100	GTR25	Oligsaccharyl transferase STT3 subunit	Protein metabolism	7.97289	23.5231	1.5609
Cre07.g335900	CPZ	Lysine(arginine) carboxypeptidase	Protein metabolism	12.8233	2.57234	-2.31762
Cre07.g340050		nuclear GTP-binding protein (NUG2, GNL2),Ribosome biogenesis in eukaryotes	Protein metabolism	41.4407	20.1793	-1.03817
Cre07.g344400			Protein metabolism	35.6517	72.0975	1.01598
Cre07.g348450			Protein metabolism	28.9211	70.3312	1.28204
Cre07.g351750		rRNA-processing protein EBP2 (EBP2, EBNA1BP2)	Protein metabolism	19.3919	6.35945	-1.60848
Cre08.g358200			Protein metabolism	96.0375	214.686	1.16056
Cre08.g362700			Protein metabolism	20.3139	7.81809	-1.37758
Cre08.g368950	SHK2	3-dehydroquinate synthase	Protein metabolism	32.781	91.3283	1.4782
Cre08.g384900		Serine-Threonine Protein Kinase	Protein metabolism	12.7418	3.0048	-2.08423
Cre09.g386400	UBA1	Ubiquitin-activating enzyme E1	Protein metabolism	39.7149	97.092	1.28967
Cre09.g387726	AST1	Aspartate aminotransferase	Protein metabolism	75.8234	154.193	1.02402
Cre09.g395150		Dual-specificity protein phosphatase	Protein metabolism	12.68	4.83682	-1.39043
Cre09.g401700			Protein metabolism	5.96725	14.1546	1.24613
Cre09.g403250			Protein metabolism	14.7213	5.87633	-1.32491
Cre09.g403600		Non-specific serine/threonine protein kinase / Threonine-specific protein kinase	Protein metabolism	13.3234	2.09204	-2.67098
Cre10.g423300		Bleomycin hydrolase / Aminopeptidase C	Protein metabolism	6.13298	20.2823	1.72556
Cre10.g423550			Protein metabolism	28.9482	64.4441	1.15457
Cre10.g426152		methionine-gamma-lyase (E4.4.1.11)	Protein metabolism	2.51325	10.1945	2.02016
Cre10.g443050	PHX15	PROLYL 4-HYDROXYLASE ALPHA SUBUNIT,PHX15	Protein metabolism	91.6119	43.9451	-1.05983
Cre10.g444550	SPP1	Signal peptide peptidase	Protein metabolism	5.52714	17.1143	1.63059
Cre10.g446250		peroxin-6 (PEX6, PXAAA1),peroxisome assembly factor 2	Protein metabolism	2.69242	11.2509	2.06306
Cre10.g450000		Non-specific serine/threonine protein kinase / Threonine-specific protein kinase	Protein metabolism	7.99686	28.6561	1.84134
Cre10.g456900			Protein metabolism	9.22031	20.7321	1.16898
Cre10.g465900	CDKA1	Cyclin dependent protein kinase	Protein metabolism	14.042	6.61965	-1.08492
Cre11.g467553			Protein metabolism	7.22534	18.427	1.35068
Cre11.g476250			Protein metabolism	21.7412	61.5635	1.50165
Cre11.g483100		serine-threonine protein kinase	Protein metabolism	10.7113	46.5379	2.11928
Cre12.g496150			Protein metabolism	4.24906	12.4732	1.55362
Cre12.g498500	DEG11	DegP-type protease	Protein metabolism	30.0768	145.709	2.27636
Cre12.g500550			Protein metabolism	33.8542	91.0077	1.42665
Cre12.g501450		ring finger domain-containing , ubiquitin-protein ligase,Many proteins containing a RING finger play a key role in the ubiquitination pathway.	Protein metabolism	3.14043	12.2102	1.95905
Cre12.g508500			Protein metabolism	4.24109	23.4413	2.46654
Cre12.g508900	MAPK6	Mitogen-Activated Protein Kinase	Protein metabolism	37.5585	14.1121	-1.4122
Cre12.g514650	CNK6	NimA-related protein kinase	Protein metabolism	11.8828	5.07249	-1.2281
Cre12.g523300	GTR22	Glycosyltransferase	Protein metabolism	37.5668	87.0826	1.21292
Cre12.g533750			Protein metabolism	9.62532	24.9024	1.37138
Cre12.g535100			Protein metabolism	24.6009	58.8024	1.25716
Cre12.g543100		tRNA (adenine-N(1)-)-methyltransferase non-catalytic subunit (TRM6, GCD10)	Protein metabolism	17.3302	7.26377	-1.2545
Cre12.g557100			Protein metabolism	5.94079	20.3302	1.7749
Cre13.g563400		sentrin/sumo-specific protease	Protein metabolism	42.3859	1.1629	-5.18778
Cre13.g568400	FHL4	FtsH-like ATPase/metalloprotease	Protein metabolism	14.4816	30.3723	1.06854
Cre13.g569500	TAUD2	Gamma-butyrobetaine hydroxylase-related [EC:1.14.11.1], Lysine degradation	Protein metabolism	25.8103	83.3723	1.69162
Cre13.g572900		Oligopeptidase A	Protein metabolism	7.46354	16.3178	1.12851
Cre13.g580900			Protein metabolism	20.1731	9.46219	-1.09218
Cre13.g585100			Protein metabolism	12.214	41.3734	1.76017
Cre14.g612700	FAP50	Flagellar Associated Protein	Protein metabolism	17.0319	4.65065	-1.87274
Cre14.g615600	SDR35	Putative serine esterase	Protein metabolism	5.41504	84.9271	3.97118
Cre14.g617600	DEG9	DegP-type protease	Protein metabolism	25.7277	11.9279	-1.10898
Cre14.g625400	RPT1	26S proteasome regulatory subunit	Protein metabolism	25.432	55.649	1.12971
Cre14.g632775	RPN5	26S proteasome regulatory subunit N5 (PSMD12, RPN5)	Protein metabolism	13.2261	28.1289	1.08866
Cre16.g648350			Protein metabolism	3.99616	14.5449	1.86383
Cre16.g661550		5' nucleotidase, deoxy (Pyrimidine), cytosolic type C protein (NT5C) (NT5C)	Protein metabolism	12.8943	5.15087	-1.32385
Cre16.g663500	RPN10	26S proteasome regulatory subunit	Protein metabolism	7.72329	23.1789	1.58553
Cre16.g675350			Protein metabolism	11.0508	33.3342	1.59285
Cre16.g678600			Protein metabolism	5.81865	12.546	1.10847
Cre16.g680700			Protein metabolism	44.4054	161.054	1.85874
Cre16.g683793		Protein required for normal rRNA processing	Protein metabolism	30.5892	7.99127	-1.93652
Cre16.g689550	PTK8	Putative tyrosine kinase	Protein metabolism	15.7683	51.8534	1.71741
Cre17.g697650			Protein metabolism	3.6714	13.5049	1.87908
Cre17.g727950	RPN2	26S proteasome regulatory subunit	Protein metabolism	5.36704	15.3397	1.51507
Cre17.g735550			Protein metabolism	63.6148	17.821	-1.83578
Cre01.g033300	Ferritin_2	Ferritin-like domain (Ferritin_2)	Redox	13.6716	1944.15	7.15182
Cre01.g037800	TRX21	ATP binding protein	Redox	19.9683	9.66397	-1.04703
Cre02.g078300	GPX1	Glutathione peroxidase, selenoprotein	Redox	99.9135	6.39265	-3.96619
Cre02.g087700	APX1	Ascorbate peroxidase	Redox	45.4511	105.088	1.20921
Cre02.g093600	TEH3	Thioesterase superfamily (4HBT)	Redox	5.28372	71.6734	3.76181
Cre02.g093750	NRX2	Nucleoredoxin 2	Redox	16.3875	33.547	1.03359
Cre02.g098850	NTR2	NADPH dependent thioredoxin reductase	Redox	3.83074	11.0559	1.52912
Cre03.g166050	SBD1	Selenium binding protein	Redox	11.6218	48.166	2.05119
Cre06.g262100	GSR1	Glutathione reductase	Redox	6.40817	16.7664	1.38759
Cre06.g263550	LCI7	R53.5-related protein, redox-regulatory protein FAM213A	Redox	7.57767	150.888	4.31558
Cre06.g271200			Redox	11.7139	5.21829	-1.16657
Cre06.g278096	SELU1	Selenoprotein U	Redox	19.8814	3.74626	-2.4079
Cre06.g299700	SOUL1	SOUL heme-binding protein	Redox	0.405238	25.2681	5.96241
Cre07.g326600	PDIA6	protein disulfide-isomerase A6 (PDIA6, TXNDC7)	Redox	0.725983	11.1834	3.94528
Cre07.g342100	GST	Glutathione S-transferase	Redox	4.22672	120.895	4.83808
Cre07.g346800	FAO8	FAD NAD binding oxidoreductases	Redox	10.9995	22.6047	1.03919
Cre08.g368400	NTR1	NADPH-dependent thioredoxin reductase, selenoprotein	Redox	14.0237	4.63234	-1.59805
Cre08.g380300	MSRA3	Peptide methionine sulfoxide reductase	Redox	2.47197	41.8841	4.08267
Cre09.g389250	AOF1	Amine oxidase, flavin-containing,Non-specific polyamine oxidase EC 1.5.3.17	Redox	29.7953	12.2422	-1.28323
Cre09.g401515	unknown	FAD/NAD(P)-binding oxidoreductase	Redox	17.5527	38.04	1.11583
Cre10.g458450	GPX5	Glutathione peroxidase	Redox	81.4052	1099.15	3.75513
Cre10.g464850	MSRA5	Peptide methionine sulfoxide reductase	Redox	5.2352	11.6285	1.15135
Cre11.g467538	GOX8	Glyoxal or galactose oxidase	Redox	19.8029	6.08388	-1.70265
Cre12.g553700	GST/PDO2	GLUTATHIONE S-TRANSFERASE KAPPA	Redox	9.79012	28.4957	1.54135
Cre12.g559800	GST10	MICROSOMAL GLUTATHIONE S-TRANSFERASE	Redox	31.9568	90.7683	1.50607
Cre13.g566850	SOUL2	SOUL heme-binding protein	Redox	2.91624	200.134	6.10071
Cre13.g588150	VTC2	2.7.7.69 - GDP-L-galactose phosphorylase	Redox	17.2988	97.6758	2.49733
Cre16.g654250	Prx6	peroxiredoxin-6	Redox	4.79259	10.7717	1.16837
Cre16.g688550	GST1	Glutathione S-transferase	Redox	18.5039	49.5087	1.41985
Cre17.g729950	SRX1	Sulfiredoxin / Peroxiredoxin-(S-hydroxy-S-oxocysteine) reductase	Redox	8.01172	39.3818	2.29734
Cre03.g207800	ADH5	Cinnamyl-alcohol dehydrogenase / CAD,ko00940 Phenylpropanoid苯丙烷 biosynthesis	Secondary metabolism	54.4404	381.721	2.80977
Cre04.g215050		Beta-carotene hydroxylase, putative chloroplast precursor	Secondary metabolism	13.5588	3.17149	-2.09599
Cre12.g500150	ALD5	aldehyde dehydrogenase (NAD+) [EC:1.2.1.3]	Secondary metabolism	12.6596	36.753	1.53763
Cre14.g623650	ADH7	Alcohol dehydrogenase (NADP(+)) / Aldehyde reductase (NADPH)	Secondary metabolism	1.67445	147.551	6.46138
Cre01.g016300			Signalling	12.9299	34.9531	1.43471
Cre01.g038400	CRT2	Calreticulin 2, calcium-binding protein	Signalling	116.22	296.985	1.35353
Cre02.g144350		Small Rab-related GTPase	Signalling	22.0905	6.15041	-1.84467
Cre03.g178350	FAP272	Flagellar Associated Protein similar to calmodulin	Signalling	31.36	5.22801	-2.58459
Cre06.g269050			Signalling	13.4677	32.7744	1.28307
Cre06.g278234			Signalling	12.5599	5.53417	-1.18239
Cre06.g306050			Signalling	10.2664	30.3775	1.56508
Cre07.g357900	calnexin (CANX)钙联蛋白	Calreticulin family	Signalling	8.2187	19.1355	1.21927
Cre09.g388850	ACA1	P-type ATPase/cation transporter, plasma membrane	Signalling	91.9731	35.682	-1.36602
Cre10.g423850	SRR26	Scavenger receptor cysteine rich (SRCR) protein	Signalling	20.0736	9.64674	-1.05719
Cre10.g428678	GID1	tRNA uridine 5-carboxymethylaminomethyl modification enzyme	Signalling	13.0139	6.49696	-1.00222
Cre12.g538500			Signalling	32.7507	14.4551	-1.17994
Cre12.g559450		extended synaptotagmin突触结合蛋白-related ,GO:0005515 Glycolate oxidase	Signalling	26.532	57.5155	1.11622
Cre14.g612200	CYG16	Adenylate/guanylate cyclase	Signalling	24.2789	7.00265	-1.79373
Cre15.g639150		LETM1 and EF-hand domain-containing protein 1, mitochondrial (LETM1, MDM38)	Signalling	5.56717	18.4504	1.72864
Cre16.g678350			Signalling	22.6513	10.3575	-1.12892
Cre16.g691500	ARHGAP1	signalling.G-proteins.Rho GTPase-activating protein 1 (ARHGAP1, CDC42GAP),CRAL-TRIO domain	Signalling	7.04781	25.0619	1.83025
Cre17.g737050		TBC1 DOMAIN FAMILY MEMBER GTPASE-ACTIVATING PROTEIN	Signalling	8.68385	20.3609	1.2294
Cre01.g028850		Rhodanese-related sulfurtransferase	S-metabolism	60.7925	17.6443	-1.78469
Cre08.g380000	UMM7	SULFATASE MODIFYING FACTOR 1, 2	S-metabolism	83.8819	243.425	1.53705
Cre16.g693202	K00392	sulfite reductase (ferredoxin) (sir) [EC:1.8.7.1]	S-metabolism	16.9437	39.01	1.2031
Cre02.g080650	HSP90B	Endoplasmic reticulum associated heat shock protein 90B	Stress	5.81238	16.0864	1.46864
Cre02.g090850	CLPB3	ClpB chaperone, Hsp100 family	Stress	10.0438	29.5463	1.55667
Cre03.g189950	HOP1	HSP70-HSP90 organizing protein	Stress	10.394	39.9122	1.94108
Cre06.g309100	CPN60C	Chaperonin 60C	Stress	19.5277	86.9953	2.15541
Cre07.g327450	DNJ34	DnaJ-like protein	Stress	29.5111	87.3655	1.56581
Cre07.g341550		telomerase-binding protein p23 HSP90 co-chaperone	Stress	5.58672	22.8576	2.0326
Cre08.g372100	HSP70A	Heat shock protein 70A	Stress	260.602	725.917	1.47795
Cre09.g386750	HSP90A	Heat shock protein 90A	Stress	275.124	901.274	1.71188
Cre09.g387245	STT3B	dolichyl-diphosphooligosaccharide--protein glycosyltransferase subunit STT3B	Stress	11.334	28.3721	1.32382
Cre09.g393200	HSP70C	Heat shock protein 70C	Stress	16.9341	61.8078	1.86786
Cre11.g467672		Defense-related protein containing SCP domain, Cysteine-rich secretory protein family. Members are most often secreted and have an extracellular endocrine or paracrine function and are involved in processes including the regulation of extracellular matrix and branching morphogenesis, potentially as either proteases or protease inhibitors; in ion channel regulation in fertility; as tumour suppress…	Stress	44.1741	8.98006	-2.2984
Cre12.g513400	EBG1	Endo-1,3(4)-beta-glucanase葡聚醣酶 / Laminarinase [EC:3.2.1.6],糖基化酶	Stress	23.6375	4.24501	-2.47724
Cre12.g514850	HSP90C	Heat shock protein 90C	Stress	4.34256	16.0522	1.88615
Cre12.g545850		Hsp70 Protein Cognate 1-Related	Stress	24.5351	5.59623	-2.13232
Cre12.g546550	FEA1	Fe-assimilating protein	Stress	589.818	1703.47	1.53014
Cre12.g559750	PRL2	Predicted extracellular protein	Stress	19.5263	8.69597	-1.167
Cre14.g617400	HSP22F	Heat shock protein 22F	Stress	2.37945	21.1266	3.15036
Cre14.g617450	HSP22E	Heat shock protein 22E	Stress	3.59399	26.4718	2.8808
Cre16.g677000	HSP70E	Heat shock protein 70E	Stress	33.1416	97.7548	1.56053
Cre01.g015350	POR1	Light-dependent protochlorophyllide reductase	Tetrapyrroles metabolism	46.8062	117.294	1.32536
Cre01.g050950		Geranylgeranyl diphosphate reductase / Geranylgeranyl reductase, ko00860 Porphyrin and chlorophyll metabolism	Tetrapyrroles metabolism	63.1681	170.079	1.42893
Cre02.g085450	CPX1	Coproporphyrinogen III oxidase	Tetrapyrroles metabolism	13.9874	29.9399	1.09794
Cre02.g091050	ALAD1	Delta-aminolevulinic acid dehydratase	Tetrapyrroles metabolism	7.25869	24.3894	1.74847
Cre03.g158000	GSA1	Glutamate-1-semialdehyde aminotransferase	Tetrapyrroles metabolism	27.6228	72.4413	1.39095
Cre05.g242000	CHLD	Magnesium chelatase subunit D	Tetrapyrroles metabolism	17.1048	52.1574	1.60847
Cre06.g278245		Pheophorbide a oxygenase, Rieske iron-sulfur cluster protein	Tetrapyrroles metabolism	1.59363	77.4414	5.60271
Cre06.g294750	CHLG	Chlorophyll synthetase	Tetrapyrroles metabolism	12.0893	29.3623	1.28023
Cre06.g306300	CHLI1	Magnesium chelatase subunit I	Tetrapyrroles metabolism	39.8186	86.8168	1.12453
Cre07.g346050	CRD1	Copper response defect 1 protein	Tetrapyrroles metabolism	26.2218	7.85473	-1.73913
Cre09.g396300	PPX1	Protoporphyrinogen oxidase	Tetrapyrroles metabolism	11.6487	27.0172	1.21371
Cre11.g467700	UPD1	Uroporphyrinogen-III decarboxylase	Tetrapyrroles metabolism	8.6684	26.8434	1.63073
Cre12.g498550		Magnesium protoporphyrin O-methyltransferase	Tetrapyrroles metabolism	3.50577	12.4894	1.83291
Cre12.g510800	CHLI2	Magnesium chelatase subunit I	Tetrapyrroles metabolism	19.6507	51.6551	1.39433
Cre13.g570400			Tetrapyrroles metabolism	5.38956	14.0296	1.38023
Cre02.g085000		WD40 REPEAT PROTEIN	Transcript regulatory	10.21	2.96975	-1.78157
Cre02.g145231			Transcript regulatory	25.6145	11.0247	-1.21622
Cre03.g168650		RPAP1-like, C-terminal (RPAP1_C),RNA polymerase II-associated protein 1 (RPAP1)	Transcript regulatory	5.01981	13.7292	1.45154
Cre03.g186500			Transcript regulatory	11.9508	5.55128	-1.10622
Cre06.g252000		leucine zipper transcription factor-like protein 1 (LZTFL1)	Transcript regulatory	13.7243	5.20078	-1.39993
Cre06.g303483			Transcript regulatory	26.5819	10.0094	-1.40909
Cre06.g307250			Transcript regulatory	25.0918	7.91429	-1.66468
Cre07.g314900	HEL34	ATP-dependent RNA helicase DDX18/HAS1 [EC:3.6.4.13]	Transcript regulatory	40.7479	20.174	-1.01422
Cre07.g325650			Transcript regulatory	18.0852	8.84832	-1.03133
Cre07.g339250			Transcript regulatory	16.5002	35.6501	1.11143
Cre09.g400900			Transcript regulatory	13.7165	6.18022	-1.15018
Cre09.g409650		RING-variant domain (RINGv)	Transcript regulatory	7.72776	47.18	2.61005
Cre10.g435450	CPL2	Transcription factor-like protein	Transcript regulatory	14.1331	34.0153	1.2671
Cre10.g454000	TIR domain (TIR_2)	involved in innate antibacterial and antifungal immunity in insects as well as in mammals	Transcript regulatory	16.3657	4.78138	-1.77518
Cre10.g465650		WD40 domain-containing protein	Transcript regulatory	11.9418	1.68515	-2.82507
Cre11.g477850		Transcriptional coactivator-like protein	Transcript regulatory	8.99786	20.8544	1.2127
Cre12.g503450			Transcript regulatory	26.552	12.332	-1.10641
Cre12.g528350		Regulator of chromosome condensation (RCC1) repeat	Transcript regulatory	36.0738	16.3251	-1.14386
Cre12.g534100			Transcript regulatory	11.0702	4.08437	-1.43849
Cre12.g541777		ribosomal N-lysine methyltransferase 3	Transcript regulatory	10.2069	3.38524	-1.59222
Cre12.g557503			Transcript regulatory	69.554	10.4131	-2.73973
Cre15.g643700	RLS6	RegA/RlsA-like protein	Transcript regulatory	5.01991	11.7451	1.22633
Cre01.g043250		periplasmic周质的 phosphate binding component of phosphate ABC transporter	Transport	19.3058	6.88861	-1.48675
Cre01.g048450			Transport	7.20329	20.7193	1.52425
Cre02.g095076	MFT10	Major facilitator superfamily transporter, involved in circadian rhythm control	Transport	27.308	301.347	3.46403
Cre02.g095086		sodium/bile acid cotransporter 7	Transport	7.02511	14.5933	1.05471
Cre02.g095151		Sulfate-transporting ATPase	Transport	0.302006	33.4744	6.79234
Cre02.g145100	FAP39	P-type ATPase/cation transporter, flagellar associated	Transport	44.158	12.2283	-1.85245
Cre03.g151400			Transport	6.74385	24.6193	1.86815
Cre04.g220850			Transport	73.5649	4.10957	-4.16196
Cre04.g224400			Transport	1.38014	19.6098	3.82869
Cre04.g224500		Monosaccharide-transporting ATPase,ABC-2 type transporter	Transport	4.76168	23.0598	2.27584
Cre04.g224800	VAM4	Endosomal R-SNARE protein, Vamp7/Nyv1-family (R.III),exocytosis	Transport	78.6081	189.188	1.26707
Cre06.g283900		transmembrane protein 45B	Transport	24.9552	93.9015	1.91181
Cre06.g298750	AOT4	Amino acid transporter; induced by minus S and regulated by snrk2.1	Transport	70.4095	26.0837	-1.43262
Cre08.g358573		ankyrin repeat and protein kinase domain-containing protein	Transport	3.68457	72.2252	4.29293
Cre09.g394436			Transport	173.838	575.936	1.72816
Cre09.g395750		Peptide-transporting ATPase	Transport	5.65442	36.1165	2.67521
Cre09.g410050		Calcium-transporting ATPase / Calcium-translocating P-type ATPase	Transport	2.76263	33.7835	3.61221
Cre09.g415750	MFT8	General substrate transporter, major facilitator superfamily	Transport	61.2361	24.364	-1.32963
Cre10.g421650			Transport	4.60309	19.9467	2.11548
Cre10.g434350	CTR2	CTR type copper ion transporter	Transport	15.461	2.2708	-2.76736
Cre10.g434650	CTR3	Copper transport accessory protein	Transport	22.0442	1.7206	-3.67941
Cre11.g479750			Transport	5.10648	13.649	1.4184
Cre12.g512200	MFT26	Permease of the major facilitator superfamily	Transport	21.289	64.842	1.60682
Cre13.g564900	MRP3	ABC transporter, multidrug resistance associated protein	Transport	34.4305	307.78	3.16014
Cre13.g580150			Transport	6.20793	13.4586	1.11634
Cre14.g613950	ABC2	Quaternary-amine-transporting ATPase	Transport	46.9318	302.822	2.68983
Cre14.g618400	modC	Molybdate钼酸盐-transporting ATPase	Transport	44.4509	367.705	3.04827
Cre16.g648700		Transporter, ABC superfamily (Breast cancer resistance protein)	Transport	4.6176	55.8054	3.59519
Cre16.g656150			Transport	8.06527	25.594	1.66601
Cre16.g665450	RYR1	Ryanodine-inositol 1,4,5-triphosphate receptor Ca2+ channel	Transport	43.3459	6.9451	-2.64183
Cre16.g683400		retinaldehyde binding protein-related	Transport	17.0417	95.1757	2.48152
Cre16.g688850	HPT2	Hexose/glycerol-3-phosphate transporter	Transport	5.13914	11.6533	1.18114
Cre17.g713350	OMT1	Oxoglutarate:malate antiporter	Transport	6.47885	15.0534	1.21628
Cre17.g721000		ATP-BINDING CASSETTE TRANSPORTER SUBFAMILY A ABCA	Transport	5.0245	22.6652	2.17343
Cre17.g744447		Sodium-exporting ATPase / Sodium-translocating P-type ATPase	Transport	12.1332	24.9178	1.03822
Cre01.g002900	unknown		Unknown	16.21	0.797898	-4.34453
Cre01.g004400			Unknown	20.8709	9.17702	-1.1854
Cre01.g015650	unknown		Unknown	17.6312	4.15353	-2.08572
Cre01.g017650			Unknown	11.612	2.6354	-2.13953
Cre01.g018075	unknown		Unknown	14.5179	5.87041	-1.3063
Cre01.g018350			Unknown	16.7831	7.37806	-1.1857
Cre01.g029700	Unknown		Unknown	82.4026	23.7752	-1.79323
Cre01.g041200			Unknown	5.5534	12.863	1.21179
Cre01.g052200	unknown		Unknown	13.0758	6.08523	-1.10352
Cre01.g055000			Unknown	10.2566	4.34126	-1.24037
Cre02.g081700			Unknown	11.7126	97.5712	3.0584
Cre02.g095080			Unknown	16.5877	2.50513	-2.72716
Cre02.g112266			Unknown	17.051	7.73759	-1.1399
Cre02.g116250			Unknown	2.88086	11.81	2.03543
Cre02.g118750			Unknown	24.1318	10.7395	-1.16802
Cre02.g142600			Unknown	25.3851	12.5993	-1.01064
Cre02.g147300			Unknown	10.0396	4.5128	-1.1536
Cre03.g145167	unknown	unknown	Unknown	59.8958	28.9674	-1.04802
Cre03.g150450			Unknown	11.3544	5.36404	-1.08186
Cre03.g155250	unknown		Unknown	23.0894	64.4342	1.48059
Cre03.g156500			Unknown	4.22654	10.6999	1.34005
Cre03.g159100			Unknown	3.26318	13.5884	2.05803
Cre03.g161578			Unknown	14.9628	4.70522	-1.66904
Cre03.g168400	unknown	unknown	Unknown	3.8519	10.9007	1.50078
Cre03.g170050			Unknown	42.0341	12.4659	-1.75357
Cre03.g170550			Unknown	13.5813	5.46857	-1.31239
Cre03.g174350	PWR2	Predicted PWR protein	Unknown	32.6935	119.685	1.87217
Cre03.g178750			Unknown	83.6008	184.758	1.14405
Cre03.g179941			Unknown	9.88085	24.2365	1.29447
Cre03.g180000			Unknown	16.2616	43.3779	1.41549
Cre03.g183000			Unknown	36.5655	10.444	-1.8078
Cre03.g185150			Unknown	35.0669	15.1374	-1.21199
Cre03.g188001			Unknown	16.0537	6.69234	-1.26232
Cre03.g191800	unknown		Unknown	15.7476	3.46284	-2.18511
Cre03.g205100			Unknown	28.2415	5.44578	-2.3746
Cre03.g205361	unknown	unknown	Unknown	12.379	3.55262	-1.80095
Cre03.g207100	unknown		Unknown	14.7117	0.375293	-5.2928
Cre03.g207377			Unknown	17.5023	6.78212	-1.36774
Cre03.g211409			Unknown	3.711	10.0085	1.43135
Cre04.g211750		adiponectin脂联素 receptor (ADIPOR), AMPK signaling pathway	Unknown	13.4525	4.72908	-1.50824
Cre04.g217909			Unknown	11.3473	2.69175	-2.07573
Cre04.g217919	unknown	unknown	Unknown	6.78186	28.0903	2.05032
Cre04.g217971			Unknown	13.8203	6.59073	-1.06828
Cre05.g232600			Unknown	46.1722	22.3115	-1.04924
Cre05.g234050			Unknown	24.0161	9.76172	-1.2988
Cre05.g234660			Unknown	32.401	95.3579	1.55731
Cre05.g238301	unknown	unknown	Unknown	6.35529	13.1539	1.04946
Cre05.g238800	unknown	unknown	Unknown	27.0597	12.4267	-1.12271
Cre05.g239000			Unknown	11.5578	3.43431	-1.75077
Cre06.g278119			Unknown	6.93182	14.8771	1.10178
Cre06.g278246	unknown	unknown	Unknown	1.19301	38.5093	5.01253
Cre06.g279700		PROTEIN RLIB	Unknown	62.0062	11.3717	-2.44697
Cre06.g280450	unknown		Unknown	45.2817	10.5661	-2.09949
Cre06.g297450	unknown	unknown	Unknown	3.64218	27.8531	2.93497
Cre06.g299100			Unknown	36.9293	12.6533	-1.54525
Cre06.g302700	unknown		Unknown	9.43047	28.3204	1.58644
Cre06.g306035			Unknown	7.31664	15.9828	1.12727
Cre06.g306057	unknown	unknown	Unknown	26.7688	81.6411	1.60874
Cre06.g306200			Unknown	10.3834	4.18981	-1.30932
Cre07.g325760			Unknown	4.1752	14.505	1.79663
Cre07.g337100	unknown	unknown	Unknown	12.9554	49.197	1.92502
Cre07.g349050	unknown		Unknown	11.1556	4.92158	-1.18057
Cre08.g358569			Unknown	0.0472691	10.6016	7.80916
Cre08.g361200			Unknown	18.3992	7.71214	-1.25444
Cre08.g366250			Unknown	12.4831	3.84812	-1.69775
Cre08.g372200			Unknown	58.3267	1.19597	-5.6079
Cre08.g376300	unknown	unknown	Unknown	20.8139	9.50351	-1.13101
Cre09.g386741			Unknown	13.6813	4.53699	-1.59239
Cre09.g394954			Unknown	4.37372	12.5535	1.52115
Cre09.g395473			Unknown	10.3404	4.3906	-1.2358
Cre09.g399701			Unknown	13.9642	4.1602	-1.74701
Cre09.g400404	unknown	unknown	Unknown	0.256612	66.9202	8.02671
Cre09.g401701	unknown	unknown	Unknown	7.09848	75.3189	3.40743
Cre09.g402800			Unknown	3.90304	12.0669	1.62839
Cre09.g403350			Unknown	11.3037	4.74037	-1.25373
Cre09.g409850			Unknown	71.6795	20.3609	-1.81576
Cre09.g413075			Unknown	4.14615	10.0751	1.28095
Cre10.g424000			Unknown	12.0748	5.54146	-1.12367
Cre10.g435050			Unknown	12.8624	6.06753	-1.08398
Cre10.g443750			Unknown	10.0392	3.69217	-1.44311
Cre10.g451100			Unknown	5.59951	12.2392	1.12814
Cre10.g452850			Unknown	16.8473	3.08318	-2.45002
Cre10.g463355	unknown	unknown	Unknown	18.892	5.74134	-1.71832
Cre10.g466100			Unknown	50.2095	14.6684	-1.77525
Cre11.g467582			Unknown	27.3354	5.56666	-2.29589
Cre11.g467616			Unknown	24.9036	6.62236	-1.91093
Cre11.g467721			Unknown	74.8211	16.2851	-2.1999
Cre11.g467725	unknown	unknown	Unknown	19.0824	79.0456	2.05044
Cre11.g468600			Unknown	5.04614	13.0734	1.37338
Cre11.g475150			Unknown	63.478	27.1439	-1.22563
Cre11.g477550			Unknown	8.844	27.4312	1.63305
Cre12.g490950		general transcription factor 2-related zinc finger protein	Unknown	25.2673	11.9774	-1.07696
Cre12.g493350	unknown		Unknown	31.1208	5.57681	-2.48037
Cre12.g506550			Unknown	12.5676	5.36634	-1.2277
Cre12.g507800			Unknown	20.2433	4.87752	-2.05322
Cre12.g510500			Unknown	11.786	28.3378	1.26566
Cre12.g528800	unknown	unknown	Unknown	12.7835	4.42199	-1.53151
Cre12.g534302			Unknown	22.2576	6.98956	-1.67102
Cre12.g537950			Unknown	19.1389	5.09488	-1.90938
Cre12.g545550			Unknown	5.5288	13.0048	1.234
Cre12.g554400			Unknown	92.6662	282.777	1.60955
Cre12.g554450	unknown	unknown	Unknown	9.66528	26.3271	1.44567
Cre12.g557050	CPLD8	Predicted protein	Unknown	27.6568	86.824	1.65046
Cre12.g559900			Unknown	25.4196	11.833	-1.10312
Cre13.g571800	unknown	unknown	Unknown	3.20038	18.0653	2.4969
Cre13.g572600			Unknown	8.51118	26.3302	1.62929
Cre13.g573400			Unknown	34.2599	80.399	1.23066
Cre13.g579550	CGL27	Predicted protein	Unknown	62.8107	21.6763	-1.53489
Cre13.g581900			Unknown	86.0323	25.8854	-1.73274
Cre13.g583000			Unknown	13.3463	5.10188	-1.38734
Cre13.g583300	unknown	unknown	Unknown	9.08011	21.3134	1.23098
Cre13.g588650	unknown	unknown	Unknown	7.13858	43.0909	2.59368
Cre13.g603550	unknown	unknown	Unknown	3.98708	10.1526	1.34845
Cre13.g604000			Unknown	3.54961	11.1788	1.65503
Cre13.g605200			Unknown	23.4452	8.0074	-1.54989
Cre14.g609400			Unknown	5.948	16.8477	1.50207
Cre14.g612250			Unknown	18.4866	7.59584	-1.2832
Cre14.g627000			Unknown	5.74364	21.49	1.90363
Cre14.g630835			Unknown	7.49594	18.2785	1.28597
Cre14.g631750			Unknown	15.4074	6.05158	-1.34824
Cre15.g637501			Unknown	23.0715	47.0435	1.02789
Cre15.g638400	Unknown		Unknown	16.4254	64.0006	1.96216
Cre15.g638551	unknown	unknown	Unknown	29.0854	13.4421	-1.11353
Cre15.g641850			Unknown	32.7882	74.3634	1.18142
Cre16.g648950			Unknown	37.7816	5.51279	-2.77683
Cre16.g649350			Unknown	19.7754	8.32561	-1.24808
Cre16.g656950			Unknown	114.928	18.3965	-2.64323
Cre16.g660225			Unknown	9.87092	25.5629	1.3728
Cre16.g669900			Unknown	10.1118	2.59699	-1.96113
Cre16.g671950	unknown		Unknown	15.8612	35.907	1.17876
Cre16.g676550			Unknown	83.7397	38.0173	-1.13926
Cre16.g677750	unknown	unknown	Unknown	15.8812	68.438	2.10748
Cre16.g680950	unknown	unknown	Unknown	14.2386	2.73204	-2.38176
Cre16.g684150			Unknown	15.5907	4.6887	-1.73342
Cre16.g685700	unknown	unknown	Unknown	10.4604	27.0305	1.36964
Cre16.g687182			Unknown	21.539	5.04059	-2.09528
Cre16.g690130			Unknown	20.5948	7.90356	-1.3817
Cre16.g695850	unknown	unknown	Unknown	4.82113	15.9198	1.72338
Cre16.g696050			Unknown	25.5704	10.766	-1.248
Cre17.g721200			Unknown	10.0357	4.87054	-1.04299
Cre17.g723400			Unknown	71.9977	33.5251	-1.10271
Cre17.g725750			Unknown	35.4723	93.1744	1.39324
Cre17.g726650			Unknown	12.1134	4.55905	-1.4098
Cre17.g728750			Unknown	13.4787	3.65709	-1.88191
Cre17.g733400			Unknown	5.20209	14.1244	1.44103
Cre17.g734900			Unknown	4.22055	14.0058	1.73052
Cre17.g741300	SAK1		Unknown	6.41983	50.5477	2.97704
Cre17.g743647	unknown		Unknown	21.9076	4.33085	-2.33871
Cre17.g747547	unknown	unknown	Unknown	13.0913	5.19997	-1.33203
