# Supplementary material for: Transcriptomic and Physiological Responses to Oxidative Stress in a Chlamydomonas reinhardtii Glutathione Peroxidase Mutant
Source: Genes (Basel). 2020 Apr 24;11(4):463. doi: 10.3390/genes11040463 (PMC7230881; doi:10.3390/genes11040463)
Supplement: Supplementary file 1 [file genes-11-00463-s001.zip › Supplementary Files/Supplementary Table S4.xlsx]

## Sheet: Table S4
Title：Transcriptomic and physiological responses to oxidative stress in a Chlamydomonas reinhardtii glutathione peroxidase mutant
Authors: Xiaocui Ma, Baolong Zhang, Rongli Miao, Xuan Deng, You Duan, Yingyin Cheng, Wanting Zhang, Mijuan Shi, Kaiyao Huang*, Xiao-Qin Xia*
For corresponding: xqxia@ihb.ac.cn or huangky@ihb.ac.cn
Supplementary Table S4. Genes whose mRNA abundance significantly changed in CC4348 or gpx5 mutant after treatment with 1 μM RB for 30 min.
Gene ID	Gene Name	Description	Functional Class	CC4348 (RPKM)			gpx5 (RPKM)			L27 (RPKM)
				0m	30min	log2(fold change)	0m	30min	log2(fold change)	0m	30min	log2(fold change)
Cre01.g002050	PHO	acid phosphatase	Carbon metabolism	5.47521	6.50754	0.249198	4.3398	11.1685	1.36373	5.50569	8.78105	0.67347
Cre01.g020350	SDH3	Succinate dehydrogenase subunit b560	Carbon metabolism	81.8591	105.947	0.372126	65.0926	140.244	1.10738	62.5817	148.483	1.24649
Cre01.g031650	CGLD12	Protein with potential galactosyl transferase activity	Carbon metabolism	1.5498	37.4128	4.59337	3.56324	82.5296	4.53365	2.55847	69.3986	4.76155
Cre01.g032650	TAL1	Transaldolase	Carbon metabolism	89.4422	249.685	1.48108	26.3156	193.642	2.8794	53.3557	281.224	2.398
Cre01.g032700	GLK1	Glucokinase	Carbon metabolism	5.41423	13.8165	1.35156	6.4339	18.3155	1.5093	7.19927	20.8019	1.53079
Cre02.g083800		dTDP-glucose 4,6-dehydratase	Carbon metabolism	18.2563	23.6306	0.372262	3.51864	10.5024	1.57763	3.9538	7.04961	0.834302
Cre02.g084450	P4HA	prolyl 4-hydroxylase	Carbon metabolism	9.45252	1.22385	-2.94927	40.3129	0.23701	-7.41015	74.034	0.70717	-6.70999
Cre02.g088600	ACL2	ATP citrate lyase, subunit B	Carbon metabolism	9.20023	19.1112	1.05468	5.29289	21.2888	2.00797	3.67401	9.47349	1.36654
Cre02.g141400	PCK1	Phosphoenolpyruvate carboxykinase	Carbon metabolism	224.346	384.224	0.776223	134.361	332.246	1.30614	218.946	444.029	1.02008
Cre02.g143250	IDH2	Isocitrate dehydrogenase, NAD-dependent	Carbon metabolism	20.232	24.9086	0.300008	13.8563	31.5957	1.18918	19.2649	38.3829	0.994486
Cre02.g145800	MDH3	NAD-dependent malate dehydrogenase	Carbon metabolism	17.2144	30.9909	0.84823	17.3892	46.6031	1.42224	17.1475	42.5507	1.31119
Cre03.g144204		Glycolipid transfer protein (GLTP) family protein	Carbon metabolism	6.77607	5.28203	-0.359356	13.0881	4.89836	-1.41789	12.4433	5.27415	-1.23835
Cre03.g144807	MAS1	Malate synthase	Carbon metabolism	755.747	1068.95	0.500222	221.392	685.7	1.63097	494.688	980.96	0.987673
Cre03.g144847	PYK4	Pyruvate kinase	Carbon metabolism	24.0016	111.972	2.22193	46.7209	216.465	2.212	53.8553	146.784	1.44654
Cre03.g158800		S-formylglutathione hydrolase [EC:3.1.2.12], ko00680 Methane metabolism	Carbon metabolism	4.46	10.4671	1.23074	3.65204	11.5429	1.66023	4.27937	12.5343	1.55041
Cre03.g165700	PDC3	Pyruvate decarboxylase	Carbon metabolism	4.3519	18.1231	2.05811	3.65226	28.3956	2.9588	4.25708	28.4116	2.73855
Cre03.g169400	GAD1	UDP-D-glucuronic acid decarboxylase	Carbon metabolism	596.787	411.009	-0.538045	387.315	152.791	-1.34194	407.887	195.528	-1.06079
Cre03.g177600			Carbon metabolism	57.8931	37.5049	-0.62631	16.926	7.60258	-1.15468	30.9668	13.0692	-1.24455
Cre03.g181500	DPE1	alpha-1,4-glucanotransferase	Carbon metabolism	31.6442	63.0442	0.994424	29.1693	80.5813	1.466	34.6289	65.4551	0.918528
Cre03.g182450		C1-metabolism.Methylenetetrahydrofolate dehydrogenase & Methenyltetrahydrofolate cyclohydrolase	Carbon metabolism	25.379	34.379	0.437895	13.7795	31.8959	1.21085	23.3808	48.8823	1.06399
Cre03.g185250	SSS2	Soluble starch synthase II	Carbon metabolism	41.4297	73.0004	0.81724	6.10112	34.0695	2.48133	20.4659	37.3976	0.869723
Cre03.g190500	GLH1	Glycoside-hydrolase-like protein	Carbon metabolism	49.5179	95.201	0.943027	25.8672	89.7072	1.7941	37.6059	77.7892	1.04861
Cre03.g191850			Carbon metabolism	6.48635	10.258	0.661277	3.89344	15.0103	1.94683	4.59152	10.5977	1.20671
Cre03.g193850	SCL1	Succinyl-CoA ligase alpha chain	Carbon metabolism	40.6663	70.6663	0.797188	47.1742	119.205	1.33737	47.4953	106.179	1.16065
Cre03.g207713	ISA3	Isoamylase, starch debranching enzyme	Carbon metabolism	11.5727	27.1818	1.23191	8.37326	25.892	1.62864	10.8157	28.6702	1.40643
Cre04.g214500	IDH3	Isocitrate dehydrogenase, NADP-dependent	Carbon metabolism	28.3718	78.6157	1.47036	10.5376	62.5574	2.56963	18.1751	61.8683	1.76724
Cre04.g229700	UGP1	UDP-glucose pyrophosphorylase	Carbon metabolism	62.4468	212.575	1.76727	53.344	327.337	2.61738	50.0298	146.543	1.55046
Cre05.g234700	PYK3	Pyruvate kinase	Carbon metabolism	33.6634	24.3276	-0.468585	28.2668	11.0845	-1.35056	33.6897	19.9102	-0.758799
Cre05.g243451		Maf-like protein	Carbon metabolism	12.2471	9.2094	-0.411256	10.1295	2.01222	-2.3317	12.3682	4.29832	-1.52479
Cre06.g254400	FUM1	Fumarate hydratase	Carbon metabolism	20.4502	40.6473	0.991046	19.6556	54.8121	1.47956	29.5132	62.1954	1.07545
Cre06.g260450	LCI20	2-oxoglutarate/malate translocator	Carbon metabolism	102.501	63.5808	-0.68897	128.74	42.2393	-1.6078	151.314	67.1039	-1.17307
Cre06.g262900	PFK1	Phosphofructokinase	Carbon metabolism	12.3905	27.858	1.16885	8.92646	30.2657	1.76152	11.0894	31.4201	1.50251
Cre06.g269650		Carbohydrate-binding-like fold	Carbon metabolism	47.6406	75.219	0.658906	28.8411	59.1804	1.03699	37.2146	61.1526	0.716546
Cre06.g270350	AMB2	Beta-amylase	Carbon metabolism	27.1779	45.207	0.73411	7.13304	33.3841	2.22657	15.5982	34.9025	1.16195
Cre06.g273100			Carbon metabolism	87.2596	35.3178	-1.30492	160.886	41.162	-1.96665	190.519	34.6806	-2.45774
Cre06.g278210	GPM1	Phosphoglucomutase	Carbon metabolism	128.282	209.477	0.707472	92.268	253.434	1.45771	119.156	269.418	1.17699
Cre06.g282800	ICL1	Isocitrate lyase	Carbon metabolism	784.926	900.427	0.198052	282.22	659.802	1.22521	483.917	1006.47	1.05648
Cre06.g283400		major CHO metabolism.synthesis.sucrose.SPP	Carbon metabolism	29.0226	44.8181	0.626905	30.6398	63.673	1.05527	32.4062	61.1902	0.91703
Cre06.g294450			Carbon metabolism	9.59174	23.4614	1.29043	3.63789	39.3242	3.43424	5.92422	41.4828	2.80782
Cre06.g307150	AMB1	Beta-amylase	Carbon metabolism	18.4043	27.0706	0.556685	11.3014	26.6554	1.23792	15.2285	25.1915	0.726163
Cre06.g307500	LCIC	Low-CO2 inducible protein	Carbon metabolism	103.16	55.7343	-0.888248	149.661	15.8387	-3.24018	100.893	37.3681	-1.43294
Cre06.g309951		MANNOSE, PHOSPHOLIPASE, LECTIN RECEPTOR RELATED,a diverse range of functions including cell-cell adhesion, immune response to pathogens and apoptosis细胞凋亡	Carbon metabolism	151.531	78.3468	-0.951668	162.314	26.6624	-2.60591	139.93	42.3389	-1.72465
Cre07.g317250		chitinase (E3.2.1.14) 几丁质酶	Carbon metabolism	17.3537	6.15073	-1.49642	10.3692	1.12117	-3.20923	16.7627	2.83906	-2.56177
Cre07.g336950		Starch phosphorylase	Carbon metabolism	47.4035	111.58	1.23502	14.4656	76.3866	2.4007	23.8322	103.021	2.11195
Cre07.g337650	PDC1	Mitochondrial pyruvate dehydrogenase complex, E1 component, alpha subunit	Carbon metabolism	30.301	47.36	0.644305	37.3314	85.4653	1.19495	41.784	63.3172	0.599648
Cre07.g338451	FBP1	Fructose-bisphosphatase / Hexose diphosphatase	Carbon metabolism	15.9323	36.6875	1.20334	4.32951	25.9043	2.58092	8.6756	21.0935	1.28176
Cre07.g340950			Carbon metabolism	5.0773	9.34287	0.879803	4.77215	16.6671	1.80429	6.06003	11.6516	0.943136
Cre07.g343700	OGD2	Dihydrolipoamide succinyltransferase, oxoglutarate dehydrogenase E2 component	Carbon metabolism	85.0995	129.563	0.60643	89.4223	207.64	1.21538	100.344	225.433	1.16775
Cre07.g357157		Primary bile acid biosynthesis.1.14.14.26 - 24-hydroxycholesterol羟胆固醇 7-alpha-hydroxylase / 24-hydroxycholesterol 7-alpha-monooxygenase	Carbon metabolism	12.2273	23.9223	0.968244	3.73274	13.0318	1.80373	9.5999	26.303	1.45414
Cre08.g362450	AMA2	Alpha-amylase	Carbon metabolism	15.7825	27.569	0.804723	5.93706	16.6369	1.48657	8.95959	23.2974	1.37867
Cre08.g381516			Carbon metabolism	1.33098	11.7166	3.138	1.20597	27.8056	4.52711	2.38524	21.1656	3.14952
Cre08.g385500	AMA1	Alpha-amylase	Carbon metabolism	20.4882	32.3342	0.658268	5.3143	17.1254	1.68819	10.5384	22.1224	1.06985
Cre09.g386650	ANT1	ADP/ATP carrier protein, mitochondrial	Carbon metabolism	319.775	487.449	0.608195	183.104	606.833	1.72863	219.447	638.162	1.54005
Cre09.g386732		Phosphatidylinositol alpha-mannosyltransferase / Phosphatidyl-myo-inositol alpha-mannosyltransferase, 2.4.1.57 ,Glycosyl transferases group 1,Members of this family transfer activated sugars to a variety of substrates, including glycogen, Fructose-6-phosphate and lipopolysaccharides. Members of this family transfer UDP, ADP, GDP or CMP linked sugars.	Carbon metabolism	8.2238	5.92918	-0.471973	12.3762	4.29296	-1.52752	15.3514	5.03479	-1.60837
Cre09.g391578			Carbon metabolism	11.8535	4.54422	-1.38321	8.81414	2.90201	-1.60277	14.1606	6.75667	-1.0675
Cre09.g392430		17-beta-estradiol 17-dehydrogenase / Estrogen 17-oxidoreductase, 1.1.1.62	Carbon metabolism	5.56278	9.25342	0.734181	4.00885	14.9538	1.89925	4.45301	7.3381	0.720627
Cre09.g396650	PAT2	Phosphate acetyltransferase	Carbon metabolism	6.03827	12.9114	1.09644	7.1673	9.59069	0.420205	8.53308	11.1762	0.38929
Cre09.g396700	ACK1	Acetate kinase	Carbon metabolism	7.01786	20.1652	1.52276	3.76317	25.8213	2.77855	5.09506	31.2233	2.61545
Cre09.g405750	CAH8	Carbonic anhydrase	Carbon metabolism	62.5413	27.6641	-1.1768	272.934	59.9684	-2.18628	341.482	63.1534	-2.43488
Cre09.g407501		major CHO metabolism.degradation.starch.D enzyme	Carbon metabolism	21.7506	13.6699	-0.670049	21.563	8.87399	-1.2809	22.6853	13.9247	-0.704107
Cre09.g416650			Carbon metabolism	6.60471	4.67751	-0.497752	12.3967	4.5189	-1.45591	13.6199	3.72798	-1.86925
Cre10.g431550		minor CHO metabolism.sugar alcohols	Carbon metabolism	5.65629	9.15955	0.695421	1.70093	13.6364	3.00307	3.13258	12.7032	2.01976
Cre10.g433600			Carbon metabolism	6.52822	15.5319	1.25047	1.25886	8.58023	2.7689	2.65398	20.3721	2.94036
Cre10.g444700	SBE3	Starch Branching Enzyme	Carbon metabolism	167.881	114.259	-0.555136	172.187	75.3868	-1.19159	204.025	79.6172	-1.35759
Cre10.g461900		minor CHO metabolism.others	Carbon metabolism	23.242	29.0599	0.322297	16.8837	35.0431	1.0535	22.1422	41.6775	0.912467
Cre11.g467557			Carbon metabolism	8.59625	5.01946	-0.776177	40.1407	11.3546	-1.82179	33.8393	7.1055	-2.25169
Cre11.g476150		glutamyl cyclotransferase 谷氨酰环化转移酶	Carbon metabolism	12.322	8.18794	-0.589663	23.1895	8.79247	-1.39913	22.2199	7.52088	-1.56288
Cre12.g483950	MDH4	NAD-dependent malate dehydrogenase, mitochondrial	Carbon metabolism	60.2727	104.331	0.791595	24.0497	84.8483	1.81887	28.9644	97.3435	1.7488
Cre12.g485150	GAP1	Glyceraldehyde 3-phosphate dehydrogenase,GAPDH	Carbon metabolism	53.7618	145.236	1.43375	41.9469	155.464	1.88995	51.9035	166.992	1.68588
Cre12.g508550	PAN2	3-methyl-2-oxobutanoate hydroxymethyltransferase	Carbon metabolism	3.75032	9.28938	1.30857	3.85094	14.6312	1.92577	3.91251	8.56327	1.13007
Cre12.g513200	PGH1	Enolase	Carbon metabolism	81.079	118.411	0.546403	40.2469	110.197	1.45313	57.8097	132.909	1.20106
Cre12.g514750	CIS1	Citrate synthase	Carbon metabolism	20.0948	51.1103	1.34679	16.3134	177.022	3.4398	23.45	93.4014	1.99386
Cre12.g526800	GND1	6-phosphogluconate dehydrogenase, decarboxylating	Carbon metabolism	39.6206	84.3541	1.09021	17.4057	125.93	2.85499	21.3519	116.976	2.45378
Cre12.g537200	OGD1	2-oxoglutarate氧化戊二酸 dehydrogenase, E1 subunit	Carbon metabolism	98.1578	308.345	1.65137	104.488	495.561	2.24572	134.005	443.055	1.72519
Cre12.g543350	FDH2	Formaldehyde dehydrogenase	Carbon metabolism	7.11647	15.0182	1.07748	6.17122	13.7058	1.15116	7.67549	13.2405	0.786628
Cre12.g549852		Predicted short chain-type dehydrogenase	Carbon metabolism	3.33362	23.4109	2.81202	1.42813	80.6417	5.81932	2.86423	71.3742	4.63918
Cre12.g552200	PHO3	Starch phosphorylase，PHO3 PHOB STA4	Carbon metabolism	104.798	187.681	0.840672	35.0775	163.663	2.22212	57.1297	212.518	1.89527
Cre12.g553250	PFK2	Phosphofructokinase	Carbon metabolism	16.5399	40.5685	1.29441	11.0036	39.1969	1.83276	13.1337	39.1142	1.57442
Cre12.g555450			Carbon metabolism	7.02181	4.94853	-0.504841	11.9647	3.98436	-1.58637	10.5341	3.78404	-1.47706
Cre13.g583100	KDTA	Lipopolysaccharide脂多糖 biosynthesis.Lipid IV(A) 3-deoxy-D-manno-octulosonic acid transferase / Lipid IV(A) KDO transferase	Carbon metabolism	12.128	8.16004	-0.5717	11.0095	1.07691	-3.35378	7.96554	2.42158	-1.71782
Cre14.g619133		TCA / org transformation.TCA.succinate dehydrogenase	Carbon metabolism	13.4035	22.9989	0.778962	14.088	36.726	1.38234	16.7667	34.4162	1.03749
Cre14.g629750	MME2	NADP malic enzyme	Carbon metabolism	31.4969	46.4404	0.560173	9.66399	24.6863	1.35302	22.6801	32.5199	0.5199
Cre14.g630847	TAL2	OPP.non-reductive PP.transaldolase	Carbon metabolism	36.2077	75.8067	1.06603	2.30284	24.6577	3.42055	5.01826	49.0174	3.28803
Cre14.g630859			Carbon metabolism	5.33305	27.0375	2.34193	3.11974	12.4937	2.0017	3.0046	22.5179	2.90583
Cre17.g703700	SCL2	Succinate-CoA ligase beta chain	Carbon metabolism	7.70793	15.0571	0.966024	12.1097	29.3671	1.27803	13.8984	27.516	0.985347
Cre17.g725550	GLD1	Glucose-6-phosphate-1-dehydrogenase	Carbon metabolism	4.19559	9.78727	1.22203	3.75921	14.4437	1.94194	3.52243	10.6099	1.59077
Cre17.g728800	IDH1	Isocitrate dehydrogenase, NAD-dependent	Carbon metabolism	6.79454	12.3777	0.865299	3.3896	12.1264	1.83896	5.58726	16.2356	1.53894
Cre17.g731350	SDR28	Prostaglandin-E(2) 9-reductase / Prostaglandin-E2 9-reductase, 1.1.1.189	Carbon metabolism	30.6379	62.498	1.02849	8.77814	121.576	3.7918	9.00783	43.7501	2.28004
Cre17.g746997	ADH1	Dual function alcohol/acetaldehyde dehydrogenase	Carbon metabolism	180.389	385.676	1.09628	186.691	896.871	2.26425	249.989	690.393	1.46556
Cre01.g047700	CYN40	Peptidyl-prolyl cis-trans isomerase, cyclophilin-type	Cell cycle and division	5.42263	11.8725	1.13056	7.5942	15.7212	1.04974	7.50075	11.1198	0.568029
Cre02.g114700	CYN17	Peptidyl-prolyl cis-trans isomerase, cyclophilin亲环蛋白-type, Radial spoke protein 12	Cell cycle and division	14.4281	2.75955	-2.38638	9.92437	0.352357	-4.81587	8.96379	0.625286	-3.84152
Cre02.g118600	FTSZ1	Plastid division protein	Cell cycle and division	17.9343	8.54205	-1.07007	1.12103	0.25552	-2.13332	1.26355	2.24069	0.826457
Cre06.g289750	CYCD2	D-type cyclin	Cell cycle and division	23.8068	15.2648	-0.641169	12.7202	5.78819	-1.13594	17.386	9.22893	-0.913692
Cre07.g346350		RETINALDEHYDE-BINDING PROTEIN 1, CRAL/TRIO domain,CRALB protein carries 11-cis-retinol or 11-cis-retinaldehyde. It modulates interaction of retinoids with visual cycle enzymes. TRIO is involved in coordinating actin remodeling, which is necessary for cell migration and growth.	Cell cycle and division	15.1474	24.6275	0.701197	39.2268	80.7227	1.04114	33.1535	22.6195	-0.551594
Cre10.g417500		Peptidyl-prolyl cis-trans isomerase, cyclophilin-type	Cell cycle and division	4.79069	10.344	1.11049	2.62509	10.258	1.96632	2.87063	11.7808	2.037
Cre10.g440300	SMC5A	Structural Maintenance of Chromosomes protein	Cell cycle and division	8.36696	6.33651	-0.401014	17.3755	3.73394	-2.21828	12.6101	5.35809	-1.23479
Cre10.g466200	CYCAB1	A/B-type cyclin	Cell cycle and division	78.9287	21.9923	-1.84355	20.6541	2.49572	-3.0489	26.8353	5.82725	-2.20324
Cre12.g519350	PHB2	Prohibitin	Cell cycle and division	33.5615	67.6562	1.01141	32.8318	134.829	2.03796	31.473	87.6698	1.47797
Cre12.g525050	SMC6A	Structural Maintenance of Chromosomes protein	Cell cycle and division	30.0901	17.3461	-0.794681	10.6345	2.40861	-2.14249	13.531	4.72124	-1.51903
Cre12.g556250	SEP1	Septin-like protein	Cell cycle and division	14.3574	23.065	0.683907	5.55819	27.7768	2.32119	7.80849	27.4411	1.81322
Cre14.g614550			Cell cycle and division	10.1083	4.16531	-1.27905	9.08111	3.82208	-1.24851	12.3039	6.91333	-0.831662
Cre16.g677050		Adenylate and Guanylate cyclase catalytic domain (Guanylate_cyc) // Bacterial extracellular solute-binding protein (SBP_bac_8), cell cycle	Cell cycle and division	10.3396	4.98732	-1.05184	11.244	0.872225	-3.68831	12.6448	2.63195	-2.26434
Cre16.g680850			Cell cycle and division	13.3521	4.98683	-1.42087	10.4048	4.8202	-1.11009	14.7273	7.49633	-0.974233
Cre17.g711550	CYCR2	Cyclin, N-terminal domain.Cyclin is a family of proteins that control the progression of cells through the cell cycle by activating cyclin-dependent kinase (Cdk) enzymes	Cell cycle and division	57.8461	26.8873	-1.10529	16.1467	4.49728	-1.84412	24.6394	9.85963	-1.32136
Cre17.g741100		cell.cycle	Cell cycle and division	10.116	8.88923	-0.186514	16.5137	6.98847	-1.24061	27.7981	16.5886	-0.744797
Cre17.g742200		cell.division	Cell cycle and division	23.4165	44.3863	0.922592	9.86621	44.2077	2.16373	27.5286	96.9774	1.81672
Cre01.g004250	TCTEX1	Flagellar inner arm dynein light chain, Tctex1	Cell structure	72.1732	20.9647	-1.7835	43.7628	4.64232	-3.23679	39.5484	5.18342	-2.93164
Cre01.g004350			Cell structure	6.1819	9.5659	0.629852	10.9909	22.5797	1.03872	10.3836	13.4079	0.36878
Cre01.g005450	RSP10	Radial spoke protein 10	Cell structure	22.7989	5.20665	-2.13054	29.5025	1.1671	-4.65983	23.6112	1.78725	-3.72366
Cre01.g009800	FAP289	Flagellar Associated Protein, coiled-coil	Cell structure	10.1887	7.70009	-0.404029	11.1394	0.857101	-3.70007	10.8549	1.94129	-2.48326
Cre01.g015500	CGL91	EXTENDED SYNAPTOTAGMIN-RELATED	Cell structure	16.4642	36.8715	1.16318	40.4476	114.649	1.5031	30.3883	42.4558	0.482445
Cre01.g015850	FAP68	Flagellar Associated Protein	Cell structure	14.3781	3.48195	-2.0459	13.5483	0.259048	-5.70874	16.2842	0.864169	-4.23602
Cre01.g021450			Cell structure	4.59006	9.02325	0.975133	2.71986	11.9633	2.13701	3.12737	8.57711	1.45554
Cre01.g025200	MMP4	Metalloproteinase of VMP family,MMP4,responsible for the degradation of the cell wall	Cell structure	16.04	2.22368	-2.85065	12.7695	0.867147	-3.88028	23.9185	1.29374	-4.20851
Cre01.g025450	FAP122	Flagellar Associated Protein	Cell structure	25.2566	12.4927	-1.01557	10.2215	1.34469	-2.92626	15.586	2.78529	-2.48435
Cre01.g027950	IFT74	Intraflagellar transport protein 74/72	Cell structure	34.3317	9.07886	-1.91896	22.5751	1.55779	-3.85716	31.3064	2.84178	-3.46159
Cre01.g029150		Outer row dynein assembly protein, predominantly cytoplasmic	Cell structure	10.8598	10.4106	-0.060947	10.641	2.81573	-1.91806	11.9954	3.63081	-1.72411
Cre01.g034550	FAP109	Flagellar Associated Protein	Cell structure	41.4037	14.0404	-1.56018	26.3559	2.20823	-3.57716	24.4986	3.95478	-2.63103
Cre01.g039200	IFT22	Intraflagellar transport protein 22	Cell structure	65.4365	17.7034	-1.88607	34.2095	3.19909	-3.41866	38.6346	5.43056	-2.83072
Cre01.g047950	IFT27	Intraflagellar transport protein 27	Cell structure	77.8404	12.9693	-2.58541	37.4826	1.75403	-4.41748	37.1452	2.58745	-3.84358
Cre01.g051050	FAP225	Flagellar Associated Protein	Cell structure	12.012	5.14477	-1.2233	8.87764	0.54763	-4.0189	12.7034	1.83675	-2.78999
Cre01.g051250	DLC4	Flagellar outer dynein arm 18 kDa light chain LC4	Cell structure	40.2843	8.07583	-2.31854	16.1094	1.03272	-3.96338	19.2422	1.66408	-3.53148
Cre01.g065822	IFT122-homolog		Cell structure	42.5741	11.6045	-1.87529	20.2379	0.910672	-4.47398	31.9516	2.20563	-3.85662
Cre02.g073500	FAP241	Flagellar Associated Protein	Cell structure	12.8659	3.49125	-1.88173	8.46879	0.0393065	-7.75125	10.425	0.327186	-4.99379
Cre02.g073750	KLP1	Kinesin motor protein, kinesin-9 (Kif9) family	Cell structure	55.8578	27.1883	-1.03877	40.8013	3.20988	-3.66802	48.4024	12.2144	-1.98649
Cre02.g075100			Cell structure	5.2898	8.48805	0.682219	4.28033	12.3966	1.53415	4.44473	9.48618	1.09373
Cre02.g077850	FAP212	Flagellar Associated Protein	Cell structure	158.957	115.293	-0.463339	131.876	34.4104	-1.93826	197.012	88.5874	-1.15311
Cre02.g078550	FAP210	Flagellar Associated Protein	Cell structure	44.692	22.4094	-0.995912	40.7364	2.62284	-3.95711	46.2677	7.15265	-2.69345
Cre02.g078600	RSP8	Radial spoke protein 8	Cell structure	11.6783	3.51849	-1.7308	8.56525	0.623894	-3.77912	10.3662	1.17708	-3.1386
Cre02.g081050	FAP24	Flagellar Associated Protein	Cell structure	75.8546	159.673	1.07381	17.2928	112.346	2.69971	45.5721	245.706	2.43071
Cre02.g088000	PHB1	Prohibitin	Cell structure	24.9685	60.6114	1.27948	28.6084	127.355	2.15435	24.3341	82.4709	1.76091
Cre02.g089950	IFT20	Intraflagellar transport protein 20	Cell structure	58.6032	8.1967	-2.83786	32.3093	1.50368	-4.42538	30.4776	2.45935	-3.6314
Cre02.g090050	FAP170	Flagellar Associated Protein	Cell structure	386.958	84.3204	-2.19822	496.713	11.5202	-5.43017	689.474	25.9486	-4.73177
Cre02.g091700	RIB72	Protofilament ribbon protein of flagellar microtubules	Cell structure	11.9146	4.26733	-1.48133	8.3919	0.748644	-3.48665	11.6148	1.28798	-3.17279
Cre02.g092700	FAP45	in basal body proteome as BUG28 [PMID: 15964273]. Transcript highly upregulated during flagellar regeneration [PMID: 15738400]. Weakly similar to nasopharyngeal epithelium-spec	Cell structure	46.0613	28.3149	-0.701994	34.0212	15.8536	-1.10162	37.2418	16.118	-1.20825
Cre02.g092800	FAP136	Flagellar Associated Protein	Cell structure	12.6674	5.73552	-1.14312	10.7014	1.96621	-2.44432	9.51967	2.84692	-1.74151
Cre02.g092850	DLC1	Flagellar outer dynein arm light chain, LC1	Cell structure	13.5223	3.07497	-2.13669	6.33539	0.281398	-4.49275	6.52349	0.604362	-3.43216
Cre02.g095072	FAP144	Flagellar Associated Protein	Cell structure	20.2443	5.74428	-1.81732	20.7613	0.428826	-5.59736	19.4791	1.35115	-3.84966
Cre02.g095110	FAP255	inhibitor-3	Cell structure	454.312	213.735	-1.08786	290.969	105.744	-1.46029	269.728	175.905	-0.616707
Cre02.g105300	ANK19	Flagellar Associated Protein with ankyrin repeats	Cell structure	15.8385	7.50679	-1.07716	14.0604	1.95133	-2.84911	13.2034	3.59138	-1.8783
Cre02.g105950	FAP174	Flagellar Associated Protein	Cell structure	37.1169	10.7714	-1.78488	33.2823	2.83583	-3.55291	27.3005	3.93707	-2.79373
Cre02.g107050	DHC5	Dynein heavy chain 5, inner arm dynein b (monomeric)	Cell structure	55.6143	11.7928	-2.23755	21.98	1.73926	-3.65964	39.587	2.7318	-3.8571
Cre02.g113400	BUG21	Parkin co-regulated protein	Cell structure	77.5271	23.6726	-1.71148	68.745	4.53333	-3.92261	70.2208	9.72929	-2.85149
Cre02.g114900	ANK23	Predicted protein with ankyrin repeats	Cell structure	3.68908	6.78539	0.87917	7.92535	18.7914	1.24552	7.08452	13.8023	0.962165
Cre02.g117550	ANK13	Predicted protein with ankyrin repeats	Cell structure	5.47053	17.2841	1.6597	3.75733	23.3638	2.6365	2.84637	15.4813	2.44333
Cre02.g141606	DHC9	Flagellar inner arm dynein heavy chain, dynein c (monomeric)	Cell structure	18.2373	3.56231	-2.35601	11.031	1.13815	-3.2768	14.5836	0.951877	-3.93743
Cre02.g142126	FAP115	Flagellar Associated Protein	Cell structure	57.9756	14.5908	-1.99039	49.2237	5.47665	-3.16799	47.801	8.10548	-2.56007
Cre02.g144450	FAP1	Flagellar Associated Protein	Cell structure	24.5776	4.01516	-2.61382	24.745	0.570207	-5.43951	30.0602	1.45918	-4.36463
Cre02.g147100	FAP265	Flagellar Associated Protein	Cell structure	28.7723	4.91949	-2.5481	8.52609	0.551394	-3.95073	16.4221	1.71683	-3.25782
Cre03.g145107		kinesin family member C2/C3 (KIFC2_3)	Cell structure	9.51347	5.83698	-0.70475	10.0908	3.97164	-1.34523	12.1398	5.08576	-1.25521
Cre03.g145127	ODA11	Flagellar outer arm dynein heavy chain alpha	Cell structure	157.17	59.823	-1.39356	90.8108	6.59869	-3.78261	132.016	13.9283	-3.24462
Cre03.g146127	FAP96	Flagellar Associated Protein	Cell structure	13.9492	3.8906	-1.84212	8.96222	0.412336	-4.44197	9.77317	1.00519	-3.28136
Cre03.g146867	FAP17	Flagellar Associated Protein	Cell structure	14.1928	1.5361	-3.20781	7.61856	0.179248	-5.40949	12.1386	0.333216	-5.18701
Cre03.g155650	CLC1	Clathrin light chain	Cell structure	37.3805	46.5623	0.316877	32.4326	78.8724	1.28208	30.709	47.1296	0.617969
Cre03.g156700	FAP185	Flagellar Associated Protein	Cell structure	16.3791	4.89412	-1.74273	7.99611	0.428381	-4.22233	11.1306	1.33099	-3.06395
Cre03.g162850	FAP292	Flagellar Associated Protein	Cell structure	86.8028	19.6043	-2.14657	62.0817	4.31447	-3.84691	88.1133	8.59612	-3.3576
Cre03.g167600	FAP61	Flagellar Associated Protein	Cell structure	17.1687	6.39284	-1.42525	10.7606	0.28422	-5.2426	13.6186	0.998701	-3.76939
Cre03.g171900	FAP56	Flagellar Associated Protein	Cell structure	30.4636	15.1288	-1.00979	20.3825	2.05065	-3.31317	26.0125	6.17709	-2.0742
Cre03.g177550	PSMD10	Integral membrane ankyrin-repeat protein Kidins220 (protein kinase D substrate)// 26S proteasome regulatory complex, subunit PSMD10	Cell structure	25.7365	11.7114	-1.1359	15.2322	1.19865	-3.66764	21.5613	4.58335	-2.23397
Cre03.g181150	FLA14	Dynein arm light chain 8, LC8	Cell structure	164.411	50.9629	-1.68979	150.444	13.4971	-3.4785	105.777	15.5606	-2.76506
Cre03.g183200	CPC1	Protein associated with central pair microtubule complex	Cell structure	49.9686	20.1439	-1.31068	33.3857	2.11838	-3.9782	42.3911	5.70914	-2.89242
Cre03.g185050	FAP53	Flagellar Associated Protein	Cell structure	36.4159	13.0072	-1.48526	24.2573	2.44428	-3.31094	26.0051	4.08486	-2.67043
Cre03.g185650	FAP251	Flagellar Associated Protein	Cell structure	17.4653	5.35543	-1.70542	11.1129	0.686508	-4.01682	15.6167	1.46167	-3.4174
Cre03.g187200	ODA13	Flagellar outer arm dynein light chain 6, LC6	Cell structure	23.4489	7.13982	-1.71556	14.4408	1.86017	-2.95665	13.6913	2.53509	-2.43315
Cre03.g190950	TUA1	Alpha tubulin 1	Cell structure	815.425	394.644	-1.047	495.946	71.7325	-2.78948	817.105	123.142	-2.73019
Cre03.g192350		Kelch motif (Kelch_1),galactose oxidase OR a cytoskeletal function	Cell structure	49.1041	26.7898	-0.87416	26.9097	9.96135	-1.43371	40.6939	29.0531	-0.486118
Cre03.g197500	MOT6	Predicted protein	Cell structure	54.1121	73.5881	0.443521	18.4641	41.3541	1.16331	28.5898	43.8853	0.618239
Cre03.g199500	FAP129	Flagellar Associated Protein	Cell structure	56.5279	30.5744	-0.88664	52.6466	3.096	-4.08786	44.4962	8.07284	-2.46253
Cre03.g200700	FAP166	Flagellar Associated Protein	Cell structure	28.9846	5.5438	-2.38634	20.9421	1.43558	-3.8667	24.1937	2.45207	-3.30256
Cre03.g201200	FAP283	Flagellar Associated Protein	Cell structure	36.2296	24.8218	-0.545562	22.8051	2.96556	-2.94298	26.9423	8.88252	-1.60083
Cre03.g201900	RSP1	Radial spoke protein 1	Cell structure	13.4905	2.82509	-2.25557	8.87204	0.349201	-4.66714	12.5433	0.705243	-4.15265
Cre03.g204150	IFT80	Intraflagellar transport protein 80	Cell structure	32.7912	9.10164	-1.84911	16.4001	0.739602	-4.47081	27.4688	2.01741	-3.76722
Cre04.g215250	FAP26	Flagellar Associated Protein	Cell structure	17.6668	42.4437	1.26451	23.8241	76.0938	1.67535	25.6149	59.3852	1.21312
Cre04.g216850	TUA2	Alpha tubulin 2	Cell structure	350.771	127.574	-1.45919	255.087	36.1009	-2.82088	363.603	37.8439	-3.26423
Cre04.g217914	FAP57	Flagellar Associated Protein	Cell structure	25.0218	7.84436	-1.67346	13.5715	0.496952	-4.77133	18.5539	1.68549	-3.46048
Cre04.g217930			Cell structure	4.52018	10.2661	1.18344	10.2517	25.1812	1.29648	9.31665	14.8445	0.672043
Cre04.g219250	IFT52	Intraflagellar transport protein 52	Cell structure	35.7672	10.3369	-1.79084	20.4312	1.50494	-3.76299	29.2476	3.2445	-3.17225
Cre04.g231614		plant intracellular ras group-related LRR 9	Cell structure	21.2824	15.5517	-0.452587	13.4793	5.54705	-1.28096	17.4909	11.3062	-0.629491
Cre05.g233100	KIN14-6		Cell structure	70.9736	52.4001	-0.437713	10.1456	4.31357	-1.2339	16.6907	11.8008	-0.500157
Cre05.g233650	FXL9	FixL-like PAS domain protein	Cell structure	15.3519	9.92219	-0.629684	19.7065	5.29716	-1.89538	24.2505	9.50859	-1.35071
Cre05.g236100		myosin	Cell structure	21.0309	6.59426	-1.67323	6.60883	2.48681	-1.4101	11.5907	3.15326	-1.87805
Cre05.g238280	FAP205	Flagellar Associated Protein	Cell structure	16.087	7.53736	-1.09376	13.0594	1.12154	-3.54154	13.1761	3.11159	-2.08219
Cre05.g238687			Cell structure	64.613	154.12	1.25416	28.411	71.5042	1.33158	52.495	155.327	1.56506
Cre05.g239200	FAP275	Flagellar Associated Protein	Cell structure	23.6839	13.5856	-0.801825	29.4463	5.26958	-2.48233	25.0923	5.76854	-2.12097
Cre05.g241637	IFT46	Intraflagellar transport protein 46	Cell structure	257.644	55.7427	-2.20853	165.18	8.10722	-4.34869	210.992	15.7495	-3.74381
Cre05.g242500	RSP4	Radial spoke protein 4	Cell structure	13.77	3.70071	-1.89566	9.79622	0.547627	-4.16096	12.3966	1.22104	-3.34375
Cre05.g242550	RSP6	Radial spoke protein 6	Cell structure	97.181	26.3256	-1.88421	58.9175	2.83929	-4.37509	75.8043	7.06407	-3.42371
Cre05.g244250	DHC6	Flagellar inner arm dynein heavy chain, dynein a (monomeric)	Cell structure	157.666	22.3561	-2.81813	88.1965	3.04132	-4.85795	123.198	5.22894	-4.55831
Cre05.g245700	ANK25	Predicted protein with ankyrin repeats	Cell structure	10.5978	4.44732	-1.25276	15.0742	4.53779	-1.73202	14.6299	3.82573	-1.93511
Cre06.g249900	FAP75	Flagellar Associated Protein	Cell structure	15.0632	5.08142	-1.56773	10.2291	0.161053	-5.989	9.69962	0.811889	-3.57857
Cre06.g250300	DHC1b	Cytoplasmic dynein 1b heavy chain (not an inner arm dynein)	Cell structure	320.353	47.3686	-2.75766	149.044	4.40881	-5.0792	264.542	8.50894	-4.95837
Cre06.g251200	IFT43	Intraflagellar transport protein 43	Cell structure	24.5635	7.35955	-1.73883	14.9741	1.22316	-3.61378	16.2059	1.88779	-3.10176
Cre06.g256450	FAP119	Flagellar Associated Protein	Cell structure	14.3808	4.6892	-1.61673	11.1785	0.626885	-4.15638	11.663	1.51133	-2.94805
Cre06.g261900	FAP71	Flagellar Associated Protein	Cell structure	12.2867	3.89703	-1.65664	11.5207	0.54937	-4.3903	11.9637	1.23442	-3.27676
Cre06.g265950	DHC3	Flagellar inner arm dynein heavy chain, novel minor type dynein (monomeric)	Cell structure	19.8039	12.0713	-0.714203	13.6298	4.79872	-1.50604	14.4794	4.01228	-1.8515
Cre06.g267550	BBS5	Bardet-Biedl syndrome-5 associated protein	Cell structure	17.8093	4.44832	-2.0013	13.055	0.972534	-3.74671	15.3905	1.18164	-3.70317
Cre06.g268800	IFT139	Intraflagellar transport protein 139	Cell structure	75.0616	25.3168	-1.56798	37.1456	5.54647	-2.74355	60.0012	7.86979	-2.93059
Cre06.g278219	SSA6	Predicted protein， structural protein	Cell structure	7.71267	6.72057	-0.198647	10.6521	3.82994	-1.47574	11.1001	4.99647	-1.15159
Cre06.g279100	DPY30	Subunit of chromatin modifying protein	Cell structure	16.5348	6.88836	-1.26327	15.6139	5.88459	-1.40782	10.6836	4.80081	-1.15405
Cre06.g283550	CRC2	centrin-3 (CETN3, CDC31)	Cell structure	21.0246	9.94263	-1.08038	12.0768	2.83877	-2.0889	11.656	3.62375	-1.68552
Cre06.g290900			Cell structure	16.7638	6.38316	-1.393	8.49936	3.10896	-1.45092	10.0629	3.03556	-1.72902
Cre06.g291700	RSP3	Radial spoke protein 3	Cell structure	28.2014	19.1439	-0.558879	33.0222	3.7604	-3.13448	31.5392	7.44848	-2.08213
Cre06.g292050		Gametolysin / Lysin	Cell structure	111.289	22.8441	-2.28441	52.3738	2.34147	-4.48336	98.7518	9.23824	-3.41812
Cre06.g297850	DHC12	Dyneins, heavy chain	Cell structure	25.6295	5.37032	-2.25473	14.2439	1.1007	-3.69385	19.4484	1.30013	-3.90292
Cre06.g303400	FAP16	Flagellar Associated Protein	Cell structure	59.7542	20.5455	-1.54022	38.4684	2.81294	-3.77352	55.0442	5.61729	-3.29264
Cre06.g307900	FAP141	Flagellar Associated Protein	Cell structure	14.3787	3.04967	-2.23721	10.8797	0.203172	-5.7428	7.61276	0.530922	-3.84185
Cre07.g321400	FAP113	Flagellar Associated Protein	Cell structure	357.389	179.894	-0.990346	234.644	60.7838	-1.94871	325.727	103.825	-1.6495
Cre07.g325736			Cell structure	19.2255	45.5504	1.24444	5.37088	14.1635	1.39895	8.69543	31.4855	1.85636
Cre07.g330200	RSP9	Radial spoke protein 9	Cell structure	111.067	23.5762	-2.23603	64.1891	3.79199	-4.0813	68.0634	6.60267	-3.36576
Cre07.g335750	IFT88	Intraflagellar transport protein 88	Cell structure	72.3404	20.0408	-1.85186	47.1176	2.25455	-4.38535	69.1639	4.97668	-3.79676
Cre07.g339050			Cell structure	10.0708	15.466	0.618922	6.52077	16.3414	1.32542	5.63526	9.71885	0.786305
Cre07.g340400	RSP17	Radial spoke protein 17	Cell structure	15.8449	5.25883	-1.59121	12.1407	0.195791	-5.95439	16.2002	0.958816	-4.07861
Cre07.g342200	FAP259	Flagellar Associated Protein	Cell structure	66.2844	15.7577	-2.07261	36.8551	1.34711	-4.77392	53.1068	3.70891	-3.83983
Cre07.g347050	RSP7	Radial spoke protein 7	Cell structure	10.6882	2.56173	-2.06083	5.93583	0.316338	-4.22991	7.86826	0.538484	-3.86907
Cre07.g350900		Ankyrin repeats (3 copies) (Ank_2) // Zinc finger, C3HC4 type (RING finger) (zf-C3HC4_3),mediate protein–protein interactions	Cell structure	9.73435	10.1308	0.0575841	14.0944	3.55329	-1.9879	16.7531	9.28714	-0.851126
Cre07.g351650	FAP20	Flagellar Associated Protein	Cell structure	127.147	28.7488	-2.14492	87.0232	5.05854	-4.10461	87.9333	10.0574	-3.12815
Cre07.g354551		Flagellar-associated PapD-like,nuclear control of ATPase protein 2	Cell structure	50.9101	22.0956	-1.2042	28.0661	1.88112	-3.89916	38.494	4.30136	-3.16177
Cre07.g356400		Centriole proteome protein; GMP phosphodiesterase, delta subunit	Cell structure	59.7318	36.8511	-0.696791	38.1986	17.2838	-1.1441	41.8484	16.1614	-1.37262
Cre07.g357950		Ankyrin repeat family protein	Cell structure	48.0174	34.259	-0.487073	76.3847	23.3396	-1.7105	73.4644	30.3618	-1.27479
Cre08.g358528	FAP157	Flagellar Associated Protein	Cell structure	13.5494	6.57523	-1.04311	10.8323	0.588925	-4.20111	11.2569	1.97884	-2.50808
Cre08.g362100		Similar to Flagellar Associated Protein FAP154	Cell structure	30.3769	10.2727	-1.56416	46.3599	2.74139	-4.0799	29.1902	7.79228	-1.90537
Cre08.g362650	IFT140	Intraflagellar transport protein 140	Cell structure	42.2031	10.5572	-1.99912	23.0579	2.11746	-3.44486	36.3732	2.65224	-3.77759
Cre08.g367550	FAP291	Flagellar Associated Protein	Cell structure	96.2558	43.2853	-1.153	87.276	25.6693	-1.76554	88.0358	23.337	-1.91547
Cre08.g372350	FAP188	Flagellar Associated Protein	Cell structure	11.3212	4.25424	-1.41205	9.47246	0.286275	-5.04827	8.94266	1.17692	-2.92569
Cre08.g374650	TPR5	tetratricopeptide repeat protein29,mediates protein-protein interactions and the assembly of multiprotein complexes	Cell structure	12.7934	2.93377	-2.12458	6.33499	0.250221	-4.66206	7.85088	0.739588	-3.40806
Cre08.g375050	FAP86	Flagellar Associated Protein	Cell structure	17.2485	6.63835	-1.37758	30.1623	4.02694	-2.90499	31.3787	5.64016	-2.47598
Cre09.g386736	FAP44	Flagellar Associated Protein	Cell structure	19.5929	6.77695	-1.53162	12.4581	0.943659	-3.72268	15.7903	1.77252	-3.15516
Cre09.g386743		Mycinamicin VI 2''-O-methyltransferase	Cell structure	92.2445	45.7282	-1.01238	29.9294	11.2713	-1.40892	30.6577	20.1867	-0.602843
Cre09.g387689	FAP76	Flagellar Associated Protein	Cell structure	18.2504	6.68471	-1.44899	11.8357	0.550355	-4.42664	14.544	1.65215	-3.138
Cre09.g389150	FAP93	Flagellar Associated Protein	Cell structure	11.5044	3.90017	-1.56058	12.6061	0.324645	-5.27911	12.6995	0.773011	-4.03814
Cre09.g390578			Cell structure	23.8276	7.35181	-1.69646	17.7296	1.8972	-3.22422	22.5331	2.06896	-3.44507
Cre09.g390949	FAP140	Flagellar Associated Protein	Cell structure	12.3847	3.56986	-1.79463	13.7272	0.647319	-4.40642	12.1885	1.42611	-3.09536
Cre09.g392282	DHC2	Dynein heavy chain 2, inner arm dynein d (monomeric)	Cell structure	124.147	22.876	-2.44015	59.2904	2.19875	-4.75305	88.952	4.29661	-4.37176
Cre09.g393954	FAP106	Flagellar Associated Protein	Cell structure	25.0781	8.91642	-1.49189	24.3667	1.65896	-3.87656	24.4319	3.13373	-2.96281
Cre09.g394213	dynein light chain	unknown	Cell structure	10.9151	2.54843	-2.09865	5.04738	0.28696	-4.13661	5.31363	0.527516	-3.33241
Cre09.g394251	PF16	Central pair associated protein	Cell structure	22.4718	6.31609	-1.83101	12.974	0.779569	-4.0568	16.9449	1.70329	-3.31446
Cre09.g396100	PHC15	Cell wall protein pherophorin-C15	Cell structure	165.372	113.489	-0.543162	81.6893	37.074	-1.13974	113.934	70.9709	-0.682896
Cre09.g396624		Ankyrin repeats (3 copies) (Ank_2) // Zinc finger, C3HC4 type (RING finger) (zf-C3HC4_3)	Cell structure	12.4804	35.0221	1.48859	15.3476	31.1344	1.0205	18.8977	43.8248	1.21353
Cre09.g398882	DYNC2LI	dynein light intermediate chain 2, cytosolic (DYNC2LI)	Cell structure	30.4024	7.98598	-1.92864	14.5765	0.874471	-4.05909	20.4563	2.15863	-3.24436
Cre09.g403200	FAP198	Flagellar Associated Protein	Cell structure	13.81	4.02467	-1.77877	12.9636	0.936169	-3.79156	11.5311	1.96483	-2.55305
Cre09.g403800	ODA4	Flagellar outer arm dynein heavy chain beta, involved in circadian rhythms	Cell structure	191.461	70.7838	-1.43556	100.024	10.4263	-3.26205	144.097	14.041	-3.35933
Cre09.g404500	SFI1	Spindle pole body protein	Cell structure	23.3003	15.5467	-0.583744	11.825	1.82163	-2.69854	14.5686	4.01027	-1.86109
Cre09.g407250	FAP270	Flagellar Associated Protein	Cell structure	17.1643	7.26779	-1.23982	6.37542	2.19428	-1.53877	10.2792	3.69646	-1.4755
Cre10.g418150	FAP178	Flagellar Associated Protein	Cell structure	53.6494	21.5783	-1.31398	44.4092	3.93872	-3.49506	35.3356	7.36036	-2.26328
Cre10.g420800	FAP46	Flagellar Associated Protein	Cell structure	26.2718	7.90044	-1.73351	16.3625	0.659451	-4.63298	19.6972	1.59588	-3.62557
Cre10.g424250	FAP90	Flagellar Associated Protein	Cell structure	52.8643	15.3721	-1.78198	41.0867	1.89584	-4.43776	40.7877	5.38071	-2.92227
Cre10.g428664			Cell structure	17.7815	5.39069	-1.72184	11.3459	0.474072	-4.58092	16.7769	1.29918	-3.69081
Cre10.g428850	DLC9	dynein light chain tctex-type	Cell structure	40.4372	10.8825	-1.89367	38.8464	2.34885	-4.04776	25.4722	3.99743	-2.67178
Cre10.g431150	FAP256	Flagellar Associated Protein, involved in circadian rhythms	Cell structure	20.4086	12.4857	-0.708906	14.0178	6.69998	-1.06503	18.0042	6.64102	-1.43886
Cre10.g434400	PF6	Flagellar central pair-associated protein	Cell structure	24.8141	11.4765	-1.11248	12.1261	0.671237	-4.17515	15.4155	2.2721	-2.76229
Cre10.g441900	FAP145	Flagellar Associated Protein	Cell structure	10.3599	3.7207	-1.47737	6.69345	0.846425	-2.9833	7.53779	1.57936	-2.2548
Cre10.g444450	SSA17	Predicted protein	Cell structure	18.3381	7.02657	-1.38395	15.081	0.773057	-4.28602	18.4005	1.60742	-3.51693
Cre10.g449200	ANK5	Predicted protein with ankyrin repeats	Cell structure	24.9004	18.7784	-0.407099	34.4498	12.3782	-1.4767	33.8121	19.5195	-0.792626
Cre10.g449250	KAP1	Kinesin-II-associated protein	Cell structure	25.2432	10.0557	-1.32789	18.996	6.49729	-1.54778	24.8511	4.64467	-2.41966
Cre10.g450350	IFT25	Intraflagellar transport protein 25	Cell structure	32.6766	6.20379	-2.39704	13.8471	0.501131	-4.78825	16.5389	1.1959	-3.78969
Cre10.g463350	HRP3	Hydroxyproline-rich glycoprotein	Cell structure	62.0716	27.1374	-1.19365	38.2	21.2699	-0.844762	18.4842	6.33465	-1.54496
Cre10.g465250	RSP11	Radial spoke protein 11	Cell structure	21.6095	4.97845	-2.11789	15.1939	0.740148	-4.35954	13.2671	1.37523	-3.2701
Cre10.g466650	FAP252	Flagellar Associated Protein	Cell structure	82.6959	20.2136	-2.03249	53.966	2.01517	-4.74308	65.9651	5.80432	-3.50651
Cre10.g467000	IFT57	Intraflagellar transport protein 57	Cell structure	48.4066	20.8457	-1.21546	35.5221	4.69491	-2.91955	42.0307	7.3677	-2.51216
Cre11.g467555			Cell structure	43.0856	93.0766	1.11121	82.8319	133.296	0.68637	64.515	102.049	0.661551
Cre11.g467561	FAP222	Flagellar Associated Protein	Cell structure	28.3084	5.34945	-2.40377	24.0348	0.373396	-6.00827	23.1203	1.02418	-4.49662
Cre11.g467576		protein spiral1-like 2-related	Cell structure	31.0149	13.0423	-1.24976	11.98	2.59716	-2.20563	16.3022	3.2823	-2.31229
Cre11.g467675			Cell structure	6.43706	9.32715	0.535035	5.91511	12.2125	1.04588	5.42497	9.3266	0.781735
Cre11.g467739	IFT54	Intraflagellar transport protein 54	Cell structure	65.5536	19.2915	-1.76471	38.6831	3.70172	-3.38544	52.4144	8.72528	-2.58669
Cre11.g469000	FAP107	Flagellar Associated Protein	Cell structure	15.7116	6.62944	-1.24487	14.6869	3.47583	-2.0791	14.7734	3.8081	-1.95586
Cre11.g475000	IFT121	Intraflagellar transport protein 121	Cell structure	61.8958	18.7019	-1.72666	33.4088	1.96665	-4.08641	53.5272	4.70092	-3.50926
Cre11.g476050	ODA2	Flagellar outer arm dynein heavy chain gamma	Cell structure	90.1872	26.4389	-1.77026	46.3251	3.11107	-3.89631	67.8427	5.80477	-3.54688
Cre11.g476850	PF2	Component of dynein regulatory complex	Cell structure	21.228	7.09054	-1.582	13.6023	0.505024	-4.75135	18.4719	1.51357	-3.6093
Cre11.g477100	FAP97	Flagellar Associated Protein, serine endopeptidase	Cell structure	13.7795	3.59995	-1.93647	6.97895	0.854784	-3.02938	8.72104	0.856425	-3.3481
Cre11.g482300	MOT17	Predicted protein	Cell structure	10.5788	3.84521	-1.46004	7.32282	1.15142	-2.66898	8.10964	1.57831	-2.36126
Cre12.g483600			Cell structure	7.90317	13.8958	0.814146	7.02496	22.1758	1.65842	7.82229	15.4735	0.984139
Cre12.g484250	DHC1	Flagellar inner arm dynein 1 heavy chain alpha (I1/f alpha)	Cell structure	94.1712	21.9034	-2.10413	63.5663	4.06521	-3.96686	85.4441	5.02366	-4.08817
Cre12.g489750	FAP52	Flagellar Associated Protein	Cell structure	62.1793	20.3592	-1.61075	32.548	3.36573	-3.27358	49.9834	6.18261	-3.01516
Cre12.g492350			Cell structure	8.17791	27.3135	1.73981	1.53203	4.21769	1.461	2.13306	14.2014	2.73504
Cre12.g492650	FAS2	Fasciclin-like protein	Cell structure	1.82534	110.278	5.91683	0.628296	47.7639	6.24833	2.79151	61.6499	4.46498
Cre12.g495250	FAL15	Similar to Flagellar Associated Protein FAP31	Cell structure	15.6569	3.50746	-2.1583	7.47163	0.207146	-5.17271	11.0886	0.725436	-3.93408
Cre12.g497200	FAP216	Flagellar Associated Protein	Cell structure	13.0328	6.41545	-1.02253	9.86771	1.278	-2.94883	11.7992	2.6209	-2.17055
Cre12.g498200	FAP128	Flagellar Associated Protein	Cell structure	17.6925	4.79222	-1.88437	11.9758	0.847004	-3.82162	13.8542	1.7288	-3.00248
Cre12.g506000	ODA6	Flagellar outer dynein arm intermediate chain 2	Cell structure	56.009	15.14	-1.88729	31.0351	1.17744	-4.72017	44.5285	3.5854	-3.63453
Cre12.g509200		Beta-glucan synthesis-associated protein (SKN1) (SKN1),key component of the yeast cell wall	Cell structure	24.3049	10.5497	-1.20405	22.5546	2.98052	-2.91979	27.0069	6.98844	-1.95028
Cre12.g509350	FAP238	Flagellar Associated Protein	Cell structure	21.2832	11.1994	-0.92629	19.1927	3.59386	-2.41695	18.3898	5.77094	-1.67203
Cre12.g509800	FAP286	Flagellar Associated Protein	Cell structure	36.2317	13.188	-1.45803	25.3615	5.4001	-2.23158	22.2874	5.01183	-2.15282
Cre12.g517050	FAP117	Flagellar Associated Protein	Cell structure	13.248	6.35124	-1.06066	17.6262	2.48581	-2.82593	17.5268	4.81105	-1.86514
Cre12.g518550	FAP54	Flagellar Associated Protein	Cell structure	17.8541	6.152	-1.53713	11.3831	0.492982	-4.52922	14.0817	1.30244	-3.43454
Cre12.g519950	FAP42	Flagellar Associated Protein, adenylate/guanylate kinase-like	Cell structure	116.022	37.7347	-1.62044	55.3679	2.93315	-4.23852	73.2335	7.86921	-3.21821
Cre12.g520950	BOP5	Flagellar inner dynein arm I1 intermediate chain IC138	Cell structure	39.8203	16.4786	-1.27291	26.4316	2.84053	-3.21803	37.2433	4.97844	-2.90322
Cre12.g522150	FAP194	Flagellar Associated Protein	Cell structure	13.4419	3.82079	-1.81479	7.89553	0.512154	-3.94639	11.4225	1.00328	-3.50907
Cre12.g522550	FLA8	Kinesin motor protein, kinesin-2 (KRP85/95) family	Cell structure	27.7081	10.0717	-1.46	19.055	3.0968	-2.62132	26.4211	3.65655	-2.85314
Cre12.g527750	ODA12	Flagellar outer dynein arm light chain 2, LC2	Cell structure	12.0125	3.63175	-1.7258	8.55946	0.857793	-3.31882	7.75228	1.17813	-2.71812
Cre12.g527800	MOT24	Outer dynein light chain, LC10	Cell structure	65.3078	8.09244	-3.01261	51.1347	1.23828	-5.3679	36.2594	2.54384	-3.83328
Cre12.g528850	DLC3	Flagellar outer dynein arm 16 kDa light chain, LC3	Cell structure	22.213	4.94287	-2.16798	12.7745	0.938257	-3.76714	10.9863	1.26344	-3.12027
Cre12.g531500	FAP134	Flagellar Associated Protein	Cell structure	21.2043	7.57204	-1.4856	10.9401	0.735455	-3.89485	17.3833	1.44084	-3.59272
Cre12.g536100	FAP126	Flagellar Associated Protein	Cell structure	73.243	16.4456	-2.15499	72.1569	2.52881	-4.83461	64.4722	6.8129	-3.24234
Cre12.g536550	ODA9	Flagellar outer dynein arm intermediate chain 1	Cell structure	138.118	57.3034	-1.26921	101.988	8.90835	-3.5171	129.408	18.6289	-2.79631
Cre12.g542250	TUB1	Beta tubulin 1	Cell structure	636.057	252.616	-1.33221	401.57	39.6423	-3.34054	570.9	52.4054	-3.44545
Cre12.g542700		myosin	Cell structure	25.4449	19.999	-0.347454	20.6254	4.77719	-2.11019	21.9939	8.72294	-1.33422
Cre12.g544000	RSP5	Radial spoke protein 5	Cell structure	71.9096	21.8593	-1.71794	43.5991	4.4182	-3.30277	54.9023	5.65973	-3.27806
Cre12.g544752			Cell structure	9.12565	20.0367	1.13464	5.20894	25.9243	2.31524	7.10098	25.8859	1.86608
Cre12.g546100	FAP125	Kinesin-like motor protein, kinesin-14 (C-terminal motor) family	Cell structure	63.4035	22.2541	-1.51049	46.2943	1.39674	-5.0507	50.9222	4.7304	-3.42826
Cre12.g546400	DLC7b	Flagellar inner arm I1/f axonemal dynein, LC7b	Cell structure	23.9464	6.89139	-1.79694	15.2216	3.57286	-2.09097	15.4493	3.20343	-2.26985
Cre12.g547651		Actin filament-coating protein tropomyosin // Mitotic checkpoint protein MAD1	Cell structure	183.957	43.3154	-2.08642	69.3784	5.7538	-3.5919	142.338	10.9884	-3.69527
Cre12.g549000	PHC4	Cell wall protein pherophorin-C4	Cell structure	81.639	58.8799	-0.471483	22.579	8.37758	-1.43038	45.6592	14.0565	-1.69967
Cre12.g549550	TUB2	Beta tubulin 2	Cell structure	1155.39	606.321	-0.930231	420.336	60.5509	-2.79532	680.676	101.452	-2.74617
Cre12.g555950	DHC11	Putative flagellar inner arm dynein heavy chain, novel minor type dynein (monomeric)	Cell structure	42.1169	11.5555	-1.86582	20.4862	2.4874	-3.04194	32.1389	3.31207	-3.27851
Cre13.g562250	FAP92	Flagellar Associated Protein	Cell structure	10.2761	2.37545	-2.11302	5.90159	0.188522	-4.9683	8.41707	0.5438	-3.95217
Cre13.g572700	IFT144	Intraflagellar transport protein 144	Cell structure	100.044	34.032	-1.55567	50.3236	3.96909	-3.66435	82.1244	8.85746	-3.21285
Cre13.g573500	FAP95	Flagellar Associated Protein	Cell structure	13.2427	3.92471	-1.75454	11.3428	0.439467	-4.68988	11.8231	1.01098	-3.54778
Cre13.g583450	EZY17	PLAC8 family	Cell structure	3.92601	16.5311	2.07405	15.5548	172.625	3.47221	8.46946	39.5519	2.2234
Cre13.g584400	FAP189	Flagellar Associated Protein	Cell structure	38.5329	15.3627	-1.32666	22.0392	2.31017	-3.254	28.9573	5.12372	-2.49867
Cre13.g607750	FAP250	Flagellar Associated Protein	Cell structure	33.5615	11.4889	-1.54657	28.4235	1.25855	-4.49725	32.3023	3.42314	-3.23824
Cre14.g611450	PLP7	Plastid lipid associated protein	Cell structure	55.6725	31.3421	-0.828865	13.5994	2.47588	-2.45753	22.1282	6.95796	-1.66915
Cre14.g612750	FAP197	Flagellar Associated Protein	Cell structure	12.0519	3.70422	-1.70202	7.96642	0.23679	-5.07225	8.99531	0.875985	-3.3602
Cre14.g614850	ANK17	Flagellar Associated Protein with ankyrin repeats	Cell structure	16.191	1.84334	-3.13481	12.258	0.276557	-5.47	19.2808	0.511526	-5.23621
Cre14.g617550	ODA14	Outer dynein arm-docking complex subunit 3, DC3	Cell structure	22.9761	4.90174	-2.22877	20.6631	0.843883	-4.61387	15.7738	2.14417	-2.87904
Cre14.g624400	FAP99	Flagellar Associated Protein	Cell structure	37.892	21.2917	-0.831601	29.4028	3.07893	-3.25545	36.411	8.51048	-2.09706
Cre14.g624950	DHC10	Flagellar inner arm dynein 1 heavy chain beta	Cell structure	40.424	12.0071	-1.75133	23.9415	1.92268	-3.63832	33.5467	3.80126	-3.14162
Cre14.g625500	ANK10	Flagellar Associated Protein with ankyrin repeats	Cell structure	16.8307	9.82607	-0.776411	10.9591	2.56192	-2.09683	10.9997	5.39887	-1.02674
Cre14.g627576	DHC6		Cell structure	145.455	23.9187	-2.60437	76.2098	2.80125	-4.76583	109.174	3.97284	-4.78031
Cre14.g631200	FAP94	Flagellar Associated Protein	Cell structure	19.455	5.82193	-1.74057	12.5053	0.445156	-4.81208	17.2122	1.49959	-3.52079
Cre14.g632350	FAP138	Flagellar Associated Protein	Cell structure	87.0568	20.9249	-2.05673	137.698	4.89714	-4.81342	160.416	11.1899	-3.84154
Cre15.g637050	FAP274	Flagellar Associated Protein	Cell structure	13.3099	4.92643	-1.43388	19.8617	1.88904	-3.39426	17.9892	3.74253	-2.26505
Cre16.g650450	FAP219	Flagellar Associated Protein	Cell structure	11.4217	2.28003	-2.32466	8.88955	0.335218	-4.72894	9.89055	0.659795	-3.90596
Cre16.g650600	MST1	Mastigoneme-like flagellar protein	Cell structure	60.5784	24.5806	-1.30129	52.3858	7.24951	-2.85322	68.4308	12.4344	-2.46031
Cre16.g652350	FAP183	Flagellar Associated Protein	Cell structure	6.66063	13.739	1.04455	1.81785	5.97997	1.71791	3.60029	11.622	1.69067
Cre16.g654150	FAP63	Flagellar Associated Protein	Cell structure	65.4185	44.9502	-0.541371	64.039	5.29397	-3.59653	61.553	12.1497	-2.34091
Cre16.g655750	TEK1		Cell structure	20.7764	6.33087	-1.71447	24.5662	1.13987	-4.42974	26.6267	2.63306	-3.33806
Cre16.g657650	FAP35	Flagellar Associated Protein	Cell structure	139.04	35.8255	-1.95644	38.0595	9.04636	-2.07285	48.2392	9.98436	-2.27246
Cre16.g666150	DC2	Flagellar outer dynein arm-docking complex protein 2	Cell structure	74.4676	35.5425	-1.06707	62.3766	4.41188	-3.82154	66.803	10.6205	-2.65306
Cre16.g674300	FAP269	Flagellar Associated Protein	Cell structure	6.894	16.8019	1.28521	2.16489	3.36833	0.637737	3.27021	13.291	2.02299
Cre16.g674515	IDA7	Flagellar inner dynein arm I1 intermediate chain IC140	Cell structure	13.3776	4.14053	-1.69193	6.66702	0.315253	-4.40246	8.93917	0.743498	-3.58774
Cre16.g685450	DHC8	Flagellar inner arm dynein heavy chain, dynein e (monomeric)	Cell structure	46.8402	12.1076	-1.95184	25.3862	1.4578	-4.12219	35.2737	2.16069	-4.02903
Cre16.g689600	FAP73	Flagellar Associated Protein	Cell structure	21.0502	9.9769	-1.07717	13.007	1.13279	-3.52134	12.8964	2.96031	-2.12315
Cre16.g691440	FAP43	Flagellar Associated Protein	Cell structure	45.8096	20.7813	-1.14036	39.505	3.4897	-3.50086	42.7015	5.12767	-3.05791
Cre16.g692901		CobW/HypB/UreG, nucleotide-binding domain	Cell structure	10.7919	4.95753	-1.12225	10.5412	2.40696	-2.13076	10.7192	3.82999	-1.48479
Cre17.g696700	PHC22	Cell wall protein pherophorin-C22	Cell structure	59.2141	26.4453	-1.16293	13.7983	2.16392	-2.67277	37.2129	7.26076	-2.35761
Cre17.g698365	FAP172	Flagellar Associated Protein	Cell structure	11.272	3.88206	-1.53785	8.00813	0.301711	-4.73023	10.4123	1.03313	-3.33319
Cre17.g701250	FAP59	Flagellar Associated Protein	Cell structure	13.601	7.08275	-0.941328	14.0701	1.42858	-3.29997	16.2593	2.67425	-2.60406
Cre17.g703850		Outer dynein arm-docking complex subunit 1	Cell structure	17.3893	8.19983	-1.08454	13.1599	1.25674	-3.38839	15.1073	2.69015	-2.48949
Cre17.g703900	IFT172	Intraflagellar transport protein 172	Cell structure	8.45352	1.86309	-2.18186	10.5309	0.552568	-4.25233	10.8693	0.669038	-4.02203
Cre17.g708000	FAP260	Flagellar Associated Protein, membrane-associated	Cell structure	39.6257	30.4808	-0.378534	49.435	13.6596	-1.85561	58.7098	24.3724	-1.26835
Cre17.g715300	PKD2		Cell structure	44.3968	15.6186	-1.5072	27.7643	3.72077	-2.89956	48.979	7.96013	-2.6213
Cre17.g717850	PHC8	Cell wall protein pherophorin-C8	Cell structure	5.14328	3.33277	-0.625968	29.9245	7.13408	-2.06853	31.8599	9.71096	-1.71406
Cre17.g718900	FAP88	Flagellar Associated Protein	Cell structure	10.6744	3.06127	-1.80195	8.54517	0.47845	-4.15867	10.9012	1.26735	-3.1046
Cre17.g721250	FAP22	Flagellar Associated Protein, qilin-like	Cell structure	16.8691	5.37363	-1.65042	9.17849	0.592701	-3.95288	27.3292	2.69939	-3.33974
Cre17.g722400	MOT25	Predicted protein，Retinal Maintenance	Cell structure	15.5173	8.88909	-0.80377	12.7146	6.17238	-1.04259	12.8819	8.13463	-0.663197
Cre17.g723600	IFT81	Intraflagellar transport protein 81	Cell structure	21.3076	7.39503	-1.52674	12.4191	0.902998	-3.7817	18.4257	2.09551	-3.13635
Cre17.g724400	FAP257	Flagellar Associated Protein	Cell structure	16.9145	9.1766	-0.882234	17.1089	1.3373	-3.67735	29.3464	8.54844	-1.77945
Cre17.g730950	FLA10	Kinesin motor protein, kinesin-2 (KRP85/95) family	Cell structure	14.8775	4.93995	-1.59057	10.7497	1.50814	-2.83345	15.4879	2.13886	-2.85622
Cre17.g735350	FAP164	Flagellar Associated Protein	Cell structure	13.6128	5.50727	-1.30555	13.1229	2.67784	-2.29295	17.7266	3.85998	-2.19926
Cre17.g738000	AGG2	Membrane protein required for phototactic orientation	Cell structure	73.2191	36.0281	-1.0231	52.5567	22.1917	-1.24386	63.634	16.6717	-1.93239
Cre17.g740700		p25-alpha related, cytoskeletal protein binding	Cell structure	36.6351	17.5278	-1.06358	31.8183	13.3807	-1.24971	62.3714	19.7664	-1.65783
Cre18.g749947	FAP21	Flagellar Associated Protein	Cell structure	10.4112	4.55997	-1.19104	6.4277	0.514822	-3.64216	7.51042	0.556868	-3.75349
Cre18.g750047	FMG1-A	Flagella membrane glycoprotein, minor form	Cell structure	429.805	40.0526	-3.42372	104.74	1.82535	-5.84249	187.132	3.11385	-5.90921
Cre33.g759047	DNCL2	dynein light chain roadblock-type (DYNLRB, DNCL2)	Cell structure	31.4845	5.76698	-2.44875	15.8929	1.89828	-3.06561	12.6266	3.25652	-1.95506
Cre12.g517451	MTC1	metacaspase-1	cell. Programmed cell death	3.24899	7.71401	1.24749	5.23967	29.4931	2.49283	5.84437	10.9324	0.90349
Cre01.g005850		Cobalamin adenosyltransferase and Flagellar Associated Protein	Co-factor and vitamine metabolism	8.34434	16.1798	0.95532	7.60424	18.2188	1.26055	8.47487	20.5662	1.27901
Cre04.g214150	THI4	Thiazole biosynthetic enzyme; THI4 regulatory protein	Co-factor and vitamine metabolism	235.615	284.736	0.273191	41.2573	10.7864	-1.93543	48.2992	37.8782	-0.35063
Cre05.g240850	THIC	Hydroxymethylpyrimidine phosphate synthase	Co-factor and vitamine metabolism	12.3041	29.9931	1.28549	0.660604	0.471326	-0.487061	1.68983	5.41194	1.67927
Cre03.g146447			Hormone metabolism	5.34325	9.66814	0.85552	11.0272	23.1724	1.07134	14.1513	23.1001	0.706966
Cre03.g207000		abscisic acid (ABA)-deficient 4	Hormone metabolism	11.3784	15.8962	0.482391	6.63575	20.4114	1.62105	6.68604	15.3496	1.19898
Cre03.g210513	OPR	12-oxophytodienoic acid reductase (OPR)氧代植二烯酸还原酶, alpha-Linolenic acid metabolism	Hormone metabolism	37.6585	226.325	2.58735	82.2444	660.109	3.00472	58.6695	342.333	2.54472
Cre06.g306400			Hormone metabolism	4.12547	12.9798	1.65364	2.61883	19.43	2.89129	2.58834	13.4633	2.37893
Cre08.g365825			Hormone metabolism	2.87156	10.4379	1.86193	3.29933	2.4278	-0.442523	3.66794	4.2714	0.219739
Cre12.g512300	13-LOX	Linoleate 13S-lipoxygenase / Lipoxidase	Hormone metabolism	12.8219	30.3214	1.24173	1.61475	7.78558	2.2695	3.89343	9.92116	1.34947
Cre12.g552851		hormone metabolism.gibberelin.signal transduction	Hormone metabolism	10.5407	5.2927	-0.99389	14.7025	4.40457	-1.73898	16.3035	6.79457	-1.26273
Cre12.g557900	CDI1	C-8,7 sterol isomerase	Hormone metabolism	251.382	47.8121	-2.39444	464.952	140.721	-1.72425	178.093	59.3409	-1.58553
Cre12.g560800	ILR1	IAA-amino acid hydrolase [EC:3.5.1.-] (ILR1)	Hormone metabolism	4.06523	10.7193	1.3988	5.151	7.06309	0.455447	9.41065	11.326	0.267269
Cre17.g728100		hormone metabolism.auxin.synthesis-degradation	Hormone metabolism	7.36636	11.9741	0.700899	6.33845	21.9049	1.78905	8.52521	21.5069	1.335
Cre17.g733150		hormone metabolism.cytokinin.signal transduction	Hormone metabolism	19.6246	16.3763	-0.261053	29.5564	5.41717	-2.44786	25.7092	12.3576	-1.05688
Cre17.g734644			Hormone metabolism	49.0745	29.4434	-0.737028	130.186	28.3036	-2.20152	186.411	26.9811	-2.78846
Cre01.g035350			Lipid metabolism	3.77111	14.3748	1.93048	3.36348	33.4967	3.31599	3.67416	20.1169	2.45292
Cre01.g038900			Lipid metabolism	3.05677	2.30517	-0.407136	10.5634	2.80108	-1.91502	7.48245	1.54233	-2.2784
Cre01.g053000	GPD2	Glycerol-3-phosphate dehydrogenase/dihydroxyacetone-3-phosphate reductase	Lipid metabolism	12.3094	24.7288	1.00642	22.7326	137.55	2.59712	21.3021	63.9135	1.58512
Cre02.g093500	SSD1	Sterol sensing 5-transmembrane protein	Lipid metabolism	0.0224153	10.4722	8.86787	0.181619	56.783	8.2884	1.25973	43.0936	5.09628
Cre03.g164300		lipid metabolism.lipid degradation.lysophospholipases.carboxylesterase	Lipid metabolism	51.9253	33.2315	-0.643886	26.0131	6.90602	-1.91331	23.049	12.6735	-0.862886
Cre03.g164350		lipid metabolism.lipid degradation.lysophospholipases.carboxylesterase	Lipid metabolism	6.74936	10.1615	0.590296	3.88737	11.76	1.59702	4.97625	12.5698	1.33683
Cre03.g182050			Lipid metabolism	23.705	60.1365	1.34305	20.1491	101.208	2.32854	20.8471	54.553	1.38781
Cre03.g182650			Lipid metabolism	12.8665	19.4374	0.595217	10.4103	42.8874	2.04255	10.8679	24.5378	1.17493
Cre03.g193500		Triacylglycerol lipase	Lipid metabolism	5.12241	12.4225	1.27806	2.98475	12.6112	2.07902	5.04981	10.782	1.09432
Cre03.g195500			Lipid metabolism	5.48696	11.5457	1.07327	9.06246	40.869	2.17303	8.30943	19.5974	1.23784
Cre03.g198050			Lipid metabolism	27.0312	32.8474	0.281155	15.3728	31.3925	1.03004	23.1539	27.0196	0.222753
Cre03.g213313		lipid metabolism.FA synthesis and FA elongation.ACP oxoacyl reductase	Lipid metabolism	9.16237	11.8308	0.368757	5.26982	11.3016	1.1007	5.48689	11.8476	1.11053
Cre04.g216950		protein, Chalcone and stilbene	Lipid metabolism	30.6464	29.3149	-0.0640802	2.14234	11.9514	2.47991	6.54736	17.6937	1.43425
Cre05.g248200			Lipid metabolism	160.386	302.209	0.913998	56.9404	345.518	2.60124	121.909	241.983	0.989104
Cre06.g256750		Acyl carrier protein thioesterase	Lipid metabolism	10.1824	17.1594	0.752928	26.3292	105.035	1.99614	23.4172	37.8615	0.693164
Cre06.g258650	PGM6	Phosphoglycerate mutase-like protein	Lipid metabolism	10.7785	4.83451	-1.15671	2.92449	1.39107	-1.07199	4.92122	1.88849	-1.38178
Cre06.g261200		Sterol desaturase/putative lathosterol oxidase	Lipid metabolism	5.24172	37.8725	2.85304	1.5162	28.0929	4.21167	3.96165	54.8543	3.79143
Cre06.g281250	CFA1	Cyclopropane fatty acid synthase	Lipid metabolism	11.3503	216.794	4.25552	14.4927	1013.72	6.1282	37.6109	662.856	4.13947
Cre06.g299050		diacylglycerol acyltransferase family	Lipid metabolism	11.8492	15.833	0.418152	9.42786	28.0865	1.57488	10.8674	20.277	0.899837
Cre07.g325550	KDG3	Diacylglycerol kinase	Lipid metabolism	17.2514	15.733	-0.132922	16.6232	6.8258	-1.28413	20.9486	13.1474	-0.672076
Cre07.g345700	COQ10	Coenzyme Q-binding protein	Lipid metabolism	8.19174	9.06795	0.146607	6.7298	15.8676	1.23745	8.04467	12.8313	0.67356
Cre08.g377300			Lipid metabolism	4.07284	10.0877	1.30849	19.4404	15.2892	-0.346551	14.1987	10.3579	-0.455029
Cre09.g391838		lipid metabolism.lipid degradation.lipases	Lipid metabolism	3.42226	8.245	1.26857	2.34505	14.388	2.61717	4.35758	13.0785	1.5856
Cre09.g398700	CFA2	Cyclopropane-fatty-acyl-phospholipid synthase	Lipid metabolism	2.2117	70.1737	4.9877	0.64256	130.072	7.66126	2.46604	114.335	5.53492
Cre09.g400150			Lipid metabolism	4.45489	14.6545	1.71788	5.65713	23.2909	2.04163	2.70458	13.979	2.36978
Cre09.g402404		CDP-diacylglycerol biosynthesis I,1-alkylglycerophosphocholine O-acetyltransferase	Lipid metabolism	41.0198	31.4642	-0.382609	29.0387	10.2159	-1.50716	34.6555	18.2345	-0.926415
Cre10.g421700	GPD4	Glycerol-3-phosphate dehydrogenase/dihydroxyacetone-3-phosphate reductase	Lipid metabolism	5.22153	14.2294	1.44633	2.01904	5.64184	1.48249	3.34606	11.2744	1.75252
Cre10.g463600			Lipid metabolism	6.69423	12.3755	0.886491	5.91029	16.7177	1.50008	5.61167	11.2059	0.997758
Cre11.g467350	ACO2	ACYL-COENZYME A OXIDASE 2, PEROXISOMAL	Lipid metabolism	5.81217	12.0079	1.04683	0.597453	2.81966	2.23863	1.85171	5.03041	1.44182
Cre11.g467850			Lipid metabolism	14.6139	18.0872	0.307627	1.90337	22.0077	3.53138	6.32815	39.6967	2.64916
Cre11.g476550	ADH11	Trans-2-enoyl-CoA reductase (NADPH)	Lipid metabolism	10.3587	93.4535	3.17341	14.5461	235.99	4.02003	16.846	124.581	2.8866
Cre12.g496350	SSD2	Sterol sensing 5-transmembrane protein	Lipid metabolism	4.10923	15.4743	1.91293	2.20714	18.407	3.06	2.61883	9.13453	1.80241
Cre12.g518650	BSD1	3-beta hydroxysteroid dehydrogenase	Lipid metabolism	4.41049	7.29266	0.725507	5.15077	11.4597	1.1537	5.21925	9.76879	0.904338
Cre13.g577450			Lipid metabolism	20.5383	36.9929	0.84893	2.93603	21.4299	2.86768	6.2442	25.92	2.05348
Cre14.g615550			Lipid metabolism	1.27142	16.1612	3.66801	0.994148	25.9571	4.70652	1.93861	23.7762	3.61642
Cre14.g621650		lipid metabolism.FA synthesis and FA elongation.Acetyl CoA Transacylase	Lipid metabolism	98.4546	96.2743	-0.0323091	85.8982	42.5629	-1.01303	93.8202	54.6018	-0.78095
Cre15.g635993		sphingomyelin phosphodiesterase 2	Lipid metabolism	13.1951	4.81924	-1.45313	6.46989	0.809022	-2.99949	10.9964	2.06226	-2.41474
Cre16.g656400	SQD1	UDP-sulfoquinovose synthase	Lipid metabolism	83.4569	145.174	0.798677	65.0857	146.496	1.17045	86.1893	185.711	1.10748
Cre16.g683350	TEH6	acyl-coenzyme A thioesterase 9 [EC:3.1.2.-]	Lipid metabolism	5.6982	34.565	2.60073	10.9045	108.743	3.31793	11.0589	100.58	3.18506
Cre16.g687350	ACO3	acyl-CoA oxidase [EC:1.3.3.6]	Lipid metabolism	12.4707	35.15	1.49498	1.92954	17.1956	3.15571	4.77161	15.211	1.67257
Cre16.g695050	HCD1	1.1.1.35 - 3-hydroxyacyl-CoA dehydrogenase / Beta-keto-reductase	Lipid metabolism	12.0186	28.155	1.22813	1.57206	10.4668	2.73509	3.63588	19.8617	2.44961
Cre16.g695100	ACO4	acyl-coenzyme a oxidase 4, peroxisomal,fatty acid β-oxidation II (peroxisome)	Lipid metabolism	17.0271	39.1414	1.20087	3.03155	17.9774	2.56806	7.2889	27.2304	1.90144
Cre17.g711150			Lipid metabolism	8.13576	16.6951	1.03707	5.8901	33.8574	2.52311	7.73122	28.3183	1.87296
Cre17.g722150	PKS3	Type III polyketide聚酮化合物 synthase	Lipid metabolism	139.533	276.715	0.987796	225.936	903.559	1.99971	207.721	321.667	0.630923
Cre01.g007300		N-acetylphosphatidylethanolamine-hydrolyzing phospholipase D / N-acyl phosphatidylethanolamine phospholipase D	Misc	2.39164	19.2001	3.00504	3.06424	92.6974	4.91893	6.15861	88.5883	3.84644
Cre01.g013100	PRL10	Predicted extracellular protein	Misc	17.1183	5.29647	-1.69243	10.4109	0.370339	-4.81311	14.3879	1.92569	-2.90141
Cre01.g031600		(1 of 1) KOG4753 - Predicted membrane protein	Misc	26.1698	36.8133	0.492323	40.4787	86.0917	1.08871	32.9267	43.1396	0.389753
Cre01.g038750	MOT7	unknown	Misc	10.0581	2.35964	-2.09172	5.44898	0.415046	-3.71464	6.24516	0.736697	-3.0836
Cre01.g042550			Misc	20.8171	27.9713	0.426177	8.12481	20.8052	1.35654	15.4156	23.8486	0.629516
Cre01.g048750	PPR7	Pentatrichopeptide repeat protein	Misc	18.2481	8.40737	-1.11802	9.80195	7.00057	-0.485597	11.7152	11.6924	-0.00281018
Cre01.g054500		NAD(P)(+) transhydrogenase (Re/Si-specific) / Transhydrogenase	Misc	19.2876	64.1299	1.73333	1.91708	21.2796	3.47249	4.47447	38.5078	3.10536
Cre02.g095091	unknown		Misc	7.41436	7.85153	0.0826508	15.1683	5.01627	-1.59637	17.3348	8.57647	-1.01522
Cre02.g144800	LCI8	N-acetylglutamate synthase/acetylglutamate kinase	Misc	102.222	69.8449	-0.549483	205.424	56.7721	-1.85535	224.556	88.9488	-1.33603
Cre02.g147450		Sodium Bile acid symporter family	Misc	6.35337	6.89086	0.117162	11.7608	1.06715	-3.46216	8.13874	5.0438	-0.690294
Cre03.g144564	MMP13	Matrix metalloproteinase	Misc	10.0023	4.42291	-1.17727	11.2053	1.54976	-2.85407	14.4003	2.97186	-2.27666
Cre03.g145227			Misc	7.62482	12.2425	0.683128	12.0919	27.2054	1.16985	8.27732	12.805	0.629469
Cre03.g149600	CYG53	Adenylate/guanylate cyclase	Misc	7.99593	7.16222	-0.158858	20.9057	1.14355	-4.1923	20.4067	3.62481	-2.49307
Cre03.g150151			Misc	9.12467	7.87185	-0.21307	20.9826	7.58183	-1.46857	22.1347	15.0686	-0.554764
Cre03.g159950			Misc	6.06968	7.20804	0.247987	6.04565	13.9873	1.21015	7.71416	10.0875	0.386984
Cre03.g200431		overexpressor of cationic peroxidase 3	Misc	10.1602	3.3711	-1.59163	5.72229	2.02327	-1.49991	8.08363	4.78531	-0.756392
Cre03.g207400	unknown		Misc	32.9523	87.8907	1.41533	6.57773	20.8152	1.66198	10.046	76.4137	2.9272
Cre04.g218950			Misc	5.80246	18.1766	1.64735	9.79046	30.1297	1.62174	10.3021	20.3825	0.984391
Cre04.g219700	BBS9	Bardet-Biedl syndrome-9 associated protein	Misc	11.1304	5.08556	-1.13003	7.28932	3.15987	-1.20592	10.9762	3.54076	-1.63225
Cre04.g221550			Misc	21.2626	14.6376	-0.538632	44.118	11.0282	-2.00017	49.3557	16.4783	-1.58265
Cre04.g226600	ARS12		Misc	63.6885	11.6669	-2.44861	6.4806	1.01135	-2.67984	18.1749	1.92202	-3.24126
Cre05.g239450	K14165		Misc	273.979	405.853	0.56689	1323.3	102.661	-3.68818	949.571	229.968	-2.04584
Cre06.g250450		solute carrier family 10 (sodium/bile acid cotransporter), member 7 (SLC10A7, P7)	Misc	22.6274	16.8157	-0.428263	50.5613	23.5742	-1.10082	52.1036	19.2169	-1.43901
Cre06.g276100			Misc	3.59362	7.24052	1.01066	3.93129	10.163	1.37025	4.33844	8.91237	1.03863
Cre06.g288252			Misc	3.96026	7.61487	0.943225	22.4545	8.89388	-1.33612	14.0808	12.1118	-0.217318
Cre06.g288800			Misc	15.8027	54.7629	1.79303	14.5952	79.4521	2.44459	15.557	89.6179	2.52622
Cre06.g311850	HAD1	Halo-acid dehalogenase-like hydrolase	Misc	7.85451	10.96	0.480659	6.01573	12.0765	1.00539	5.34047	11.7718	1.1403
Cre07.g315750		misc.short chain dehydrogenase/reductase (SDR)	Misc	21.1589	25.9906	0.296726	12.187	38.0349	1.64198	9.47571	34.2936	1.85563
Cre07.g325762	DRC11	ATPase family associated with various cellular activities (AAA) (AAA)	Misc	23.6854	5.50836	-2.1043	12.4928	1.04573	-3.57851	18.5032	1.61983	-3.51386
Cre07.g327750	TRP3	Transient receptor potential ion channel protein	Misc	13.4443	5.20077	-1.3702	10.2307	1.89052	-2.43605	16.4665	4.05762	-2.02083
Cre07.g335600	NAR1.4	Formate nitrite transporter	Misc	7.35162	3.77154	-0.962909	22.2037	4.44588	-2.32026	23.9567	4.40267	-2.44398
Cre07.g357750			Misc	30.787	45.598	0.566651	28.4466	111.183	1.96661	27.0886	48.6097	0.843561
Cre09.g390541		Acylglycerol lipase / Monoacylglycerol lipase	Misc	24.8529	13.8637	-0.842108	27.0796	0.854961	-4.9852	27.103	2.96516	-3.19227
Cre09.g401600			Misc	5.88887	12.8291	1.12336	6.10397	19.6811	1.68899	5.94097	14.6751	1.3046
Cre10.g419000			Misc	2.88887	2.21809	-0.381187	2.95021	10.2678	1.79924	3.00267	3.72115	0.309504
Cre10.g431450		Acyl-CoA N-acyltransferases (NAT) superfamily protein	Misc	7.79175	7.04389	-0.145575	10.4716	5.18529	-1.01399	6.20841	4.53409	-0.453412
Cre10.g454025			Misc	9.02834	22.3776	1.30952	5.84137	16.2984	1.48035	6.19407	23.058	1.89631
Cre11.g467649		RAP-domain containing protein with FAST leucine-rich domain	Misc	28.4106	86.3144	1.60317	77.6541	86.6222	0.157675	62.0661	80.1277	0.368495
Cre11.g467682			Misc	6.15968	29.8619	2.27738	11.7441	44.846	1.93304	9.03306	29.2692	1.6961
Cre12.g492700	FAS1	Fasciclin-like protein	Misc	25.9617	9.40715	-1.46455	18.0081	8.17797	-1.13883	24.2986	6.06164	-2.00309
Cre12.g492750			Misc	47.6152	10.3279	-2.20487	15.8263	5.10549	-1.6322	24.4422	8.0036	-1.61065
Cre12.g495850		misc.short chain dehydrogenase/reductase (SDR)	Misc	24.9339	37.2108	0.577614	6.63793	13.7879	1.0546	12.707	17.9991	0.502303
Cre12.g521950		Sodium Bile acid symporter family	Misc	9.57714	9.34967	-0.0346794	19.1225	1.41677	-3.75459	15.727	4.80408	-1.71092
Cre12.g528050		Tetratricopeptide repeat (TPR)-like superfamily protein	Misc	4.1206	11.0325	1.42083	3.68703	10.2305	1.47234	2.95776	11.0555	1.90219
Cre12.g528950	PUF1	Puf protein	Misc	25.5094	8.6443	-1.5612	12.8809	4.27145	-1.59244	23.975	10.3042	-1.2183
Cre12.g540250	SELW1	Selenoprotein W1，Rdx family，involved in the quality control of protein folding	Misc	24.7038	4.24016	-2.54254	34.82	6.24185	-2.47987	22.2034	11.169	-0.991285
Cre12.g550600	PXMP2	peroxisomal membrane protein 2 (PXMP2, PMP22)	Misc	10.5327	8.62741	-0.287879	26.3392	10.3545	-1.34695	17.5766	10.2199	-0.782281
Cre13.g569350			Misc	18.6773	18.5855	-0.0071127	32.5158	14.8873	-1.12706	22.7194	19.0142	-0.256847
Cre13.g576400	BCA4	Branched-chain amino-acid transaminase	Misc	25.8979	11.7742	-1.1372	7.69358	4.50304	-0.772757	14.3932	11.0686	-0.378909
Cre13.g589400	PRL6	Predicted extracellular protein	Misc	23.5454	9.26995	-1.34481	21.7298	5.27472	-2.04251	26.2759	9.64617	-1.44571
Cre13.g608000	CPLD52	Predicted protein	Misc	13.5351	17.4169	0.363786	3.7675	10.2182	1.43946	5.63006	12.4757	1.1479
Cre14.g611300	COP3	Chlamoypsin, light-gated proton channel rhodopsin	Misc	62.2513	22.4553	-1.47105	102.988	7.80827	-3.72133	111.168	28.9623	-1.9405
Cre14.g619050			Misc	0.619698	7.43956	3.58558	2.27307	219.799	6.5954	1.79298	32.7121	4.1894
Cre15.g640101			Misc	16.2398	12.6621	-0.359015	46.9876	9.42607	-2.31755	46.3079	13.6086	-1.76674
Cre16.g649050	CYG38	Adenylate/guanylate cyclase	Misc	41.833	13.1774	-1.66657	52.8294	4.73436	-3.4801	61.0034	5.04183	-3.59687
Cre16.g649250			Misc	11.6981	27.6342	1.24018	9.76409	66.8401	2.77516	8.27483	42.8532	2.3726
Cre16.g649600	PUF4	Puf protein	Misc	26.6798	12.3485	-1.11141	15.0277	6.50052	-1.209	22.5076	14.0829	-0.67647
Cre16.g656750	Unknown	(1 of 2) PTHR12210:SF70 - AT02326P-RELATED	Misc	4.99733	23.6882	2.24494	66.4085	66.5743	0.00359739	76.2302	71.7298	-0.0877899
Cre16.g664050			Misc	21.8322	48.5891	1.15418	21.5404	169.498	2.97615	21.5458	69.8917	1.69772
Cre16.g666500	BBS8	TRP protein for ciliary function	Misc	32.0645	20.593	-0.638822	26.9586	12.7151	-1.0842	28.1411	15.6896	-0.842869
Cre17.g696450		ARM repeat superfamily protein	Misc	27.8584	18.2157	-0.612932	15.887	7.05005	-1.17214	24.2522	12.4972	-0.956508
Cre17.g701050			Misc	34.4661	5.00647	-2.78331	16.3881	4.32578	-1.92162	27.1053	8.97916	-1.59393
Cre17.g724550	DIP13	Deflagellation inducible protein	Misc	21.5296	6.42279	-1.74505	12.6339	1.57353	-3.00522	19.5939	3.75251	-2.38448
Cre17.g730600		misc.gluco-, galacto- and mannosidases	Misc	4.70393	0.884019	-2.41172	10.1055	1.31595	-2.94096	14.0137	1.33965	-3.38691
Cre17.g747847			Misc	116.335	63.581	-0.871611	21.6371	6.43834	-1.74875	57.9887	15.1357	-1.93782
Cre01.g017050			Mitochondrial electron transport	5.09992	13.0881	1.35971	3.00616	12.1804	2.01857	2.88499	12.1029	2.06871
Cre01.g018800	ATP6	Mitochondrial F1F0 ATP synthase subunit 6	Mitochondrial electron transport	110.774	203.983	0.880833	72.0516	233.558	1.69668	95.0323	262.393	1.46524
Cre02.g079800	ASA6	Mitochondrial F1F0 ATP synthase associated 13.3 kDa protein	Mitochondrial electron transport	132.08	160.374	0.280029	73.7299	164.312	1.15611	80.0652	191.101	1.25509
Cre02.g116750	ATP1A	Mitochondrial F1F0 ATP synthase, alpha subunit	Mitochondrial electron transport	166.257	341.856	1.03997	91.6415	333.064	1.86173	134.106	399.524	1.57491
Cre03.g154350	COX2A	Cytochrome c oxidase subunit II, protein IIa of split subunit	Mitochondrial electron transport	90.9705	112.549	0.307087	34.35	103.317	1.58869	52.8069	125.985	1.25446
Cre04.g221700	COX3	Cytochrome c oxidase subunit III	Mitochondrial electron transport	63.1122	71.3882	0.177767	32.8947	66.8888	1.02391	44.9649	78.3308	0.800782
Cre05.g232200	NDA3	Mitochondrial NADH dehydrogenase	Mitochondrial electron transport	38.2378	97.8287	1.35526	26.273	159.955	2.60601	31.265	93.165	1.57524
Cre05.g232850	COX17	Cytochrome c oxidase assembly protein	Mitochondrial electron transport	2.12089	4.69301	1.14585	1.12622	11.4258	3.34273	1.07886	5.73597	2.41053
Cre05.g234661	BCS1	Ubiquinol:cytochrome c oxidoreductase biogenesis factor	Mitochondrial electron transport	69.4994	155.252	1.15954	334.463	33.0101	-3.34087	234.201	68.3877	-1.77594
Cre06.g304350		Mitochondrial cytochrome c oxidase subunit	Mitochondrial electron transport	80.2704	90.6162	0.1749	42.7429	92.2812	1.11035	43.063	108.453	1.33255
Cre07.g338050	ASA3	Mitochondrial F1F0 ATP synthase associated 36.3 kDa protein	Mitochondrial electron transport	211.361	343.191	0.699302	99.2253	344.976	1.79771	143.051	390.898	1.45027
Cre07.g340350	ASA1	Mitochondrial F1F0 ATP synthase associated 60.6 kDa protein	Mitochondrial electron transport	141.078	234.607	0.733756	74.652	262.336	1.81316	93.0321	289.405	1.63729
Cre08.g358570			Mitochondrial electron transport	4.91566	3.57356	-0.460022	13.8109	4.13232	-1.74079	14.0005	4.98642	-1.48941
Cre09.g390467	CGL66	Predicted protein	Mitochondrial electron transport	14.9832	22.3935	0.579739	21.3856	56.1385	1.39235	22.2896	38.6948	0.795773
Cre09.g408051			Mitochondrial electron transport	5.26253	12.367	1.23266	1.57711	5.2575	1.7371	1.67081	6.377	1.93233
Cre09.g411850			Mitochondrial electron transport	0.815263	0.709402	-0.200663	2.31913	44.7256	4.26944	2.21318	16.7182	2.91722
Cre09.g415550	ASA2	Mitochondrial F1F0 ATP synthase associated 45.5 kDa protein	Mitochondrial electron transport	41.5733	67.0928	0.690501	23.4012	64.9204	1.47209	28.9063	96.6454	1.74132
Cre09.g416150	ASA7	Mitochondrial F1F0 ATP synthase associated 19.5 kDa protein	Mitochondrial electron transport	69.8453	91.0702	0.382817	55.9571	126.6	1.17788	51.911	124.702	1.26437
Cre10.g426950		Cytochrome P450, CYP213 superfamily	Mitochondrial electron transport	3.16554	5.26912	0.73511	6.18085	18.4673	1.5791	5.8232	9.68545	0.734006
Cre10.g447100			Mitochondrial electron transport	10.7885	29.2446	1.43867	20.2588	58.0208	1.51802	18.4745	45.1414	1.28891
Cre11.g467535		Mitochondrial substrate carrier protein,Mitochondrial carriers are proteins from a solute carrier family which transfer molecules across the membranes of the mitochondria.	Mitochondrial electron transport	22.8885	52.5267	1.19843	24.5568	46.0628	0.90748	27.7902	56.6691	1.02799
Cre12.g523850	QCR1	Ubiquinol:cytochrome c oxidoreductase 50 kDa core 1 subunit	Mitochondrial electron transport	290.388	373.06	0.361425	229.153	461.988	1.01154	300.567	455.942	0.601162
Cre12.g546500	TEF22	Predicted protein	Mitochondrial electron transport	50.6572	48.8931	-0.0511367	112.087	7.90338	-3.826	210.476	59.6212	-1.81976
Cre12.g559950	MFDX	Adrenodoxin-like ferredoxin, mitochondrial	Mitochondrial electron transport	21.5272	18.1385	-0.247105	41.2683	13.1928	-1.64529	31.3168	21.0022	-0.576398
Cre13.g581600	ASA4	Mitochondrial F1F0 ATP synthase associated 31.2 kDa protein	Mitochondrial electron transport	69.0419	114.986	0.735909	31.0378	137.224	2.14443	37.3575	144.251	1.94911
Cre15.g635850	ATP3	Mitochondrial F1F0 ATP synthase, gamma subunit	Mitochondrial electron transport	105.596	177.564	0.749784	61.6303	210.09	1.7693	83.6312	230.137	1.46038
Cre16.g657250	GOX17	Glyoxal or galactose oxidase	Mitochondrial electron transport	74.4715	14.4461	-2.366	62.0415	1.86057	-5.05942	183.517	5.20224	-5.14064
Cre16.g658850			Mitochondrial electron transport	4.91507	10.6867	1.12053	2.49349	13.3445	2.42001	6.31575	11.1168	0.815712	#REF!
Cre16.g660800	TIM44	Mitochondrial inner membrane translocase	Mitochondrial electron transport	4.92721	8.60645	0.804647	8.47076	18.1232	1.09728	7.80957	15.8705	1.02303
Cre16.g664700		Cytochrome c oxidase assembly protein, Surfeit 1-like protein	Mitochondrial electron transport	3.42486	5.41854	0.661858	4.95518	11.4493	1.20825	5.40355	11.2116	1.05302
Cre16.g680000	ATP5	Mitochondrial ATP synthase subunit 5, OSCP subunit	Mitochondrial electron transport	83.0034	114.117	0.459273	51.5512	140.219	1.44361	52.9856	148.121	1.4831
Cre16.g687950	ETF1	Electron transfer flavoprotein alpha subunit	Mitochondrial electron transport	2.67392	10.7695	2.00992	1.05509	11.076	3.39199	3.32318	12.7853	1.94385
Cre17.g698000	ATP2	Mitochondrial F1F0 ATP synthase, beta subunit	Mitochondrial electron transport	311.814	672.502	1.10885	154.181	773.273	2.32635	224.294	788.431	1.8136
Cre17.g731950	ATP9B	Mitochondrial F1F0 ATP synthase subunit 9, isoform B	Mitochondrial electron transport	146.056	234.3	0.681837	72.45	284.671	1.97424	83.504	407.407	2.28655
Cre17.g732000	ATP9A	Mitochondrial F1F0 ATP synthase subunit 9, isoform A	Mitochondrial electron transport	65.0547	77.0378	0.243914	35.5434	89.0723	1.32539	33.6358	91.2632	1.44004
Cre17.g732850	SCO1	Cytochrome c oxidase assembly factor, SCO1/SenC	Mitochondrial electron transport	2.81198	4.32372	0.620684	4.73804	11.727	1.30748	4.93924	7.86358	0.670897
Cre06.g277100			N-metabolism	2.10152	8.38236	1.99593	1.9845	19.2631	3.27899	2.38165	10.8078	2.18204
Cre08.g360350	ADI1	Arginine deiminase	N-metabolism	9.67165	4.75354	-1.02476	13.8273	2.01071	-2.78174	16.9051	5.15421	-1.71363
Cre09.g388800	GDH1	Glutamate dehydrogenase	N-metabolism	5.30609	10.7001	1.0119	10.8473	22.8794	1.07671	10.8944	13.5872	0.318656
Cre10.g423400		N-metabolism.misc	N-metabolism	25.7525	27.7916	0.109937	3.57759	13.3459	1.89933	10.1929	20.5006	1.0081
Cre10.g453600		nitrate reductase 1	N-metabolism	57.8675	42.7476	-0.43691	98.0367	44.095	-1.15271	100.364	46.0287	-1.12464
Cre13.g592200	GSN1	Glutamate synthase, NADH-dependent	N-metabolism	235.32	335.774	0.512871	88.3126	228.166	1.36939	158.877	360.66	1.18273
Cre01.g016150		ADP-ribosylglycohydrolase	Nucleotides/nucleic acid metabolism	3.18533	11.0603	1.79587	0.967677	22.8747	4.56308	1.9768	25.5139	3.69004
Cre01.g018000	RPA12	DNA-directed RNA polymerase I subunit	Nucleotides/nucleic acid metabolism	16.0909	6.37047	-1.33677	9.12578	4.67406	-0.965272	11.788	7.898	-0.577759
Cre01.g026450		Serine/arginine-rich pre-mRNA splicing factor	Nucleotides/nucleic acid metabolism	25.2976	32.572	0.364632	8.30499	24.8512	1.58126	10.2377	26.5281	1.37362
Cre01.g028200		DEAD-box RNA helicase	Nucleotides/nucleic acid metabolism	28.8508	48.2741	0.742639	35.3184	86.0957	1.28552	43.8936	74.31	0.759545
Cre01.g029750	FAK1	ODA5-associated flagellar adenylate kinase	Nucleotides/nucleic acid metabolism	19.6048	10.4441	-0.908518	19.8791	9.15347	-1.11886	24.0283	8.84213	-1.44227
Cre01.g045350	FAP155	Flagellar Associated Protein	Nucleotides/nucleic acid metabolism	17.4427	4.40398	-1.98574	7.30581	0.29625	-4.62416	10.3717	1.01464	-3.35362
Cre01.g062172	HBV1	Histone H2B variant	Nucleotides/nucleic acid metabolism	20.4741	6.06445	-1.75535	3.55229	2.06685	-0.78132	2.35575	1.58466	-0.572016
Cre02.g073550		DNA.synthesis/chromatin structure	Nucleotides/nucleic acid metabolism	49.9353	80.6998	0.692506	26.2999	53.435	1.02273	38.624	90.3819	1.22654
Cre02.g107550		development.unspecified	Nucleotides/nucleic acid metabolism	11.031	9.99778	-0.141886	10.709	4.29116	-1.31938	14.4046	9.70577	-0.56962
Cre02.g112200		U5 snRNP-specific protein-like factor and related proteins // G protein beta subunit-like protein // WD40-repeat-containing subunit of the 18S rRNA processing complex	Nucleotides/nucleic acid metabolism	33.6864	21.304	-0.661046	28.8896	11.0582	-1.38543	33.7922	17.457	-0.952885
Cre02.g118300		DEAD box ATP-dependent RNA helicase	Nucleotides/nucleic acid metabolism	20.0419	5.86568	-1.77265	19.074	11.6262	-0.714226	30.9378	17.8017	-0.797358
Cre03.g144244		DNA.synthesis/chromatin structure	Nucleotides/nucleic acid metabolism	28.4114	16.0913	-0.820188	17.3599	4.32826	-2.0039	26.3485	9.12464	-1.52988
Cre03.g146487	XPO1	Exportin 1 related protein	Nucleotides/nucleic acid metabolism	4.4762	6.87576	0.619245	5.68343	14.0006	1.30066	5.96067	8.35808	0.487696
Cre03.g162750	CUG-BP- and ETR3-like factor (CUGBP, BRUNOL, CELF)	RNA recognition motif. (a.k.a. RRM, RBD, or RNP domain)	Nucleotides/nucleic acid metabolism	56.3052	37.0538	-0.603647	52.8055	9.8782	-2.41837	55.1579	21.4189	-1.36468
Cre03.g191950		RNA.processing	Nucleotides/nucleic acid metabolism	12.9889	7.19758	-0.851691	11.793	5.22061	-1.17565	14.6566	8.73361	-0.746896
Cre03.g194150			Nucleotides/nucleic acid metabolism	60.8116	11.9127	-2.35185	41.947	9.07151	-2.20915	53.3607	20.8052	-1.35883
Cre03.g194950	RPOD	Chloroplast RNA polymerase sigma factor, c	Nucleotides/nucleic acid metabolism	39.9742	22.0471	-0.858481	36.7789	18.1902	-1.01572	46.0227	26.8867	-0.775454
Cre03.g196850		development.unspecified	Nucleotides/nucleic acid metabolism	41.0364	23.4447	-0.807641	29.5487	14.3443	-1.04261	40.024	29.8561	-0.422837
Cre03.g207950			Nucleotides/nucleic acid metabolism	14.5063	6.38989	-1.18282	14.907	7.34352	-1.02145	18.5293	7.92222	-1.22584
Cre03.g208100	RNB1	3'-5' exoribonuclease	Nucleotides/nucleic acid metabolism	25.2475	38.6674	0.614978	18.6299	37.297	1.00144	20.9758	33.0285	0.654987
Cre04.g214097		development.unspecified	Nucleotides/nucleic acid metabolism	15.2834	28.8366	0.915931	10.6227	23.9645	1.17374	18.3041	26.2799	0.521793
Cre04.g219000			Nucleotides/nucleic acid metabolism	4.16468	9.48222	1.18702	6.67585	20.1374	1.59285	9.92459	12.2111	0.299111
Cre06.g263500		Archease protein family (MTH1598/TM1083), Archease genes are generally located adjacent to genes encoding proteins involved in DNA or RNA processing and therefore been predicted to be modulators or chaperones involved in DNA or RNA metabolism.	Nucleotides/nucleic acid metabolism	14.0051	60.9504	2.12168	29.2006	178.811	2.61436	21.9891	100.418	2.19115
Cre06.g284600	RBD2	Rubredoxin 红素氧还蛋白	Nucleotides/nucleic acid metabolism	50.4598	38.1145	-0.404793	22.5608	8.66071	-1.38126	27.8826	17.7862	-0.648602
Cre06.g285900		RNI-like superfamily protein	Nucleotides/nucleic acid metabolism	15.5659	6.90779	-1.17209	13.1787	0.764374	-4.10779	14.4125	1.71582	-3.07035
Cre06.g291850		RNI-like superfamily protein	Nucleotides/nucleic acid metabolism	13.7212	9.85555	-0.477395	17.7729	7.54004	-1.23704	19.4853	9.50894	-1.03503
Cre07.g323050	PEN2	Presenilin enhancer	Nucleotides/nucleic acid metabolism	54.904	33.1619	-0.727384	52.2082	24.5271	-1.0899	46.0464	18.0743	-1.34915
Cre07.g332800		nucleolar RNA-associated proteins (Nrap)	Nucleotides/nucleic acid metabolism	26.1042	9.59672	-1.44367	6.97889	3.03446	-1.20156	16.074	12.6438	-0.3463
Cre07.g336650			Nucleotides/nucleic acid metabolism	14.6819	15.0052	0.0314172	12.7254	40.3538	1.66499	17.6568	16.3325	-0.112476
Cre07.g352400			Nucleotides/nucleic acid metabolism	3.97514	4.74599	0.255706	6.04823	12.4473	1.04124	5.2518	5.40328	0.0410226
Cre07.g352800		RNAligase	Nucleotides/nucleic acid metabolism	202.029	246.118	0.28479	319.989	103.753	-1.62486	197.014	142.93	-0.462986
Cre08.g364800			Nucleotides/nucleic acid metabolism	106.185	128.211	0.271943	19.039	56.7708	1.57619	48.385	136.187	1.49295
Cre08.g366400	RAD23	UV excision repair protein RAD23 (RAD23, HR23)	Nucleotides/nucleic acid metabolism	5.25422	10.2925	0.970041	6.44801	20.1772	1.6458	5.77338	13.4398	1.21903
Cre08.g368500			Nucleotides/nucleic acid metabolism	10.3745	3.55342	-1.54576	6.36058	2.78448	-1.19175	7.21282	4.03361	-0.838494
Cre08.g378000			Nucleotides/nucleic acid metabolism	12.1367	20.386	0.748198	8.62175	18.2487	1.08174	6.9462	13.4547	0.953819
Cre09.g387400		DNA polymerase zeta	Nucleotides/nucleic acid metabolism	19.652	43.3924	1.14276	11.5659	27.3456	1.24143	12.3659	40.8885	1.72533
Cre09.g389838			Nucleotides/nucleic acid metabolism	1.00596	1.39253	0.469131	10.3607	0.890261	-3.54075	6.37751	1.60745	-1.98822
Cre09.g392350	CGLD37	RNA recognition motif. (a.k.a. RRM, RBD, or RNP domain) (RRM_1)	Nucleotides/nucleic acid metabolism	781.607	1604.52	1.03763	367.54	900.418	1.29269	559.21	1086.81	0.958635
Cre09.g394550		Ribose-phosphate pyrophosphokinase	Nucleotides/nucleic acid metabolism	110.641	101.523	-0.124079	72.1576	175.18	1.27962	113.07	138.447	0.292119
Cre09.g395436			Nucleotides/nucleic acid metabolism	28.4093	66.7745	1.23294	13.1363	43.0483	1.7124	14.454	48.2698	1.73965
Cre09.g399914			Nucleotides/nucleic acid metabolism	3.17416	3.27458	0.0449335	3.04028	10.8195	1.83136	3.13813	4.30586	0.456396
Cre09.g401663			Nucleotides/nucleic acid metabolism	4.01322	10.6154	1.40333	4.55863	22.6924	2.31554	5.20946	20.4395	1.97215
Cre09.g414050			Nucleotides/nucleic acid metabolism	21.9976	27.1335	0.302725	15.1604	33.2767	1.13421	18.9538	25.2232	0.412266
Cre09.g415800			Nucleotides/nucleic acid metabolism	39.72	57.4706	0.532959	8.40637	25.3055	1.5899	16.9521	47.4327	1.48442
Cre09.g416350		DNA.synthesis/chromatin structure	Nucleotides/nucleic acid metabolism	135.625	150.843	0.153423	86.3407	177.969	1.04351	104.748	181.416	0.792379
Cre10.g431400	TRZ1	Nuclear RNase Z-like protein	Nucleotides/nucleic acid metabolism	15.9118	19.8771	0.321002	31.7222	14.4715	-1.13227	20.4724	11.9049	-0.782127
Cre10.g433750	PAP1	PAP1 nuclear poly(A) polymerase	Nucleotides/nucleic acid metabolism	16.038	18.623	0.215591	14.8455	31.7246	1.09558	18.6666	23.0938	0.307042
Cre10.g439450		p25 alpha-related	Nucleotides/nucleic acid metabolism	54.1898	24.3554	-1.15378	42.7697	5.11634	-3.0634	63.8662	10.7408	-2.57195
Cre10.g440550		Regulator of chromosome condensation (RCC1) family protein	Nucleotides/nucleic acid metabolism	23.0517	5.72419	-2.00973	12.2792	1.43671	-3.09538	16.0728	2.19067	-2.87518
Cre10.g442650			Nucleotides/nucleic acid metabolism	58.1688	24.3756	-1.25481	32.4953	13.717	-1.24427	46.8337	28.2317	-0.730232
Cre10.g465950	SNRNP27	U4/U6.U5 tri-snRNP-associated protein 3	Nucleotides/nucleic acid metabolism	10.4969	15.6938	0.580228	12.4988	28.2697	1.17747	12.7878	17.9686	0.490703
Cre11.g467663		IPT/TIG domain (TIG) // G8 domain (G8)	Nucleotides/nucleic acid metabolism	10.4708	8.95441	-0.225704	11.2291	3.12269	-1.84638	16.3222	6.45778	-1.33772
Cre11.g467778			Nucleotides/nucleic acid metabolism	18.064	23.5971	0.38549	5.33156	11.5639	1.117	6.91228	16.4454	1.25045
Cre12.g492950	RIR1	Ribonucleoside-diphosphate reductase R1 subunit	Nucleotides/nucleic acid metabolism	35.5578	28.3119	-0.328759	9.44259	20.5819	1.12412	11.8239	19.9866	0.757329
Cre12.g495550			Nucleotides/nucleic acid metabolism	18.5129	3.25299	-2.50869	11.9369	0.467178	-4.67531	10.1694	0.958551	-3.40723
Cre12.g509400	RIR3	Ribonucleoside-diphosphate reductase R2-like subunit	Nucleotides/nucleic acid metabolism	11.1259	7.14721	-0.638477	10.0492	4.51565	-1.15407	11.7261	6.07041	-0.949855
Cre12.g515350		Regulator of chromosome condensation (RCC1) family protein	Nucleotides/nucleic acid metabolism	14.5066	8.05529	-0.848698	20.8079	8.03229	-1.37325	23.6057	11.2527	-1.06886
Cre12.g525100	SMC6B	Structural Maintenance of Chromosomes protein	Nucleotides/nucleic acid metabolism	14.6573	11.4801	-0.352484	10.6659	1.85033	-2.52715	15.9503	6.44883	-1.30647
Cre12.g526850	HEL56	ATP-dependent RNA helicase DDX56/DBP9 [EC:3.6.4.13]	Nucleotides/nucleic acid metabolism	18.0956	8.97354	-1.01189	11.4157	6.62405	-0.785235	15.2547	12.1579	-0.327358
Cre12.g533000	PHR2	CPD photolyase, class II	Nucleotides/nucleic acid metabolism	14.4074	14.1381	-0.0272208	20.3026	9.30996	-1.12482	25.7574	11.1674	-1.20569
Cre12.g537581			Nucleotides/nucleic acid metabolism	57.543	45.1789	-0.348992	20.7245	45.3164	1.12869	36.3333	69.634	0.9385
Cre12.g546900			Nucleotides/nucleic acid metabolism	10.0116	3.85579	-1.37658	10.0495	1.44204	-2.80094	12.571	1.73585	-2.85638
Cre12.g552900		development.unspecified	Nucleotides/nucleic acid metabolism	105.636	63.1601	-0.742023	77.2231	33.5873	-1.20112	96.2464	45.2762	-1.08798
Cre12.g558700	FAP67	Flagellar Associated Protein, nucleoside diphosphate kinase-like	Nucleotides/nucleic acid metabolism	75.8269	18.4266	-2.04092	48.6271	2.40014	-4.34057	57.4925	3.6361	-3.98291
Cre12.g560300		RNA recognition motif. (a.k.a. RRM, RBD, or RNP domain)	Nucleotides/nucleic acid metabolism	181.021	275.197	0.604306	234.519	520.429	1.15	314.511	509.143	0.694958
Cre13.g565450			Nucleotides/nucleic acid metabolism	27.1328	27.4069	0.0145011	8.77506	20.3611	1.21434	18.9216	39.988	1.07954
Cre13.g573150		HAD-superfamily hydrolase, subfamily IG, 5\'-nucleotidase	Nucleotides/nucleic acid metabolism	13.6463	21.5743	0.660809	5.90213	15.7055	1.41197	9.68154	17.8188	0.880091
Cre13.g578750	TBA1	PsbA translation factor	Nucleotides/nucleic acid metabolism	22.6473	57.5144	1.34458	3.96215	27.8632	2.81401	6.55367	21.3106	1.7012
Cre14.g631900	ENDOU, PP11	poly(U)-specific endoribonuclease	Nucleotides/nucleic acid metabolism	14.8253	24.9825	0.752855	8.47665	21.1573	1.31959	10.2872	18.3981	0.838697
Cre16.g657000		transcription initiation factor TFIID subunit 10 (TAF10)	Nucleotides/nucleic acid metabolism	49.2492	19.6348	-1.32669	20.9242	11.2235	-0.898657	29.6126	14.3532	-1.04484
Cre16.g674627	MKS1	Ortholog of Meckel Syndrome 1 protein	Nucleotides/nucleic acid metabolism	9.05494	6.73863	-0.42625	4.51754	10.2665	1.18434	3.01901	3.57315	0.243123
Cre16.g681850		nucleotide metabolism.salvage.phosphoribosyltransferases.upp	Nucleotides/nucleic acid metabolism	28.3719	16.6639	-0.767735	28.0939	11.3964	-1.30168	36.6843	16.7657	-1.12965
Cre16.g682050		Nucleoside-triphosphate phosphatase / Nucleoside-triphosphatase	Nucleotides/nucleic acid metabolism	12.2289	8.46321	-0.531015	18.8504	5.88648	-1.67912	18.7379	10.9702	-0.772366
Cre16.g684827		RNA.processing.degradation dicer	Nucleotides/nucleic acid metabolism	12.8562	13.0594	0.0226295	19.3261	7.39253	-1.38641	24.1781	10.8166	-1.16046
Cre17.g708100			Nucleotides/nucleic acid metabolism	17.6785	5.87213	-1.59004	17.6849	5.50895	-1.68267	19.2686	7.33251	-1.39388
Cre17.g725100	TOP3	DNA topoisomerase拓扑异构酶 III (TOP3)	Nucleotides/nucleic acid metabolism	4.8919	11.1862	1.19325	8.68806	7.36203	-0.238931	9.24016	7.10073	-0.379951
Cre17.g726850		60 kDa SS-A/Ro ribonucleoprotein (TROVE2, SSA2), TROVE domain is found in TEP1 and Ro60 proteins, that are RNA-binding components of Telomerase, Ro and Vault RNPs. This domain has been named TROVE, (after Telomerase, Ro and Vault). This domain is probably RNA-binding.	Nucleotides/nucleic acid metabolism	77.3223	168.567	1.12437	418.861	107.19	-1.9663	285.855	115.978	-1.30143
Cre17.g727700		RNA.processing.RNA helicase	Nucleotides/nucleic acid metabolism	47.9305	24.0167	-0.996907	51.3219	22.9033	-1.16402	71.5019	32.9513	-1.11765
Cre01.g066917	LHCBM1	Chlorophyll a/b binding protein of LHCII	Photosynthesis	1942.36	2200.64	0.180119	860.552	330.052	-1.38257	643.963	767.29	0.252794
Cre02.g085257		Bacteriorhodopsin-like protein (Bac_rhodopsin), retinal视网膜-binding proteins that provide light-dependent ion transport and sensory functions to a family of halophilic[1] [2] and other bacteria.	Photosynthesis	17.2593	4.49676	-1.94042	14.2168	0.552213	-4.68623	18.3016	1.38605	-3.72292
Cre02.g119550	NIP1	NaCl-inducible protein	Photosynthesis	31.975	36.3967	0.186866	20.4392	51.2403	1.32594	16.727	38.3501	1.19705
Cre02.g141100	CPL23	Domain of unknown function (DUF3411) (DUF3411)	Photosynthesis	11.3657	14.9626	0.396675	5.19909	11.0559	1.08848	8.73434	15.9893	0.872335
Cre03.g156900	LHCBM5	Chlorophyll a/b binding protein of LHCII	Photosynthesis	230.594	440.436	0.933577	27.49	56.184	1.03125	47.1773	214.081	2.18199
Cre03.g168700	PGP1	Phosphoglycolate phosphatase/4-nitrophenylphosphatase	Photosynthesis	398.707	203.413	-0.970918	546.472	136.679	-1.99936	416.39	146.552	-1.50653
Cre03.g172500	PTOX2	Plastid terminal oxidase	Photosynthesis	19.9585	105.159	2.3975	24.7202	262.401	3.40801	25.7706	215.874	3.06639
Cre03.g191250	LCI34	Low-CO2-inducible protein	Photosynthesis	55.3986	41.8097	-0.406011	176.986	73.1295	-1.27511	286.702	73.1891	-1.96985
Cre03.g191300	LCI35	Low-CO2-inducible protein	Photosynthesis	8.86449	11.305	0.350855	38.2466	13.1618	-1.53898	41.5788	17.3704	-1.25922
Cre04.g229300	RCA1	Rubisco activase	Photosynthesis	920.296	432.867	-1.08817	1138.25	226.65	-2.32828	1063.95	319.874	-1.73385
Cre05.g243800	CPLD45	Predicted protein	Photosynthesis	85.9477	69.1601	-0.313518	12.5172	5.889	-1.08782	19.592	26.9151	0.458151
Cre06.g288700	GYD1	Glycolate dehydrogenase	Photosynthesis	24.0244	21.277	-0.17521	36.7613	15.0133	-1.29195	31.4	14.2596	-1.13883
Cre06.g293950	SHMT2	Serine hydroxymethyltransferase 2	Photosynthesis	18.7025	38.5173	1.04227	36.8515	43.7673	0.248129	45.9469	65.3956	0.509226
Cre06.g295450	HPR1	Hydroxypyruvate reductase	Photosynthesis	47.0168	13.3905	-1.81197	12.6701	0.920339	-3.78312	11.4759	3.22361	-1.83186
Cre08.g372450	PSBQ	Oxygen evolving enhancer protein 3	Photosynthesis	168	250.898	0.578643	63.1295	135.296	1.09973	74.3292	180.277	1.27821
Cre08.g384000	CYP26	Cytochrome P450, CYP197 superfamily	Photosynthesis	5.81237	17.4085	1.58259	2.00782	7.58165	1.91688	2.44791	10.9413	2.16016
Cre09.g396600	HYDA2	Iron hydrogenase	Photosynthesis	17.4923	18.6297	0.0908878	10.1182	2.80148	-1.85268	14.9579	8.97827	-0.736404
Cre10.g436550	LCI5	Low-CO2-inducible protein	Photosynthesis	290.209	185.452	-0.646051	615.542	135.652	-2.18195	490.837	170.724	-1.52358
Cre10.g452800	LCIB	Low-CO2-inducible protein	Photosynthesis	130.999	40.4061	-1.69692	269.21	12.2059	-4.46309	142.382	21.3789	-2.73551
Cre11.g468050			Photosynthesis	11.677	24.6853	1.07998	7.80008	37.8513	2.27878	4.64485	23.8265	2.35886
Cre12.g548950	LHCBM7	Chlorophyll a/b binding protein of LHCII	Photosynthesis	378.259	476.041	0.331709	77.5482	30.5418	-1.34431	71.927	127.38	0.824536
Cre12.g556600	GAP4	Glyceraldehyde 3-phosphate dehydrogenase, nonphosphorylating	Photosynthesis	18.6336	11.3553	-0.714538	23.1658	11.1001	-1.06143	24.1135	13.5992	-0.826322
Cre13.g592400	LCI21	Low-CO2-inducible protein	Photosynthesis	14.3766	20.6855	0.524897	5.59964	12.7601	1.18824	12.2979	20.3863	0.72919
Cre16.g664550	SHMT1	Serine hydroxymethyltransferase	Photosynthesis	115.167	79.9845	-0.525935	185.505	59.2983	-1.64539	150.603	57.0618	-1.40016
Cre17.g699600	SBP2	Sugar bisphosphatase	Photosynthesis	9.70964	5.52062	-0.814587	11.4517	3.71648	-1.62355	13.3259	6.50545	-1.03452
Cre17.g700950	FDX5	Apoferredoxin	Photosynthesis	22.0943	1.4432	-3.93633	64.8605	1.40819	-5.52542	170.292	2.21828	-6.26243
Cre01.g000300			Protein metabolism	13.4642	31.0656	1.2062	16.3316	89.1007	2.44777	12.5919	35.4121	1.49174
Cre01.g005150	SGA1	Serine glyoxylate aminotransferase	Protein metabolism	35.5781	24.8297	-0.518918	52.0953	16.8321	-1.62994	52.7467	12.2415	-2.1073
Cre01.g008650	CDK1	Cyclin-dependent kinase / Cdk-activating protein kinase // [RNA-polymerase]-subunit kinase / CTD kinase, 2.7.11.22//2.7.11.23 -	Protein metabolism	2.76524	19.8479	2.84351	14.7223	53.1497	1.85205	18.3705	46.2105	1.33083
Cre01.g011500	RPN11	26S proteasome regulatory subunit	Protein metabolism	23.5946	41.1633	0.802904	33.5191	68.8972	1.03946	29.498	34.657	0.23253
Cre01.g013900		Non-specific serine/threonine protein kinase / Threonine-specific protein kinase	Protein metabolism	13.9759	5.8687	-1.25183	10.5138	0.827382	-3.66758	11.2259	2.67557	-2.06892
Cre01.g016950		Protein geranylgeranyltransferase type I / Type I protein geranyl-geranyltransferase	Protein metabolism	5.91765	11.8657	1.0037	3.47705	11.2533	1.69442	3.95057	9.40137	1.25081
Cre01.g018900	RNF14	E3 ubiquitin-protein ligase RNF14 [EC:6.3.2.19] (RNF14, ARA54)	Protein metabolism	10.921	14.8753	0.445809	34.3326	12.0177	-1.51442	26.4556	12.5282	-1.07839
Cre01.g019850	FHL3	FtsH-like ATPase/metalloprotease	Protein metabolism	6.16775	10.1433	0.717711	4.93651	13.9353	1.49718	5.13464	9.74123	0.92384
Cre01.g020918			Protein metabolism	6.29035	10.9672	0.801984	3.84129	10.8479	1.49775	4.00945	8.72276	1.12138
Cre01.g024650	CTL1	C-type lectin	Protein metabolism	9.52808	7.20393	-0.403402	11.1356	4.31811	-1.36671	12.5299	6.42145	-0.96441
Cre01.g027100	IMP2	Mitochondrial inner membrane signal peptidase	Protein metabolism	8.80405	14.6737	0.73699	14.1295	30.2272	1.09714	11.1567	19.7156	0.821427
Cre01.g029250	AAH1	Aromatic amino acid hydroxylase-related protein	Protein metabolism	3.13561	7.90929	1.3348	1.8645	14.4127	2.95048	4.44204	9.6681	1.12201
Cre01.g030200		Phosphoprotein phosphatase 2C delta	Protein metabolism	63.0394	25.4949	-1.30605	46.5507	9.75385	-2.25476	57.3127	18.057	-1.66629
Cre01.g030550			Protein metabolism	3.26539	6.58738	1.01245	2.77275	10.657	1.94242	2.89842	6.77931	1.22587
Cre01.g030850	POA4	20S proteasome alpha subunit D	Protein metabolism	21.5576	33.2079	0.623332	17.9435	66.1952	1.88326	17.7274	33.1568	0.903322
Cre01.g036000		Ca2+/calmodulin-dependent protein kinase, EF-Hand protein superfamily	Protein metabolism	4.85743	21.4156	2.1404	7.08253	51.715	2.86825	7.93631	34.7876	2.13203
Cre01.g036700			Protein metabolism	8.76258	9.31839	0.088725	18.2017	8.30177	-1.13258	32.6456	9.027	-1.85457
Cre01.g047900		PHOSPHATASE SUBUNIT GENE G4-1,serine/threonine-protein phosphatase 2A regulatory subunit B	Protein metabolism	17.4607	8.18972	-1.09222	14.0655	5.31435	-1.40419	16.6443	5.59913	-1.57176
Cre01.g051450			Protein metabolism	21.9583	12.8189	-0.776491	32.8337	3.86997	-3.08478	26.9674	6.45027	-2.06378
Cre01.g055550	COX11	Cytochrome c oxidase assembly protein	Protein metabolism	2.05293	5.86234	1.5138	1.37274	11.0468	3.00849	2.43811	11.3547	2.21946
Cre01.g061077			Protein metabolism	90.611	165.342	0.867692	47.7171	116.699	1.29022	60.2201	104.643	0.79716
Cre02.g074370		protein.postranslational modification	Protein metabolism	26.0852	14.8548	-0.812307	21.5071	8.65338	-1.31348	30.1376	13.9566	-1.11062
Cre02.g075950		Non-specific serine/threonine protein kinase / Threonine-specific protein kinase	Protein metabolism	22.928	8.96246	-1.35514	34.8625	4.40972	-2.98292	29.893	9.52923	-1.64938
Cre02.g076900	CGK2	cGMP-dependent protein kinase	Protein metabolism	233.572	130.925	-0.835129	243.624	87.7433	-1.4733	296.388	107.139	-1.46801
Cre02.g084150		Non-specific serine/threonine protein kinase	Protein metabolism	39.9604	13.77	-1.53704	27.1683	0.321442	-6.40122	26.89	2.35564	-3.51288
Cre02.g088400	DEG1	DegP-type protease	Protein metabolism	2.38388	7.1379	1.58219	5.31372	24.6695	2.21494	6.54647	11.3024	0.787846
Cre02.g091200			Protein metabolism	6.6795	16.2788	1.28518	3.83216	12.7626	1.7357	6.59202	11.5111	0.804231
Cre02.g091750		2.7.9.5 - Phosphoglucan, water dikinase, starch degradation II	Protein metabolism	18.9647	9.08575	-1.06164	18.528	13.1354	-0.496242	20.7531	11.4226	-0.861435
Cre02.g094900		protein.glycosylation	Protein metabolism	30.8748	22.419	-0.461705	33.7057	15.2805	-1.1413	37.848	20.083	-0.914243
Cre02.g095087		Cysteine endopeptidase	Protein metabolism	17.4678	4.91219	-1.83026	13.2488	2.18034	-2.60324	16.6731	1.45251	-3.52091
Cre02.g095098			Protein metabolism	2.94405	7.9547	1.434	4.21936	11.7693	1.47993	3.6748	8.34882	1.18391
Cre02.g095147	GTR5	Glycosyltransferase	Protein metabolism	5.6207	11.4717	1.02926	6.5618	5.36793	-0.289726	5.96408	6.45022	0.113048
Cre02.g095400			Protein metabolism	21.4417	10.3458	-1.05138	14.8166	6.6595	-1.15373	21.954	12.2645	-0.839997
Cre02.g097500		Mitogen-activated protein kinase kinase kinase / MLTK	Protein metabolism	11.6405	9.87854	-0.236778	13.7675	5.39139	-1.35254	14.63	7.53953	-0.956379
Cre02.g097650	RPN6	26S proteasome regulatory subunit	Protein metabolism	9.34422	17.7144	0.922779	10.3148	29.2722	1.50481	9.89522	14.6058	0.561741
Cre02.g097900	AST3	Aspartate aminotransferase	Protein metabolism	7.77968	18.5294	1.25203	1.41163	7.85978	2.47713	3.08487	14.9781	2.27958
Cre02.g098250			Protein metabolism	4.78139	14.3226	1.58279	4.1392	9.76104	1.23768	5.69539	12.3507	1.11673
Cre02.g102900		Serine/threonine protein kinase	Protein metabolism	10.8318	9.84309	-0.138084	17.3845	4.47185	-1.95885	16.5005	8.19954	-1.00889
Cre02.g105500	AOD1	Acetylornithine deacetylase	Protein metabolism	5.19808	21.0601	2.01846	0.637447	15.97	4.64691	1.27841	14.2953	3.48312
Cre02.g107800	CNK9	NimA-related protein kinase	Protein metabolism	11.0409	3.57836	-1.62549	7.73264	0.309229	-4.64421	8.6848	0.6421	-3.75762
Cre02.g108850	PRPL17	Plastid ribosomal protein L17	Protein metabolism	86.9089	67.6803	-0.360767	47.4867	23.1339	-1.03751	61.4504	62.3389	0.020711
Cre02.g111014	CDKL	cyclin-dependent kinase-like [EC:2.7.11.22] (CDKL),mitogen-activated protein kinase	Protein metabolism	4.4798	1.01449	-2.14268	11.0316	0.0480012	-7.84436	13.9506	0.978252	-3.83397
Cre02.g116100		Non-specific serine/threonine protein kinase	Protein metabolism	26.3356	8.24588	-1.67527	19.1271	1.61058	-3.56996	25.982	4.30607	-2.59307
Cre02.g116500	CPY3	Serine carboxypeptidase	Protein metabolism	43.6244	20.7978	-1.06871	32.555	19.4989	-0.739486	54.834	23.5769	-1.2177
Cre02.g116700	PTK11	Protein tyrosine kinase	Protein metabolism	2.43475	1.02505	-1.24808	11.8508	0.559098	-4.40574	12.0361	1.5455	-2.96123
Cre02.g118900	MYG1	MYG1/GAMM1-like protein	Protein metabolism	12.6007	18.2069	0.530978	5.54323	12.4272	1.1647	8.60588	18.1847	1.07933
Cre02.g119050	CER1	Carboxyesterase-related protein	Protein metabolism	3.87686	9.27766	1.25887	4.48815	14.4496	1.68684	4.67996	8.74371	0.901748
Cre02.g142146		NAD(P)-binding Rossmann-fold superfamily protein	Protein metabolism	60.1054	45.0498	-0.415973	64.7777	29.4706	-1.13622	83.8139	53.0942	-0.658637
Cre02.g143200		protein.aa activation.alanine-tRNA ligase	Protein metabolism	82.294	112.312	0.448656	50.3187	108.435	1.10766	54.897	94.389	0.781892
Cre02.g143467		Ulp1 peptidase / Ulp1 protease	Protein metabolism	49.199	34.5101	-0.511612	49.4541	8.66807	-2.51231	65.864	20.192	-1.70571
Cre02.g147800	SEC14	Putative phosphoglyceride transfer protein	Protein metabolism	14.2232	6.96029	-1.03102	11.5172	2.26469	-2.3464	13.6093	3.19013	-2.09291
Cre03.g144967			Protein metabolism	14.4585	33.1064	1.19519	13.4377	73.88	2.4589	15.2591	69.1054	2.17913
Cre03.g146067			Protein metabolism	5.19169	4.33232	-0.261065	13.3449	2.10813	-2.66225	13.8035	6.11984	-1.17347
Cre03.g149300		metal handling.binding, chelation and storage	Protein metabolism	6.3155	4.04899	-0.641335	12.4118	2.9288	-2.08334	10.9556	4.90912	-1.15814
Cre03.g158050	PPP11	PROTEIN PHOSPHATASE 2C 26-RELATED	Protein metabolism	102.965	67.7625	-0.603593	125.576	56.2226	-1.15934	163.112	78.8348	-1.04896
Cre03.g163950	CDO2	Cysteine dioxygenase	Protein metabolism	1.18651	3.26966	1.46241	3.53174	43.3203	3.61659	6.27628	15.3179	1.28724
Cre03.g169500			Protein metabolism	19.8	34.53	0.802352	19.0242	61.9108	1.70236	21.6384	36.0626	0.736912
Cre03.g170750	RNP3	Small nucleolar ribonucleoprotein U3 component	Protein metabolism	18.2646	6.80239	-1.42494	17.723	9.34632	-0.923152	16.3372	10.0728	-0.697703
Cre03.g172750		Ubiquitinyl hydrolase 1 / Ubiquitin thiolesterase, 3.4.19.12	Protein metabolism	10.8867	5.54947	-0.972145	11.4432	4.42198	-1.37173	12.5691	7.08512	-0.827012
Cre03.g174400	CDO1	Cysteine dioxygenase	Protein metabolism	34.8753	17.2772	-1.01333	13.5304	2.39127	-2.50036	10.8537	4.40486	-1.30102
Cre03.g175600		mitogen-activated protein kinase kinase kinase 7-related	Protein metabolism	15.0797	18.2106	0.272166	51.6022	4.21946	-3.6123	42.7037	9.39313	-2.18468
Cre03.g180750	MES1	Cobalamin-independent methionine synthase	Protein metabolism	57.6633	403.806	2.80794	13.1271	374.601	4.83473	39.5461	732.109	4.21045
Cre03.g181200			Protein metabolism	12.307	35.0823	1.51126	4.26262	36.289	3.08972	10.7771	31.9712	1.5688
Cre03.g182800	AGT2	Alanine-glyoxylate transaminase	Protein metabolism	12.2726	31.0795	1.34052	8.57618	22.0311	1.36113	12.176	18.6739	0.616982
Cre03.g189400		Seryl-tRNA(Sec) synthetase	Protein metabolism	67.6481	106.909	0.660265	71.8086	150.265	1.06529	69.4319	162.862	1.22998
Cre03.g190000			Protein metabolism	22.2218	36.2297	0.705197	9.07686	48.7478	2.42507	15.2469	47.5268	1.64022
Cre03.g190050		protein.postranslational modification	Protein metabolism	15.3653	17.379	0.17767	15.4874	6.84526	-1.17791	15.8249	12.8372	-0.301865
Cre03.g193750	GCST	Glycine cleavage system, T protein	Protein metabolism	58.0267	29.0624	-0.997566	37.9104	7.20908	-2.39471	42.0337	18.7114	-1.16763
Cre03.g193800			Protein metabolism	230.444	296.547	0.363841	199.865	517.225	1.37177	214.077	383.796	0.842211
Cre03.g196250			Protein metabolism	5.77447	7.67213	0.409939	4.65093	11.0538	1.24896	5.02997	8.90252	0.823666
Cre03.g197000			Protein metabolism	25.0658	10.5892	-1.24313	20.957	9.03063	-1.21453	25.1737	13.445	-0.904849
Cre03.g199000	PHT1	Phototropin	Protein metabolism	38.0766	27.1335	-0.488828	32.0464	16.0087	-1.0013	42.6909	21.3626	-0.998844
Cre03.g201300	DBH	Dopamine beta-monooxygenase, Tyrosine metabolism	Protein metabolism	7.05035	25.2836	1.84243	10.1243	67.3153	2.73311	11.2001	36.2075	1.69278
Cre03.g202897		ubiquitin-conjugating enzyme E2 J1 (UBE2J1, NCUBE1, UBC6)	Protein metabolism	58.011	85.0718	0.552356	68.4616	145.74	1.09003	75.1544	110.767	0.559605
Cre03.g204250	SAH1	S-Adenosyl homocysteine hydrolase	Protein metabolism	283.334	556.514	0.973915	169.41	820.729	2.27639	301.751	890.53	1.56131
Cre03.g205900	DCA1	S-adenosylmethionine decarboxylase	Protein metabolism	344.065	181.539	-0.922401	483.663	165.035	-1.55124	618.218	172.51	-1.84143
Cre03.g206452	Rdx family	Rdx family (Rdx),involved in the quality control of protein folding	Protein metabolism	13.6569	2.5032	-2.44779	28.8034	1.05766	-4.76729	17.8857	1.56727	-3.51248
Cre03.g206600	AAD1	Acetohydroxyacid dehydratase	Protein metabolism	34.4479	134.246	1.96239	63.2544	363.085	2.52107	45.6222	160.675	1.81633
Cre03.g210849		protein.postranslational modification	Protein metabolism	13.2868	13.6357	0.0373896	16.5263	7.78395	-1.08619	16.9428	13.0778	-0.373556
Cre04.g215600	HOL	2.1.1.165 - Methyl halide transferase / Methyl chloride transferase	Protein metabolism	5.86949	17.8498	1.6046	8.11625	48.8369	2.58909	5.7048	23.6319	2.05049
Cre04.g216600	RPT6	26S proteasome regulatory subunit	Protein metabolism	13.9848	20.4687	0.549555	13.2961	29.8795	1.16815	13.0602	15.5626	0.2529
Cre04.g216700		Phosphate-repressible alkaline phosphatase	Protein metabolism	2.01068	8.80066	2.12993	3.39184	17.8278	2.39399	3.07767	9.2056	1.58067
Cre04.g223500		mitogen-activated protein kinase	Protein metabolism	10.8681	10.8171	-0.00678663	39.4171	3.95248	-3.31799	50.365	10.639	-2.24306
Cre04.g223850		Cytoplasmic DExD/H-box RNA helicase	Protein metabolism	45.5034	43.2253	-0.0740987	21.4901	45.7084	1.08879	29.4427	39.8854	0.437949
Cre04.g228800		protein.postranslational modification	Protein metabolism	9.0565	4.91838	-0.880771	12.0188	3.03244	-1.98674	11.8672	5.20887	-1.18793
Cre04.g229494			Protein metabolism	27.3429	56.7644	1.05382	38.0048	154.417	2.02258	38.4711	98.5282	1.35676
Cre04.g229650			Protein metabolism	6.76577	26.3969	1.96404	4.32422	22.4826	2.3783	5.17126	16.8364	1.703
Cre04.g230536		protein.postranslational modification	Protein metabolism	30.5336	16.4645	-0.891036	23.2177	8.00576	-1.53611	39.0537	14.1171	-1.46802
Cre05.g233800			Protein metabolism	98.8254	165	0.739517	82.2438	219.018	1.41307	101.459	215.423	1.08628
Cre05.g234500			Protein metabolism	3.11191	9.89728	1.66923	2.32008	11.7075	2.33518	3.05228	11.74	1.94347
Cre05.g234850			Protein metabolism	15.5078	29.2269	0.914305	11.0043	40.8142	1.891	13.126	34.5332	1.39555
Cre05.g237400	DAE1	Diaminopimelate epimerase	Protein metabolism	9.27006	6.63439	-0.482615	4.32939	13.3437	1.62392	5.80291	10.1038	0.800045
Cre05.g237450	PSRP1	Plastid-specific ribosomal protein 1	Protein metabolism	13.8685	91.2074	2.71734	0.784849	24.9382	4.9898	1.76556	29.7665	4.0755
Cre05.g240900			Protein metabolism	21.2918	7.25675	-1.5529	14.1894	1.32727	-3.41828	21.1945	3.81535	-2.4738
Cre06.g250200		S-adenosylmethionine synthetase	Protein metabolism	213.809	255.983	0.259724	79.0453	215.931	1.44982	100.08	246.814	1.30228
Cre06.g250902		amino acid metabolism.synthesis.aspartate family.methionine	Protein metabolism	29.1602	47.1091	0.692005	15.4112	35.4733	1.20276	23.9283	49.8571	1.05908
Cre06.g252650	LEU1S	Isopropylmalate dehydratase, small subunit	Protein metabolism	124.818	167.883	0.427626	116.236	389.648	1.74512	72.5	206.056	1.50698
Cre06.g259150	EFG8	Mitochondrial translation factor Tu	Protein metabolism	34.9919	111.459	1.67141	17.1136	164.146	3.26177	30.1864	169.377	2.48827
Cre06.g260500			Protein metabolism	10.2417	3.13635	-1.7073	4.56632	0.515276	-3.14761	8.79088	1.36932	-2.68255
Cre06.g261700	MRT4	mRNA turnover protein 4 (MRT4)	Protein metabolism	13.4252	6.46462	-1.05431	6.5089	5.53206	-0.234597	10.0676	9.21049	-0.128373
Cre06.g264350	PRPL13	Plastid ribosomal protein L13	Protein metabolism	170.717	143.727	-0.248271	116.269	49.2155	-1.24029	141.589	131.455	-0.107142
Cre06.g266250			Protein metabolism	163.894	212.982	0.377966	108.4	221.128	1.02851	120.984	152.985	0.33858
Cre06.g267500	PSMB3	20S proteasome subunit beta 3 (PSMB3)	Protein metabolism	6.70905	13.1036	0.965783	5.45377	21.2656	1.9632	5.26681	12.2539	1.21824
Cre06.g269950	CDC48	Protein involved in ubiquitin-dependent degradation of ER-bound substrates	Protein metabolism	79.4838	170.292	1.09928	100.927	306.893	1.60442	99.3587	135.728	0.449997
Cre06.g275650	RPN3	26S proteasome regulatory subunit	Protein metabolism	11.2658	22.8778	1.022	8.74865	38.5984	2.14141	10.4854	19.1247	0.867051
Cre06.g278254		protein.postranslational modification	Protein metabolism	11.6426	9.14894	-0.347734	16.2434	7.3211	-1.14972	16.1009	7.58157	-1.08657
Cre06.g278256	RPN8	26S proteasome regulatory subunit	Protein metabolism	8.99232	18.9346	1.07426	5.85041	36.0818	2.62466	6.70187	18.8879	1.49483
Cre06.g279000		20S proteasome beta subunit A1	Protein metabolism	24.2765	40.5628	0.740595	19.549	50.572	1.37124	19.3099	30.6775	0.66784
Cre06.g279150		protein.aa activation.aspartate-tRNA ligase	Protein metabolism	17.1943	21.9908	0.354964	16.1395	35.7896	1.14895	13.9169	23.5083	0.756329
Cre06.g280850		20S proteasome beta subunit, type 4	Protein metabolism	22.7754	38.5716	0.760065	22.1313	67.0772	1.59974	20.95	35.7792	0.772172
Cre06.g281350	LON1	Mitochondrial LON protease	Protein metabolism	19.4775	79.441	2.02808	33.676	236.336	2.81105	28.8083	118.416	2.03931
Cre06.g283200		SET domain-containing protein	Protein metabolism	7.03845	4.79293	-0.55435	11.5418	5.26592	-1.13212	11.9714	5.13433	-1.22134
Cre06.g287450			Protein metabolism	27.1166	12.3478	-1.13491	19.2242	7.86523	-1.28936	26.0133	15.2027	-0.774927
Cre06.g292550		Serine/threonine protein phosphatase, metallo-dependent phosphatase	Protein metabolism	267.178	157.332	-0.76399	238.553	111.299	-1.09986	254.683	124.626	-1.0311
Cre06.g293582		protein.aa activation.leucine-tRNA ligase	Protein metabolism	15.4679	22.0491	0.511438	8.30705	21.6335	1.38086	11.5536	22.7542	0.977795
Cre06.g294000			Protein metabolism	25.8673	54.2893	1.06954	47.3713	103.967	1.13404	33.2699	66.4177	0.997351
Cre06.g294650	AGT1	Alanine-glyoxylate transaminase	Protein metabolism	64.6643	51.5988	-0.32563	126.657	50.3293	-1.33145	109.005	50.8886	-1.09898
Cre06.g298600	MINDY1_2	ubiquitin carboxyl-terminal hydrolase MINDY-1/2 [EC:3.4.19.12]	Protein metabolism	4.18259	9.60642	1.1996	12.9549	5.04308	-1.36113	9.18681	8.00473	-0.198711
Cre06.g303150	PTK4	Putative tyrosine kinase	Protein metabolism	10.4166	9.86691	-0.0782077	14.2204	6.04249	-1.23475	13.5557	9.18759	-0.561138
Cre06.g304300	POA6	20S proteasome alpha subunit F	Protein metabolism	22.6296	40.0742	0.824463	18.6007	72.1333	1.95531	16.4743	36.2997	1.13975
Cre06.g304950			Protein metabolism	1.84371	12.4814	2.75909	1.41368	24.2715	4.10173	1.54847	19.3264	3.64166
Cre06.g306650			Protein metabolism	3.68972	8.6423	1.22791	5.01786	15.705	1.64608	4.59517	11.8811	1.37048
Cre06.g308900	TOB55	Complex of the outer membrane that mediates the topogenesis of beta-barrel proteins.	Protein metabolism	4.68538	13.6382	1.54141	3.76754	13.5549	1.84712	3.89217	19.2836	2.30873
Cre06.g310100		protein.postranslational modification	Protein metabolism	55.2251	44.305	-0.317853	48.5116	21.3932	-1.18118	58.4329	30.6534	-0.930733
Cre07.g313700		Glutamyl/glutaminyl-tRNA synthetase	Protein metabolism	11.2635	33.1238	1.55621	3.89046	6.23548	0.680561	6.4013	21.3178	1.73562
Cre07.g316650		Protein kinase domain (Pkinase) // CHASE domain (CHASE) // Protein tyrosine kinase (Pkinase_Tyr)	Protein metabolism	13.1297	12.615	-0.0576915	33.6967	5.48576	-2.61884	31.5492	12.4938	-1.33638
Cre07.g317300	MAPKKKK	Mitogen Activated Protein Kinase Kinase Kinase Kinase, involved in circadian rhythms	Protein metabolism	13.2598	18.0166	0.442269	16.1729	34.5086	1.09338	14.5458	17.3813	0.256931
Cre07.g318950			Protein metabolism	12.7797	26.2345	1.03761	37.8001	98.4081	1.38039	33.6063	43.1065	0.359174
Cre07.g321050		amino acid metabolism.synthesis.aspartate family.asparagine.asparagine synthetase	Protein metabolism	10.8951	5.86764	-0.892825	19.9653	6.29502	-1.66521	20.5074	9.34803	-1.13341
Cre07.g322000	CSD2	Cysteine desulfurase	Protein metabolism	25.7921	17.8882	-0.527917	10.5339	4.13446	-1.34927	12.8748	15.7564	0.291393
Cre07.g325759		Serine/threonine protein kinase	Protein metabolism	8.95783	6.45737	-0.472203	10.3707	1.50027	-2.78922	10.6575	3.80405	-1.48626
Cre07.g329700	RPT2	26S proteasome regulatory subunit	Protein metabolism	29.0501	54.9815	0.920404	22.0593	95.7942	2.11855	23.035	45.4631	0.980871
Cre07.g330100	GTR25	Oligsaccharyl transferase STT3 subunit	Protein metabolism	7.97289	23.5231	1.5609	3.80321	6.51446	0.776428	5.23503	9.99553	0.933085
Cre07.g331550	PST1	Phosphoserine aminotransferase	Protein metabolism	29.3157	37.9154	0.37111	14.9834	43.2756	1.53019	23.527	58.3954	1.31154
Cre07.g335900	CPZ	Lysine(arginine) carboxypeptidase	Protein metabolism	12.8233	2.57234	-2.31762	15.6739	0.628538	-4.64022	27.0937	1.1707	-4.53252
Cre07.g339900		protein.postranslational modification	Protein metabolism	37.6035	20.7276	-0.859314	26.8118	10.8427	-1.30614	41.5902	16.0859	-1.37045
Cre07.g340050		nuclear GTP-binding protein (NUG2, GNL2),Ribosome biogenesis in eukaryotes	Protein metabolism	41.4407	20.1793	-1.03817	19.9289	23.7548	0.253362	38.7161	26.5213	-0.545784
Cre07.g340900		mino acid metabolism.degradation.aspartate family.lysine.lysine decarboxylase	Protein metabolism	2.15741	5.98215	1.47136	0.576359	12.8245	4.4758	0.73633	7.29723	3.30892
Cre07.g344400			Protein metabolism	35.6517	72.0975	1.01598	26.5609	91.0186	1.77686	53.5993	137.673	1.36096
Cre07.g344550		Phosphoglycerate dehydrogenase / Phosphoglyceric acid dehydrogenase,superpathway of L-serine and glycine biosynthesis I	Protein metabolism	41.4044	49.2388	0.250012	14.5213	46.7953	1.68819	30.5553	74.3018	1.28198
Cre07.g348450			Protein metabolism	28.9211	70.3312	1.28204	18.828	53.4037	1.50406	28.2833	39.4501	0.480077
Cre07.g351750		rRNA-processing protein EBP2 (EBP2, EBNA1BP2)	Protein metabolism	19.3919	6.35945	-1.60848	11.5587	5.86999	-0.977546	15.5596	10.3354	-0.590213
Cre07.g351850	NAT21	Acetyltransferase (GNAT) family (Acetyltransf_1)	Protein metabolism	18.7128	24.6021	0.394754	2.37106	20.7228	3.12762	4.82131	26.1922	2.44164
Cre07.g352550	RDP3	Putative rhodanese domain phosphatase [EC:3.1.3.48]	Protein metabolism	12.5747	7.54253	-0.737401	14.3442	4.77087	-1.58814	5.68855	5.42375	-0.0687684
Cre08.g358200			Protein metabolism	96.0375	214.686	1.16056	97.128	260.096	1.42109	108.697	297.105	1.45066
Cre08.g362700			Protein metabolism	20.3139	7.81809	-1.37758	18.7393	9.21173	-1.02453	12.4401	6.0256	-1.04582
Cre08.g368950	SHK2	3-dehydroquinate synthase	Protein metabolism	32.781	91.3283	1.4782	26.124	138.573	2.40719	28.169	127.789	2.18159
Cre08.g371400			Protein metabolism	4.98836	9.67773	0.956102	4.83911	14.7588	1.60876	5.63448	11.0263	0.968591
Cre08.g373250	POA2	20S proteasome alpha subunit B	Protein metabolism	15.4781	31.5647	1.02809	10.5885	51.5368	2.28311	9.21092	21.9213	1.25092
Cre08.g377700			Protein metabolism	13.7484	23.146	0.751499	67.7355	33.3639	-1.02162	63.6194	23.4081	-1.44246
Cre08.g380600		protein.postranslational modification	Protein metabolism	18.5582	26.7874	0.5295	11.5298	28.8507	1.32324	17.0191	29.6623	0.801475
Cre08.g384900		Serine-Threonine Protein Kinase	Protein metabolism	12.7418	3.0048	-2.08423	5.83271	0.423025	-3.78535	8.32321	0.724483	-3.52212
Cre08.g385050	MAPK2	Mitogen-activated protein kinase	Protein metabolism	16.8931	20.2377	0.260612	11.5415	25.5909	1.1488	14.1623	20.2097	0.512996
Cre09.g386400	UBA1	Ubiquitin-activating enzyme E1	Protein metabolism	39.7149	97.092	1.28967	45.0817	114.207	1.34103	59.6071	95.4987	0.679997
Cre09.g387726	AST1	Aspartate aminotransferase	Protein metabolism	75.8234	154.193	1.02402	28.5006	108.855	1.93334	54.5066	165.572	1.60295
Cre09.g389430		Phenylalanine--tRNA ligase ALPHA SUBUNIT	Protein metabolism	44.7604	63.3648	0.501459	17.4132	47.5487	1.44922	26.2865	58.6065	1.15674
Cre09.g390097		protein.postranslational modification	Protein metabolism	14.0908	11.4986	-0.293297	14.9096	2.30448	-2.69373	17.1988	6.49229	-1.4055
Cre09.g390134		Mitogen-activated protein kinase kinase kinase / MLTK	Protein metabolism	4.59415	4.05017	-0.181816	13.6124	6.3005	-1.11138	12.7947	7.50684	-0.76927
Cre09.g390171		protein.postranslational modification	Protein metabolism	23.0876	13.5816	-0.765472	20.933	8.07843	-1.37363	26.5757	14.2419	-0.899968
Cre09.g391600		Putative IgA-specific metalloendopeptidase	Protein metabolism	9.12007	12.2047	0.420324	15.0446	2.76772	-2.44247	13.5615	5.68501	-1.25428
Cre09.g393700	MMP3	Matrix metalloproteinase	Protein metabolism	8.63247	6.88084	-0.327188	20.0444	7.07781	-1.50182	21.1846	6.01848	-1.81554
Cre09.g394400		protein.postranslational modification	Protein metabolism	12.7754	16.0833	0.332203	15.7679	5.53071	-1.51146	12.8972	8.94752	-0.527493
Cre09.g395150		Dual-specificity protein phosphatase	Protein metabolism	12.68	4.83682	-1.39043	11.8385	5.53365	-1.09718	13.3406	4.51292	-1.56369
Cre09.g396450		Acid phosphatase	Protein metabolism	16.3835	21.3384	0.381207	57.0803	26.9666	-1.08182	43.2367	21.5473	-1.00475
Cre09.g397549			Protein metabolism	96.9985	144.054	0.570573	64.0282	167.177	1.38459	76.1493	136.424	0.841198
Cre09.g399550		Copine,Ca(2+)-dependent phospholipid-binding proteins that are thought to be involved in membrane-trafficking, and may also be involved in cell division and growth .U-box domain Catalysis of the transfer of ubiquitin from one protein to another via the reaction X-Ub + Y --> Y-Ub + X	Protein metabolism	6.10765	11.9974	0.974033	12.253	31.9352	1.38201	9.94293	11.5994	0.222309
Cre09.g400849		Non-specific protein-tyrosine kinase / Cytoplasmic protein tyrosine kinase	Protein metabolism	2.34578	2.70739	0.20683	14.4147	0.182553	-6.30309	17.0919	2.47146	-2.78988
Cre09.g401700			Protein metabolism	5.96725	14.1546	1.24613	2.0348	18.9825	3.22171	4.05469	20.7956	2.35862
Cre09.g402450			Protein metabolism	27.3281	43.3071	0.664216	30.1695	65.3322	1.1147	29.8509	39.0125	0.386163
Cre09.g403250			Protein metabolism	14.7213	5.87633	-1.32491	9.32692	2.01368	-2.21156	14.4958	5.91701	-1.2927
Cre09.g403600		Non-specific serine/threonine protein kinase / Threonine-specific protein kinase	Protein metabolism	13.3234	2.09204	-2.67098	11.3348	0.0294298	-8.58926	12.8379	0.87913	-3.86819
Cre09.g403650		MEKK and related serine/threonine protein kinases // Mitogen-activated protein kinase kinase (MAP2K) // Serine/threonine protein kinase // Ribosomal protein S6 kinase and related proteins	Protein metabolism	3.75624	3.56365	-0.0759318	11.5228	2.71675	-2.08453	11.8988	4.50312	-1.40182
Cre09.g416050	AGS1	Argininosuccinate synthase	Protein metabolism	41.7093	75.7456	0.860793	5.7838	23.2263	2.00567	14.6887	68.6491	2.22453
Cre09.g416400		protein.postranslational modification	Protein metabolism	25.4305	15.4848	-0.715701	21.265	4.39492	-2.27457	33.4673	9.77084	-1.7762
Cre10.g418100	POA3	20S proteasome alpha subunit C	Protein metabolism	23.0084	41.1388	0.838339	19.2309	67.4049	1.80943	17.6922	34.4919	0.963139
Cre10.g418900		protein.postranslational modification	Protein metabolism	20.0292	12.5375	-0.675854	16.4541	5.55673	-1.56614	24.0484	11.0247	-1.1252
Cre10.g423300		Bleomycin hydrolase / Aminopeptidase C	Protein metabolism	6.13298	20.2823	1.72556	0.471743	4.33219	3.19902	1.15834	11.7091	3.3375
Cre10.g423550			Protein metabolism	28.9482	64.4441	1.15457	24.6784	67.7363	1.45668	25.161	62.3941	1.31022
Cre10.g424350			Protein metabolism	1.22547	4.86267	1.98841	1.80409	26.3759	3.86987	2.12653	8.50288	1.99945
Cre10.g424400	PBB1	20S proteasome beta subunit B, type beta 2	Protein metabolism	8.33136	16.445	0.98103	6.07005	28.8873	2.25065	5.47697	14.3808	1.3927
Cre10.g424700		Serine/threonine protein kinase	Protein metabolism	12.8094	9.98581	-0.35925	31.531	11.7374	-1.42566	18.9961	6.95957	-1.44863
Cre10.g425000		protein.postranslational modification	Protein metabolism	57.6154	41.5265	-0.472422	60.9877	24.9775	-1.28789	58.4218	29.7717	-0.972563
Cre10.g426152		methionine-gamma-lyase (E4.4.1.11)	Protein metabolism	2.51325	10.1945	2.02016	2.16386	10.888	2.33105	3.97649	9.55036	1.26406
Cre10.g429100			Protein metabolism	279.814	378.167	0.434555	121.773	561.682	2.20556	165.535	468.559	1.5011
Cre10.g431950		protein.postranslational modification	Protein metabolism	30.8066	25.7255	-0.260044	34.7309	8.32023	-2.06152	36.1819	22.6121	-0.678172
Cre10.g432150	CDKL	cyclin-dependent kinase-like [EC:2.7.11.22] (CDKL)	Protein metabolism	1.73897	0.835394	-1.0577	13.481	0.339521	-5.31128	13.1722	1.72506	-2.93277
Cre10.g435500	EFT2	Elongation factor Ts-like protein	Protein metabolism	1.79465	3.77077	1.07116	3.75351	10.3512	1.46349	3.50371	7.52608	1.10302
Cre10.g443050	PHX15	PROLYL 4-HYDROXYLASE ALPHA SUBUNIT,PHX15	Protein metabolism	91.6119	43.9451	-1.05983	228.169	18.6881	-3.60991	279.551	29.9947	-3.22033
Cre10.g444000			Protein metabolism	24.0347	19.2819	-0.317871	45.9435	18.7291	-1.29458	39.411	11.9408	-1.7227
Cre10.g444550	SPP1	Signal peptide peptidase	Protein metabolism	5.52714	17.1143	1.63059	9.63657	18.0731	0.907248	11.1555	19.5374	0.808487
Cre10.g446250		peroxin-6 (PEX6, PXAAA1),peroxisome assembly factor 2	Protein metabolism	2.69242	11.2509	2.06306	0.911384	7.36685	3.01492	1.80215	13.2461	2.87777
Cre10.g450000		Non-specific serine/threonine protein kinase / Threonine-specific protein kinase	Protein metabolism	7.99686	28.6561	1.84134	18.2295	33.641	0.883942	15.5058	21.6931	0.484426
Cre10.g456900			Protein metabolism	9.22031	20.7321	1.16898	15.6397	22.5642	0.528825	16.0985	23.7184	0.559077
Cre10.g462350		protein.postranslational modification	Protein metabolism	9.10728	6.30402	-0.530749	14.6329	1.76562	-3.05097	16.26	4.8047	-1.75881
Cre10.g462950	PRPL33	Plastid ribosomal protein L33	Protein metabolism	24.5712	19.7817	-0.312803	20.7534	9.53303	-1.12234	21.5952	22.2602	0.0437516
Cre10.g465900	CDKA1	Cyclin dependent protein kinase	Protein metabolism	14.042	6.61965	-1.08492	3.67117	3.40056	-0.110465	5.23975	3.78797	-0.468072
Cre10.g466350		Calcium/calmodulin-dependent protein kinase	Protein metabolism	10.8455	9.66853	-0.165728	15.9603	6.57489	-1.27945	14.8629	6.69995	-1.1495
Cre11.g467553			Protein metabolism	7.22534	18.427	1.35068	2.60049	14.0142	2.43003	10.5352	41.3456	1.97251
Cre11.g467631			Protein metabolism	75.1472	71.6333	-0.0690877	98.1741	38.3271	-1.35698	85.7557	45.6923	-0.908281
Cre11.g467633		metal handling.binding, chelation and storage	Protein metabolism	26.0066	16.2441	-0.678961	24.4098	11.5169	-1.08371	32.079	18.0098	-0.832851
Cre11.g467648	RBL3	Rhomboid-like protein	Protein metabolism	12.2041	9.91909	-0.299082	16.9029	6.01431	-1.4908	11.2374	7.84646	-0.5182
Cre11.g467720		protein.postranslational modification	Protein metabolism	29.7039	24.562	-0.274228	35.8363	9.2886	-1.94789	28.8551	17.0907	-0.755611
Cre11.g476250			Protein metabolism	21.7412	61.5635	1.50165	25.4849	106.002	2.05637	30.3947	85.0415	1.48435
Cre11.g477450		serine-threonine protein kinase	Protein metabolism	11.6851	9.18122	-0.347917	22.4954	1.55001	-3.85928	13.1343	3.5401	-1.89147
Cre11.g479650			Protein metabolism	13.6036	8.96699	-0.601289	23.7809	7.1577	-1.73224	16.4812	8.081	-1.02822
Cre11.g481000		protein.postranslational modification	Protein metabolism	30.1947	21.141	-0.514255	34.4862	11.1802	-1.62507	34.6153	18.6965	-0.888639
Cre11.g483100		serine-threonine protein kinase	Protein metabolism	10.7113	46.5379	2.11928	11.9414	70.3071	2.5577	14.0731	69.5534	2.30518
Cre12.g484350		5'-AMP-activated protein kinase, regulatory gamma subunit (PRKAG)	Protein metabolism	11.1427	16.3578	0.553879	3.12621	11.648	1.8976	8.68209	25.4993	1.55434
Cre12.g484800		protein.postranslational modification	Protein metabolism	22.0761	24.5103	0.150901	31.1214	12.8383	-1.27745	31.174	22.1051	-0.495968
Cre12.g494450	PRPS16	Plastid ribosomal protein S16	Protein metabolism	147.912	94.7591	-0.6424	137.003	42.3962	-1.6922	83.97	67.9906	-0.30454
Cre12.g494750	PRPS20	Plastid ribosomal protein S20	Protein metabolism	239.077	159.342	-0.585351	159.563	59.4852	-1.42352	170.938	142.66	-0.260888
Cre12.g496150			Protein metabolism	4.24906	12.4732	1.55362	6.50051	52.642	3.01759	9.04134	25.3814	1.48916
Cre12.g498500	DEG11	DegP-type protease	Protein metabolism	30.0768	145.709	2.27636	118.027	236.553	1.00304	59.8857	185.329	1.6298
Cre12.g498850		protein.degradation.cysteine protease	Protein metabolism	76.4381	58.7726	-0.379149	63.628	15.8034	-2.00942	75.753	33.9225	-1.15906
Cre12.g500550			Protein metabolism	33.8542	91.0077	1.42665	131.676	88.189	-0.578322	104.402	67.0278	-0.639313
Cre12.g501450		ring finger domain-containing , ubiquitin-protein ligase,Many proteins containing a RING finger play a key role in the ubiquitination pathway.	Protein metabolism	3.14043	12.2102	1.95905	3.56254	21.6062	2.60046	3.06143	16.9862	2.47208
Cre12.g508500			Protein metabolism	4.24109	23.4413	2.46654	0.825874	22.1032	4.74219	2.23609	19.7903	3.14574
Cre12.g508900	MAPK6	Mitogen-Activated Protein Kinase	Protein metabolism	37.5585	14.1121	-1.4122	25.8795	4.21291	-2.61892	29.9024	4.90123	-2.60904
Cre12.g513600			Protein metabolism	7.63408	15.42	1.01428	11.8499	28.9952	1.29094	7.773	16.3721	1.0747
Cre12.g514650	CNK6	NimA-related protein kinase	Protein metabolism	11.8828	5.07249	-1.2281	10.5933	0.44476	-4.57398	13.5396	1.19842	-3.49798
Cre12.g516750		serine-threonine protein kinase	Protein metabolism	10.0824	12.0379	0.255735	20.8175	9.14732	-1.18637	22.6829	15.1228	-0.584885
Cre12.g516800		serine/threonine protein kinase	Protein metabolism	8.92191	9.60955	0.107115	41.8781	12.8136	-1.70852	45.4256	9.17986	-2.30696
Cre12.g517000	MAPKKK7	Mitogen-Activated Protein Kinase Kinase Kinase	Protein metabolism	15.6276	15.1025	-0.0493137	18.7333	8.6165	-1.12043	21.2288	13.3871	-0.665179
Cre12.g523300	GTR22	Glycosyltransferase	Protein metabolism	37.5668	87.0826	1.21292	16.9721	63.1521	1.89566	22.2066	66.7211	1.58716
Cre12.g528450	ASO1	L-aspartate oxidase	Protein metabolism	267.492	199.937	-0.419951	722.78	222.331	-1.70084	587.296	194.871	-1.59157
Cre12.g531100	PBA2	20S proteasome beta subunit A2	Protein metabolism	11.0518	20.464	0.888803	11.6742	30.6189	1.3911	9.78387	15.5476	0.66822
Cre12.g533750			Protein metabolism	9.62532	24.9024	1.37138	11.7725	49.7485	2.07923	11.8694	38.3837	1.69324
Cre12.g534800	GCSP	Glycine cleavage system, P protein	Protein metabolism	52.5667	27.9622	-0.910669	64.2109	9.57207	-2.74592	60.9524	14.3307	-2.08857
Cre12.g535100			Protein metabolism	24.6009	58.8024	1.25716	11.54	43.7445	1.92245	14.9995	48.0799	1.68052
Cre12.g538300		protein.postranslational modification	Protein metabolism	26.3112	21.741	-0.275259	20.5186	4.06501	-2.3356	19.3531	8.1678	-1.24454
Cre12.g541100			Protein metabolism	1.9471	3.80898	0.96808	4.33281	13.3076	1.61887	3.66461	6.86265	0.905109
Cre12.g541800			Protein metabolism	1.69351	8.73382	2.36659	1.07828	10.9477	3.34383	1.9587	7.9563	2.0222
Cre12.g543100		tRNA (adenine-N(1)-)-methyltransferase non-catalytic subunit (TRM6, GCD10)	Protein metabolism	17.3302	7.26377	-1.2545	5.22311	1.97698	-1.40161	12.2904	4.98767	-1.30109
Cre12.g547700		protein metabolic process, post-translational modifications,tubulin-tyrosine ligases;TTL14	Protein metabolism	10.1132	6.0524	-0.740657	12.0284	2.45279	-2.29395	11.4329	5.17466	-1.14366
Cre12.g548100	UBC7	Ubiquitin-protein ligase	Protein metabolism	22.4739	17.3873	-0.370217	19.4881	8.4833	-1.1999	23.9331	12.3546	-0.953957
Cre12.g552150		protein.postranslational modification	Protein metabolism	8.54883	8.79431	0.0408436	13.9233	4.32195	-1.68775	12.0927	6.47013	-0.902273
Cre12.g555850		PPPDE putative peptidase domain	Protein metabolism	4.52773	8.02877	0.82639	2.81278	18.8464	2.74422	3.51313	7.21599	1.03844
Cre12.g557100			Protein metabolism	5.94079	20.3302	1.7749	1.79064	7.62212	2.08972	2.93972	15.4616	2.39494
Cre12.g558650		Eukaryotic translation initiation factor 2B subunit 4, eIF-2B delta subunit	Protein metabolism	80.4716	103.214	0.359091	73.5736	150.621	1.03367	74.7134	106.868	0.516388
Cre13.g563400		sentrin/sumo-specific protease	Protein metabolism	42.3859	1.1629	-5.18778	25.9688	0.558202	-5.53985	46.2241	0.416631	-6.79373
Cre13.g564500		protein.postranslational modification	Protein metabolism	38.3533	25.2953	-0.600483	47.1484	10.8191	-2.12363	48.9165	16.7546	-1.54577
Cre13.g566350		protein.postranslational modification	Protein metabolism	43.1641	13.0935	-1.72098	53.6964	3.49861	-3.93997	81.6942	6.86136	-3.57367
Cre13.g568400	FHL4	FtsH-like ATPase/metalloprotease	Protein metabolism	14.4816	30.3723	1.06854	15.0205	38.4935	1.35768	16.738	29.2626	0.805925
Cre13.g569400	TAUD1	Gamma-butyrobetaine hydroxylase-related [EC:1.14.11.1], Lysine degradation	Protein metabolism	15.9155	18.4255	0.211273	40.2099	3.01892	-3.73545	22.9439	6.55361	-1.80775
Cre13.g569500	TAUD2	Gamma-butyrobetaine hydroxylase-related [EC:1.14.11.1], Lysine degradation	Protein metabolism	25.8103	83.3723	1.69162	28.6929	78.9176	1.45966	32.9117	66.2939	1.01028
Cre13.g572900		Oligopeptidase A	Protein metabolism	7.46354	16.3178	1.12851	9.92385	19.7482	0.992746	12.4589	17.3021	0.473767
Cre13.g574250		protein.postranslational modification	Protein metabolism	17.7797	12.9669	-0.455401	15.8231	7.61124	-1.05583	17.6848	12.3751	-0.515065
Cre13.g574350		protein.postranslational modification	Protein metabolism	6.67946	3.20237	-1.06059	10.1235	1.19283	-3.08524	9.936	2.29316	-2.11533
Cre13.g580900			Protein metabolism	20.1731	9.46219	-1.09218	22.7973	8.03244	-1.50495	26.9438	11.3461	-1.24776
Cre13.g581450	RPN7	26S proteasome regulatory subunit	Protein metabolism	25.5816	41.2412	0.688982	22.8385	56.7915	1.31421	23.8707	31.849	0.416006
Cre13.g581650	PRPL7	Plastid ribosomal protein L7/L12	Protein metabolism	506.812	431.671	-0.231518	336.416	146.971	-1.19472	430.213	396.521	-0.117656
Cre13.g585100			Protein metabolism	12.214	41.3734	1.76017	20.6505	79.0407	1.93642	17.7321	67.7786	1.93446
Cre13.g603900			Protein metabolism	35.0321	43.082	0.298406	14.4918	41.0829	1.50331	24.9183	45.5972	0.871737
Cre13.g604350		protein.postranslational modification	Protein metabolism	15.5663	11.8599	-0.392328	22.4029	3.6136	-2.63218	18.5222	8.26694	-1.16383
Cre13.g606000	EFG7	Elongation factor-like protein	Protein metabolism	3.41482	8.97962	1.39485	4.81928	10.7912	1.16296	6.38277	22.098	1.79166
Cre14.g610950	PBD1	20S proteasome beta subunit D, type 2	Protein metabolism	44.6539	77.6618	0.798417	38.054	140.981	1.88939	34.0835	58.1496	0.770695
Cre14.g612000		protein.postranslational modification	Protein metabolism	72.8363	53.9861	-0.432068	57.4307	25.5589	-1.16799	64.9028	28.4393	-1.19039
Cre14.g612700	FAP50	Flagellar Associated Protein	Protein metabolism	17.0319	4.65065	-1.87274	9.59523	0.538639	-4.15493	14.1581	1.21429	-3.54345
Cre14.g614100	GTR26	Dolichyl-diphosphooligosaccharide-protein glycosyltransferase	Protein metabolism	16.7525	32.3754	0.950523	5.85807	27.6629	2.23946	6.66106	21.4752	1.68885
Cre14.g615000			Protein metabolism	8.5593	17.9661	1.06971	7.41856	18.7689	1.33913	6.38863	15.7048	1.29763
Cre14.g615100			Protein metabolism	2.58811	5.55369	1.10155	3.51983	14.6863	2.0609	3.54939	5.8892	0.730502
Cre14.g615600	SDR35	Putative serine esterase	Protein metabolism	5.41504	84.9271	3.97118	9.79765	228.929	4.54632	10.7014	159.077	3.89385
Cre14.g617600	DEG9	DegP-type protease	Protein metabolism	25.7277	11.9279	-1.10898	22.5942	8.66942	-1.38195	39.4625	15.6714	-1.33235
Cre14.g619166	CSK6	casein kinase II subunit alpha (CSNK2A)	Protein metabolism	10.196	15.4824	0.602626	6.71379	14.6746	1.12812	7.70169	14.34	0.896799
Cre14.g619550	POA7	20S proteasome alpha subunit G	Protein metabolism	17.2398	29.8028	0.789708	7.64851	36.2986	2.24666	8.67327	19.6962	1.18327
Cre14.g625050		protein.postranslational modification	Protein metabolism	16.4767	11.7997	-0.481683	20.4479	10.1287	-1.0135	22.076	10.1191	-1.12539
Cre14.g625400	RPT1	26S proteasome regulatory subunit	Protein metabolism	25.432	55.649	1.12971	17.0327	94.4272	2.4709	20.1124	44.012	1.12981
Cre14.g632775	RPN5	26S proteasome regulatory subunit N5 (PSMD12, RPN5)	Protein metabolism	13.2261	28.1289	1.08866	9.59554	36.3308	1.92076	12.0237	17.1164	0.509495
Cre16.g648350			Protein metabolism	3.99616	14.5449	1.86383	5.48499	19.4871	1.82896	6.99518	17.1081	1.29025
Cre16.g649100		protein.postranslational modification	Protein metabolism	31.9982	20.5118	-0.641532	34.5209	6.00137	-2.52411	37.3389	11.9631	-1.64209
Cre16.g659400			Protein metabolism	32.6957	42.5721	0.380808	18.7999	49.812	1.40576	28.1608	39.8313	0.500216
Cre16.g661100	MAPK7	Mitogen-Activated Protein Kinase	Protein metabolism	21.0917	10.7229	-0.975986	14.2437	2.46059	-2.53325	18.6592	4.85059	-1.94366
Cre16.g661550		5' nucleotidase, deoxy (Pyrimidine), cytosolic type C protein (NT5C) (NT5C)	Protein metabolism	12.8943	5.15087	-1.32385	7.09437	4.54185	-0.643395	9.47589	5.9669	-0.667279
Cre16.g663500	RPN10	26S proteasome regulatory subunit	Protein metabolism	7.72329	23.1789	1.58553	8.36278	44.7469	2.41973	5.49471	16.7716	1.60991
Cre16.g664801			Protein metabolism	6.01171	8.04983	0.421183	4.52083	12.7934	1.50074	4.72186	12.142	1.36258
Cre16.g671050		ubiquitin-specific protease 17	Protein metabolism	12.3035	6.05063	-1.02391	13.2922	3.54498	-1.90673	16.9206	5.27196	-1.68237
Cre16.g672602		Serine/threonine protein kinase	Protein metabolism	5.41075	9.11822	0.752923	15.2878	7.2679	-1.07277	13.3383	8.84995	-0.591835
Cre16.g675150		protein.postranslational modification	Protein metabolism	29.6998	25.1679	-0.238866	42.0176	15.6689	-1.4231	30.8825	21.96	-0.491915
Cre16.g675350			Protein metabolism	11.0508	33.3342	1.59285	6.44298	31.318	2.28119	9.65149	20.1818	1.06423
Cre16.g675650			Protein metabolism	35.198	54.0444	0.618649	9.05712	27.1551	1.5841	14.7835	34.3788	1.21753
Cre16.g676197	RPN1	26S proteasome regulatory subunit	Protein metabolism	3.81863	9.27332	1.28003	3.7608	14.6681	1.96358	3.95748	7.34482	0.892146
Cre16.g676850		protein.degradation	Protein metabolism	9.45104	11.3438	0.263364	5.17071	11.0107	1.09047	8.19266	12.9427	0.659729
Cre16.g678600			Protein metabolism	5.81865	12.546	1.10847	1.68657	15.4965	3.19978	2.48572	10.764	2.11448
Cre16.g680700			Protein metabolism	44.4054	161.054	1.85874	6.6885	37.6848	2.49423	12.0981	49.8458	2.04269
Cre16.g683793		Protein required for normal rRNA processing	Protein metabolism	30.5892	7.99127	-1.93652	19.3531	5.64431	-1.77769	29.8426	13.4114	-1.15391
Cre16.g684400	CDKL	cyclin-dependent kinase-like [EC:2.7.11.22] (CDKL)	Protein metabolism	9.72681	14.2102	0.546891	28.6695	3.39465	-3.07818	33.7939	12.9533	-1.38344
Cre16.g685250		protein.degradation.subtilases	Protein metabolism	8.3511	4.71375	-0.82509	10.0924	1.38092	-2.86957	11.4009	3.28336	-1.79591
Cre16.g689550	PTK8	Putative tyrosine kinase	Protein metabolism	15.7683	51.8534	1.71741	18.1107	94.6849	2.38629	18.183	64.9703	1.83719
Cre17.g697300			Protein metabolism	9.27822	3.4328	-1.43446	14.5194	1.86052	-2.96421	15.5318	2.04425	-2.92558
Cre17.g697650			Protein metabolism	3.6714	13.5049	1.87908	0.749293	7.97642	3.41214	1.18769	7.42365	2.64397
Cre17.g705400	POA1	20S proteasome alpha subunit A	Protein metabolism	10.4938	14.7382	0.490031	7.19525	24.1951	1.7496	6.27268	12.5617	1.00188
Cre17.g707650		protein.postranslational modification	Protein metabolism	17.4301	9.65242	-0.852618	29.1647	11.1521	-1.38691	38.4261	12.544	-1.61509
Cre17.g708300	RPN12	26S proteasome regulatory subunit	Protein metabolism	13.1757	21.2507	0.689633	9.70911	43.1704	2.15263	8.44796	21.103	1.32077
Cre17.g710150	RPT4	26S proteasome regulatory subunit	Protein metabolism	18.6803	33.7215	0.852148	15.6205	53.2674	1.76981	17.2449	26.5578	0.622964
Cre17.g717100		protein.postranslational modification	Protein metabolism	24.3673	16.7199	-0.543382	21.1607	5.11361	-2.04897	25.5792	9.68602	-1.401
Cre17.g718500	GLE1	Matrix metalloproteinase, gamete lytic enzyme (G-lysin)	Protein metabolism	30.9131	16.6231	-0.895031	23.0099	6.92294	-1.7328	29.849	9.13256	-1.70859
Cre17.g719325		dishevelled associated activator of morphogenesis, isoform D, Non-specific serine/threonine protein kinase	Protein metabolism	1.33226	0.257266	-2.37254	65.1921	2.44752	-4.73531	66.1013	11.7291	-2.49458
Cre17.g719450		protein.postranslational modification	Protein metabolism	6.49891	3.10577	-1.06525	12.4231	0.686834	-4.17692	24.1171	5.07955	-2.24728
Cre17.g720150		Gametolysin peptidase M11 (Peptidase_M11),Non-specific serine/threonine protein kinase	Protein metabolism	3.98558	1.58768	-1.32786	10.9933	0.158439	-6.11655	23.4915	1.60445	-3.87198
Cre17.g722200	MRPL11	Mitochondrial ribosomal protein L11	Protein metabolism	3.12607	6.21949	0.992447	4.05949	13.3196	1.71418	3.37418	6.75083	1.00053
Cre17.g723300		protein.postranslational modification	Protein metabolism	13.7335	12.4335	-0.143466	11.9017	5.58451	-1.09167	14.4995	10.9415	-0.406196
Cre17.g723650	ATO1	Acetyl-CoA acyltransferase	Protein metabolism	127.032	221.04	0.799112	21.4636	114.358	2.41359	49.7457	146.746	1.56067
Cre17.g724350	POA5	20S proteasome alpha subunit E	Protein metabolism	7.72377	13.2508	0.778706	5.58867	18.7659	1.74754	5.59331	10.2519	0.874109
Cre17.g726050			Protein metabolism	8.4878	12.2907	0.534106	5.79454	20.1025	1.79461	5.74368	9.6475	0.74818
Cre17.g727950	RPN2	26S proteasome regulatory subunit	Protein metabolism	5.36704	15.3397	1.51507	3.97106	21.6147	2.44442	4.05196	11.3739	1.48904
Cre17.g734516	RPN9	26S proteasome regulatory subunit	Protein metabolism	16.6523	30.5366	0.874822	16.47	43.3458	1.39605	14.6799	21.6505	0.560557
Cre17.g735550			Protein metabolism	63.6148	17.821	-1.83578	28.8248	2.83396	-3.34642	44.2284	5.1628	-3.09875
Cre17.g737350			Protein metabolism	46.3241	94.2525	1.02477	20.5373	121.593	2.56574	39.6455	99.6086	1.32911
Cre17.g738100		Non-specific serine/threonine protein kinase / Threonine-specific protein kinase	Protein metabolism	40.609	16.8253	-1.27116	35.5411	11.2542	-1.65903	46.0178	10.7982	-2.09141
Cre17.g739250		protein.postranslational modification	Protein metabolism	23.6491	14.877	-0.668705	12.3284	5.28308	-1.22254	34.2173	20.69	-0.725791
Cre26.g756797			Protein metabolism	13.4859	22.772	0.755804	10.6508	32.818	1.62352	11.9742	17.7604	0.568727
Cre01.g019250	SNE1	Putative dTDP-glucose 4-6-dehydratase	Redox	21.8609	40.7716	0.899215	9.04932	22.4862	1.31316	12.5439	24.5316	0.967651
Cre01.g033300	Ferritin_2	Ferritin-like domain (Ferritin_2)	Redox	13.6716	1944.15	7.15182	3.70443	2467.68	9.37969	37.9787	2195.9	5.85348
Cre01.g033550	PDI2	Protein disulfide isomerase	Redox	9.54117	20.8115	1.12514	3.89666	13.3258	1.77391	4.03231	12.2773	1.60632
Cre01.g037800	TRX21	ATP binding protein	Redox	19.9683	9.66397	-1.04703	25.9564	6.31623	-2.03895	21.8565	7.66256	-1.51216
Cre01.g038950	SELM1	15 KDA SELENOPROTEIN,Sep15/SelM redox domain	Redox	18.5467	13.4425	-0.464363	33.3338	12.6784	-1.39461	21.1502	12.5141	-0.757124
Cre01.g052250	TRX1,TRXx	Thioredoxin x	Redox	78.0412	38.2401	-1.02915	49.2595	19.4134	-1.34335	57.3508	38.0585	-0.591595
Cre01.g054150	NTR4	NADPH-dependent thioredoxin reductase	Redox	13.5793	22.363	0.719707	7.57231	19.2323	1.34472	10.5952	21.7394	1.0369
Cre02.g077100	GSH1	Glutathione synthetase	Redox	23.9313	33.9503	0.504528	17.8128	39.544	1.15054	20.1761	34.0762	0.756117
Cre02.g078300	GPX1	Glutathione peroxidase, selenoprotein	Redox	99.9135	6.39265	-3.96619	62.6449	5.04875	-3.6332	44.823	21.2743	-1.07513
Cre02.g087700	APX1	Ascorbate peroxidase	Redox	45.4511	105.088	1.20921	52.8794	145.189	1.45715	44.614	151.258	1.76144
Cre02.g088200	PDI1	Protein disulfide isomerase 1	Redox	38.0815	74.2721	0.963729	28.3734	59.9095	1.07825	31.3135	45.1213	0.527021
Cre02.g093600	TEH3	Thioesterase superfamily (4HBT)	Redox	5.28372	71.6734	3.76181	10.8286	290.282	4.74453	7.93011	74.7354	3.23638
Cre02.g093750	NRX2	Nucleoredoxin 2	Redox	16.3875	33.547	1.03359	82.7922	25.3634	-1.70675	72.3777	21.0914	-1.77889
Cre02.g093800	NRX3	Nucleoredoxin	Redox	58.4416	84.2459	0.527611	269.321	51.8233	-2.37766	205.686	53.8245	-1.93411
Cre02.g094100	NRX1	Nucleoredoxin 1	Redox	8.11198	12.3742	0.609213	6.37367	16.5127	1.37338	8.7813	14.3158	0.705106
Cre02.g096150	MSD1	Mn superoxide dismutase	Redox	55.223	90.0073	0.704773	23.0119	67.9735	1.56259	26.2883	72.3835	1.46124
Cre02.g098850	NTR2	NADPH dependent thioredoxin reductase	Redox	3.83074	11.0559	1.52912	3.364	7.03487	1.06434	5.05476	9.5629	0.919806
Cre02.g114500		Phosphoethanolamine/phosphocholine phosphatase / PHOSPHO1	Redox	7.66136	9.10287	0.24872	11.8179	5.25813	-1.16835	10.4787	6.82108	-0.619388
Cre03.g144787		Protein-disulfide reductase / Protein disulfide reductase	Redox	4.61459	8.10929	0.813372	4.03264	10.0415	1.31618	4.11775	9.30166	1.17563
Cre03.g154950	GST6	putative glutathione S-transferase (ECM4)	Redox	0.932402	5.92994	2.66899	0.828419	12.4904	3.91431	0.984534	5.77736	2.5529
Cre03.g156550		Domain found in Dishevelled, Egl-10, and Pleckstrin (DEP),involved in G-protein signalling pathways.	Redox	1.63718	7.30293	2.15726	1.32612	23.1612	4.12642	1.59628	15.1173	3.24341
Cre03.g166050	SBD1	Selenium binding protein	Redox	11.6218	48.166	2.05119	10.3617	40.8048	1.97747	8.78259	37.5184	2.09488
Cre03.g179500			Redox	3.39733	0.65616	-2.37228	12.0535	0.779847	-3.95012	24.8603	0.334478	-6.21579
Cre03.g202950	TRX14	EF-hand domain pair/Thioredoxin domain	Redox	35.0634	28.3287	-0.307702	17.8578	6.52686	-1.45209	26.2463	17.3293	-0.598896
Cre04.g218750	THB4	Truncated hemoglobin	Redox	10.8099	7.34931	-0.556669	20.1218	8.66857	-1.2149	18.0646	8.00584	-1.17404
Cre04.g230928		thiol oxidase (QSOX)	Redox	10.7392	15.7538	0.552811	18.4591	4.04105	-2.19152	16.957	8.95402	-0.921278
Cre06.g261500	CPLD58	Glutathione S-transferase, N-terminal domain	Redox	4.9456	7.39474	0.580354	6.35083	14.5632	1.19731	9.94326	14.4641	0.540682
Cre06.g262100	GSR1	Glutathione reductase	Redox	6.40817	16.7664	1.38759	2.46272	12.7127	2.36795	4.92914	17.1346	1.79751
Cre06.g263300		Peroxisomal biogenesis factor 11 (PEX11)	Redox	52.6294	81.3104	0.62757	14.7846	73.195	2.30765	21.7323	83.8332	1.94768
Cre06.g263550	LCI7	R53.5-related protein, redox-regulatory protein FAM213A	Redox	7.57767	150.888	4.31558	10.4667	599.43	5.83972	13.6216	322.001	4.56309
Cre06.g271200			Redox	11.7139	5.21829	-1.16657	6.92397	5.40954	-0.356094	9.62082	6.55381	-0.553826
Cre06.g278096	SELU1	Selenoprotein U	Redox	19.8814	3.74626	-2.4079	13.2355	4.80092	-1.46303	16.3547	10.5004	-0.639262
Cre06.g278800		Peroxisomal membrane protein MPV17 and related proteins	Redox	17.8678	25.9981	0.54105	6.92879	15.7138	1.18136	9.29208	20.1092	1.11378
Cre06.g299700	SOUL1	SOUL heme-binding protein	Redox	0.405238	25.2681	5.96241	0.386635	49.3655	6.99639	0.874426	38.6942	5.46764
Cre07.g326600	PDIA6	protein disulfide-isomerase A6 (PDIA6, TXNDC7)	Redox	0.725983	11.1834	3.94528	1.09947	4.58085	2.0588	1.41262	5.84827	2.04963
Cre07.g342100	GST	Glutathione S-transferase	Redox	4.22672	120.895	4.83808	4.26146	215.143	5.65781	8.71293	205.82	4.56208
Cre07.g346800	FAO8	FAD NAD binding oxidoreductases	Redox	10.9995	22.6047	1.03919	1.24887	7.54411	2.59473	3.36055	17.4594	2.37723
Cre08.g368400	NTR1	NADPH-dependent thioredoxin reductase, selenoprotein	Redox	14.0237	4.63234	-1.59805	16.708	6.52044	-1.3575	17.5537	8.72366	-1.00877
Cre08.g380300	MSRA3	Peptide methionine sulfoxide reductase	Redox	2.47197	41.8841	4.08267	2.00265	108.914	5.76514	2.22885	67.6788	4.92433
Cre09.g389250	AOF1	Amine oxidase, flavin-containing,Non-specific polyamine oxidase EC 1.5.3.17	Redox	29.7953	12.2422	-1.28323	26.8344	10.9947	-1.28727	40.8202	24.7759	-0.720346
Cre09.g391900	TRX5	Cytosolic thioredoxin h1, TRX5 TRXH TRXh2	Redox	385.072	561.451	0.544031	481.859	1348.79	1.48499	308.331	724.65	1.23281
Cre09.g396252	GSR2	Glutathione reductase	Redox	15.4661	18.7791	0.280017	5.77046	14.0327	1.28204	9.78137	15.9506	0.705505
Cre09.g397702	unknown	unknown	Redox	90.1501	88.6784	-0.0237465	62.5597	18.4073	-1.76495	89.9798	60.0862	-0.582566
Cre09.g399030	HPD2	4-hydroxyphenylpyruvate dioxygenase	Redox	47.1924	110.089	1.22204	27.9403	324.752	3.53892	17.8855	130.492	2.8671
Cre09.g401515	unknown	FAD/NAD(P)-binding oxidoreductase	Redox	17.5527	38.04	1.11583	6.93236	31.958	2.20476	9.7818	41.5172	2.08554
Cre09.g401886	APX	L-ascorbate peroxidase, heme-containing	Redox	10.8391	20.7924	0.939817	3.99133	13.45	1.75267	7.01034	18.4178	1.39355
Cre09.g414000	VTE8	Homogentisate geranylgeranyltransferase / HGGT, VTE8 HPT1	Redox	8.21171	13.7025	0.738689	1.92239	12.0866	2.65243	2.18106	13.1329	2.59008
Cre10.g440850	GPX4	Glutathione peroxidase	Redox	6.37984	6.97431	0.12853	12.8681	5.63694	-1.19081	13.5022	5.21099	-1.37357
Cre10.g456750	DAR1	Glutathione dehydrogenase (ascorbate)	Redox	25.3292	47.4451	0.905458	25.4092	114.541	2.17243	22.0078	60.4322	1.4573
Cre10.g458450	GPX5	Glutathione peroxidase	Redox	81.4052	1099.15	3.75513	3.47853	70.8728	4.34868	16.3124	202.698	3.63529
Cre10.g464850	MSRA5	Peptide methionine sulfoxide reductase	Redox	5.2352	11.6285	1.15135	3.71674	32.421	3.12482	4.37197	11.7496	1.42626
Cre11.g467538	GOX8	Glyoxal or galactose oxidase	Redox	19.8029	6.08388	-1.70265	6.11786	0.471931	-3.69638	14.7462	0.863978	-4.0932
Cre12.g540500	CGL108	Peroxisomal biogenesis factor 11 (PEX11)	Redox	14.7312	16.3466	0.150117	3.57619	13.4489	1.91099	6.48729	15.792	1.28351
Cre12.g553700	GST/PDO2	GLUTATHIONE S-TRANSFERASE KAPPA	Redox	9.79012	28.4957	1.54135	16.3853	80.9256	2.30419	15.6743	37.8247	1.27093
Cre12.g559800	GST10	MICROSOMAL GLUTATHIONE S-TRANSFERASE	Redox	31.9568	90.7683	1.50607	5.73285	45.48	2.98791	9.13781	53.2359	2.54248
Cre13.g566850	SOUL2	SOUL heme-binding protein	Redox	2.91624	200.134	6.10071	1.66343	280.214	7.39623	5.23338	281.852	5.75105
Cre13.g588150	VTC2	2.7.7.69 - GDP-L-galactose phosphorylase	Redox	17.2988	97.6758	2.49733	52.6054	310.679	2.56214	48.7229	155	1.6696
Cre13.g605150	MSD2	Mn superoxide dismutase	Redox	14.0796	30.8941	1.13372	22.4239	48.8411	1.12306	22.366	46.5637	1.0579
Cre14.g624350	VTE6	MPBQ/MSBQ methyltransferase [EC:2.1.1.295]	Redox	15.3028	10.8741	-0.492899	21.5508	9.55917	-1.17278	25.2452	13.227	-0.932517
Cre15.g636800	GST12	Glutathione transferase / S-(hydroxyalkyl)glutathione lyase	Redox	29.078	70.663	1.28103	39.1179	123.721	1.66119	30.355	104.03	1.77699
Cre16.g654250	Prx6	peroxiredoxin-6	Redox	4.79259	10.7717	1.16837	7.34744	14.2441	0.955054	8.87303	13.2374	0.577126
Cre16.g659300		Cytochrome b5 protein	Redox	2.34141	2.77413	0.244656	4.2617	18.5493	2.12186	3.45066	10.6787	1.6298
Cre16.g672800	GMP1	GDP-D-mannose pyrophosphorylase	Redox	46.3198	50.0317	0.111214	47.5848	17.1789	-1.46987	58.727	19.7799	-1.56999
Cre16.g688550	GST1	Glutathione S-transferase	Redox	18.5039	49.5087	1.41985	3.63131	194.902	5.74612	4.73697	36.5146	2.94644
Cre16.g692751	PDI3	thioredoxin domain-containing protein 5 (TXNDC5, ERP46)	Redox	13.4237	14.4898	0.110251	5.41761	13.3101	1.29679	5.02828	9.5644	0.927609
Cre17.g698650	GTP1	Gamma-glutamyl transpeptidase	Redox	3.24199	3.85386	0.249425	11.353	3.05316	-1.8947	10.9099	4.51217	-1.27374
Cre17.g723050		Flavin-containing monooxygenase / Ziegler's enzyme	Redox	11.4554	8.71744	-0.394046	17.3559	1.51232	-3.52059	15.5997	4.86398	-1.68131
Cre17.g729950	SRX1	Sulfiredoxin / Peroxiredoxin-(S-hydroxy-S-oxocysteine) reductase	Redox	8.01172	39.3818	2.29734	13.185	150.826	3.51592	9.33461	70.2529	2.9119
Cre03.g207800	ADH5	Cinnamyl-alcohol dehydrogenase / CAD,ko00940 Phenylpropanoid苯丙烷 biosynthesis	Secondary metabolism	54.4404	381.721	2.80977	199.043	1359.23	2.77164	122.39	683.792	2.48207
Cre04.g215050		Beta-carotene hydroxylase, putative chloroplast precursor	Secondary metabolism	13.5588	3.17149	-2.09599	15.5681	2.48315	-2.64835	23.5373	5.83052	-2.01325
Cre12.g500150	ALD5	aldehyde dehydrogenase (NAD+) [EC:1.2.1.3]	Secondary metabolism	12.6596	36.753	1.53763	3.25245	11.2073	1.78484	4.26599	18.3617	2.10575
Cre14.g623650	ADH7	Alcohol dehydrogenase (NADP(+)) / Aldehyde reductase (NADPH)	Secondary metabolism	1.67445	147.551	6.46138	2.11092	709.97	8.39374	8.51521	403.169	5.5652
Cre01.g016300			Signalling	12.9299	34.9531	1.43471	46.6228	40.8063	-0.192244	50.9494	35.8349	-0.5077
Cre01.g030800	CSN2	COP9 signalosome subunit	Signalling	8.12779	11.9308	0.553758	5.71575	12.28	1.1033	6.61625	8.7628	0.405378
Cre01.g038400	CRT2	Calreticulin 2, calcium-binding protein	Signalling	116.22	296.985	1.35353	130.922	431.063	1.71919	112.193	286.989	1.35502
Cre01.g040450	HDT1	Histidine-aspartic acid phosphotransferase	Signalling	28.908	17.1126	-0.75641	21.4589	9.96035	-1.10731	22.1918	17.0383	-0.381247
Cre02.g091950	CYG45	Adenylate/guanylate cyclase	Signalling	18.3785	10.3505	-0.828317	10.5448	2.0035	-2.39593	12.414	6.1684	-1.009
Cre02.g094350		importin alpha isoform 6	Signalling	12.7202	8.8645	-0.521016	10.5735	3.04962	-1.79375	12.2281	5.07527	-1.26865
Cre02.g100450	CYG20	Adenylate/guanylate cyclase	Signalling	10.2448	10.4286	0.0256547	13.884	1.4484	-3.26089	8.33555	5.09261	-0.710871
Cre02.g114100	PDE22	3',5'-cyclic-nucleotide phosphodiesterase	Signalling	41.8594	42.6205	0.0259987	49.6817	15.3371	-1.69569	55.2876	28.1344	-0.974621
Cre02.g119850	PDE9	3',5'-cyclic-nucleotide phosphodiesterase	Signalling	20.5899	15.5674	-0.403412	21.0407	6.50274	-1.69406	25.914	14.021	-0.886145
Cre02.g143350	PDE6	3',5'-cyclic-nucleotide phosphodiesterase,[EC:3.1.4.17],ko00230,Purine metabolism,phototransduction	Signalling	10.947	6.64168	-0.720914	16.4572	0.7995	-4.36348	17.923	3.24488	-2.46558
Cre02.g143400		3',5'-cyclic-nucleotide phosphodiesterase / Cyclic AMP phosphodiesterase,hydrolyze some nucleoside 3',5'-cyclic phosphate to some nucleoside 5'-phosphate thus controlling the cellular levels of the cyclic second messengers and the rates of their degradation.	Signalling	5.92647	2.15585	-1.45891	11.3337	0.113753	-6.63856	12.8999	1.40742	-3.19624
Cre02.g144350		Small Rab-related GTPase	Signalling	22.0905	6.15041	-1.84467	8.23011	2.48718	-1.7264	11.1018	3.37007	-1.71994
Cre03.g170200		signalling.calcium	Signalling	42.8583	28.3018	-0.59868	25.3342	11.6457	-1.12129	33.6814	16.9364	-0.991827
Cre03.g178350	FAP272	Flagellar Associated Protein similar to calmodulin	Signalling	31.36	5.22801	-2.58459	22.7094	1.39333	-4.02668	21.5653	2.13906	-3.33366
Cre03.g200050			Signalling	9.59879	10.3389	0.107153	10.2965	24.2347	1.23492	7.77312	11.392	0.551461
Cre03.g210177		signalling.calcium	Signalling	25.8485	16.3528	-0.660545	30.7694	8.88637	-1.79183	25.8994	19.2994	-0.424362
Cre05.g246150	CYG13	Adenylate/guanylate cyclase	Signalling	21.666	10.9443	-0.985248	48.428	2.63275	-4.2012	37.7478	10.1126	-1.90024
Cre06.g252300	PDK1	Pyruvate dehydrogenase kinase	Signalling	34.0157	45.2204	0.410772	5.92073	34.8957	2.5592	15.0875	30.7466	1.02707
Cre06.g260550	CYG1	Adenylate/guanylate cyclase	Signalling	1.06043	8.41098	2.98763	3.79918	21.0449	2.46971	5.55425	19.9469	1.8445
Cre06.g269050			Signalling	13.4677	32.7744	1.28307	3.01754	7.37108	1.2885	5.26909	22.3202	2.08272
Cre06.g278209	PRL8	Predicted extracellular protein	Signalling	40.3309	22.1914	-0.861884	47.3307	16.2222	-1.54481	57.1614	20.538	-1.47674
Cre06.g278234			Signalling	12.5599	5.53417	-1.18239	9.64772	0.883461	-3.44895	10.7849	1.91171	-2.49608
Cre06.g289400	PDE11	3',5'-cyclic-nucleotide phosphodiesterase	Signalling	17.0821	12.3308	-0.470211	24.9852	6.30038	-1.98756	27.2329	13.2896	-1.03506
Cre06.g291900	PHD1	Phosducin-like protein	Signalling	19.9449	18.8491	-0.0815252	54.3189	24.7159	-1.13601	43.6973	21.3683	-1.03207
Cre06.g304800			Signalling	4.77222	9.40616	0.978944	7.99217	17.4807	1.12911	6.14402	11.1145	0.855189
Cre06.g305750			Signalling	3.88945	8.96626	1.20494	8.00903	21.733	1.44019	8.30214	13.1354	0.661905
Cre06.g306050			Signalling	10.2664	30.3775	1.56508	20.8765	71.8505	1.78312	15.6544	40.2551	1.36261
Cre06.g307350			Signalling	2.66966	8.21244	1.62115	5.95329	17.4789	1.55386	4.7209	8.07295	0.774035
Cre07.g321000	CYG14	Adenylate/guanylate cyclase	Signalling	22.0974	11.5303	-0.938445	25.3173	7.01143	-1.85234	31.5612	11.2464	-1.48869
Cre07.g334300	TRP6	Transient receptor potential ion channel protein	Signalling	30.2895	11.2761	-1.42554	22.7663	1.4695	-3.9535	36.2777	2.45923	-3.8828
Cre07.g349700		prestalk a differentiation protein A	Signalling	15.8133	20.649	0.384929	5.95901	16.3358	1.45489	13.381	23.7881	0.830048
Cre07.g357900	calnexin (CANX)钙联蛋白	Calreticulin family	Signalling	8.2187	19.1355	1.21927	9.5545	14.9233	0.643313	13.1034	16.0639	0.293883
Cre09.g387900		inflorescence meristem receptor-like kinase 2	Signalling	54.1673	43.6394	-0.311791	58.0166	24.0944	-1.26777	56.0929	38.0615	-0.559485
Cre09.g388850	ACA1	P-type ATPase/cation transporter, plasma membrane	Signalling	91.9731	35.682	-1.36602	146.488	30.9122	-2.24454	167.602	27.6877	-2.59773
Cre09.g390763		Small Rab-related GTPase	Signalling	44.0722	83.0464	0.914048	67.905	192.052	1.49991	56.6116	119.658	1.07975
Cre09.g396846			Signalling	19.2037	14.56	-0.399372	50.3605	18.6017	-1.43686	49.6094	15.0956	-1.71648
Cre09.g401850		signalling.light	Signalling	6.21263	4.21225	-0.560616	12.1227	3.65243	-1.73078	14.5004	3.99627	-1.85937
Cre09.g413950		Interacting selectively and non-covalently with calcium ions (Ca2+).	Signalling	12.4045	7.41596	-0.742158	10.0292	3.52586	-1.50816	15.2201	5.92225	-1.36176
Cre10.g423850	SRR26	Scavenger receptor cysteine rich (SRCR) protein	Signalling	20.0736	9.64674	-1.05719	3.91815	0.601462	-2.70363	6.65858	1.94578	-1.77486
Cre10.g428678	GID1	tRNA uridine 5-carboxymethylaminomethyl modification enzyme	Signalling	13.0139	6.49696	-1.00222	7.79867	2.95769	-1.39876	13.3408	6.82278	-0.967412
Cre10.g459800		PDZ-domain interacting protein EPI64, contains TBC domain,TBC mainly functions as a specific Rab GAP (GTPases activating proteins) by being used as tools to inactivate specific membrane trafficking events.	Signalling	4.83561	6.52143	0.43149	5.37112	17.8711	1.73433	5.3779	7.96542	0.566707
Cre11.g467593			Signalling	0.358006	1.19735	1.74179	0.160919	32.4133	7.65411	0.187562	2.75954	3.87898
Cre11.g467594			Signalling	0.303885	1.51873	2.32127	0.289596	45.5732	7.298	0.321656	4.02103	3.64398
Cre11.g467601			Signalling	0.266375	0.661818	1.31298	0.42862	15.0225	5.13128	0.283611	1.68835	2.57363
Cre11.g467673	PDE24	3',5'-cyclic-nucleotide phosphodiesterase	Signalling	12.2676	4.82933	-1.34496	15.1464	1.74518	-3.11752	20.5987	5.52167	-1.89938
Cre11.g477400	CYG43	Adenylate/guanylate cyclase	Signalling	18.6073	15.2795	-0.284266	28.8404	4.83045	-2.57786	28.0553	10.0326	-1.48357
Cre12.g505350	ACA2	P-type ATPase/cation transporter, plasma membrane	Signalling	38.9347	19.7784	-0.977133	50.262	4.70146	-3.41829	53.5715	8.63729	-2.63282
Cre12.g509550	PDE5	3',5'-cyclic-nucleotide phosphodiesterase	Signalling	15.6798	9.05025	-0.792881	17.5302	2.99862	-2.54747	16.0071	6.05896	-1.40157
Cre12.g517400		Small Rab-related GTPase	Signalling	32.5719	69.6787	1.09709	70.9728	163.638	1.20517	44.9378	109.457	1.28436
Cre12.g538500			Signalling	32.7507	14.4551	-1.17994	18.3485	7.65396	-1.26139	29.1305	15.9847	-0.865839
Cre12.g559450		extended synaptotagmin突触结合蛋白-related ,GO:0005515 Glycolate oxidase	Signalling	26.532	57.5155	1.11622	6.4836	28.9297	2.15768	12.8677	53.0149	2.04264
Cre13.g564800	CYG67	guanylate cyclase soluble subunit beta (GUCY1B)	Signalling	8.22366	12.9142	0.651108	14.4839	7.13397	-1.02167	13.7748	12.3292	-0.159955
Cre13.g603350	CYG56	Adenylate/guanylate cyclase	Signalling	0.787291	0.0752271	-3.38757	10.2792	0.237818	-5.43373	7.30764	0.89971	-3.02187
Cre13.g605100	PDE20	3',5'-cyclic-nucleotide phosphodiesterase	Signalling	7.22892	13.6327	0.915222	9.61786	23.3051	1.27686	10.6281	23.0005	1.11378
Cre13.g607100	CYG6	Adenylate/guanylate cyclase	Signalling	40.9531	40.4983	-0.0161112	90.432	19.0523	-2.24687	71.7444	34.4185	-1.05968
Cre13.g607200	CYG42	Adenylate/guanylate cyclase	Signalling	7.33004	5.36884	-0.449212	12.2547	3.40811	-1.84628	14.7619	6.0314	-1.29132
Cre14.g612200	CYG16	Adenylate/guanylate cyclase	Signalling	24.2789	7.00265	-1.79373	26.5378	2.13221	-3.63763	20.1346	4.56926	-2.13964
Cre14.g617650	PDE1	3',5'-cyclic-nucleotide phosphodiesterase	Signalling	8.48171	2.16851	-1.96765	12.1361	0.907371	-3.74147	15.7183	1.51978	-3.3705
Cre14.g619400		G protein-coupled receptor-related	Signalling	27.5503	54.7933	0.99193	15.0008	41.6666	1.47385	22.9406	49.8062	1.11842
Cre15.g639150		LETM1 and EF-hand domain-containing protein 1, mitochondrial (LETM1, MDM38)	Signalling	5.56717	18.4504	1.72864	0.859897	12.1065	3.81548	1.78783	11.0426	2.6268
Cre16.g663400		Low-CO2-inducible membrane protein	Signalling	32.2861	27.3273	-0.240571	30.0219	10.645	-1.49584	28.8874	16.0863	-0.844608
Cre16.g663450		Low-CO2-inducible membrane protein	Signalling	21.5925	22.4704	0.0574998	14.6059	1.96064	-2.89716	9.74188	3.99451	-1.28618
Cre16.g678350			Signalling	22.6513	10.3575	-1.12892	14.7629	3.93422	-1.90783	17.2894	3.82894	-2.17487
Cre16.g680500		CALCIUM BINDING PROTEIN	Signalling	15.1823	13.3997	-0.180182	18.7999	4.5932	-2.03315	19.4675	8.44141	-1.20551
Cre16.g688638	CYG33	Adenylate/guanylate cyclase	Signalling	36.0641	26.2092	-0.460493	23.6936	6.71857	-1.81827	39.1585	18.7584	-1.06179
Cre16.g691500	ARHGAP1	signalling.G-proteins.Rho GTPase-activating protein 1 (ARHGAP1, CDC42GAP),CRAL-TRIO domain	Signalling	7.04781	25.0619	1.83025	7.27878	44.6266	2.61614	8.15661	31.3237	1.94121
Cre17.g720500		signalling.phosphinositides.phosphatidylinositol-4-phosphate 5-kinase	Signalling	38.3148	23.923	-0.679504	25.1425	8.0215	-1.64818	61.6474	28.2686	-1.12484
Cre17.g725350		signalling.calcium	Signalling	18.9087	29.9634	0.664149	15.732	35.4566	1.17236	17.3391	30.5419	0.816763
Cre17.g737050		TBC1 DOMAIN FAMILY MEMBER GTPASE-ACTIVATING PROTEIN	Signalling	8.68385	20.3609	1.2294	13.9254	70.2452	2.33468	12.9046	34.1597	1.40441
Cre17.g741150		signalling.receptor kinases.leucine rich repeat XI	Signalling	13.1091	9.87046	-0.409383	18.0875	6.64124	-1.44547	31.7986	15.6377	-1.02394
Cre01.g028850		Rhodanese-related sulfurtransferase	S-metabolism	60.7925	17.6443	-1.78469	187.122	56.0959	-1.73801	118.606	46.2458	-1.35878
Cre04.g217910		ctx-related type i transmembrane protein,Rhodanese-related sulfurtransferase	S-metabolism	7.19705	16.9333	1.23439	5.0791	13.2835	1.38699	8.14582	30.999	1.92809
Cre08.g380000	UMM7	SULFATASE MODIFYING FACTOR 1, 2	S-metabolism	83.8819	243.425	1.53705	73.7645	614.396	3.05817	94.5732	370.713	1.9708
Cre13.g573250	K02439	Thiosulfate sulfurtransferase / Thiosulfate thiotransferase [EC:2.8.1.1]	S-metabolism	132.179	102.65	-0.364765	177.262	70.779	-1.32449	122.781	89.4639	-0.456713
Cre14.g630950	K02439	Thiosulfate sulfurtransferase / Thiosulfate thiotransferase [EC:2.8.1.1]	S-metabolism	12.7247	24.7539	0.960031	7.93879	18.5364	1.22337	7.4251	15.3374	1.04657
Cre16.g693202	K00392	sulfite reductase (ferredoxin) (sir) [EC:1.8.7.1]	S-metabolism	16.9437	39.01	1.2031	9.80853	37.1957	1.92303	16.7381	37.8591	1.17751
Cre01.g045650	ZNJ3	DnaJ-like zinc-finger protein	Stress	19.3509	36.2816	0.906838	20.0262	48.6855	1.2816	21.349	31.0744	0.541558
Cre02.g080650	HSP90B	Endoplasmic reticulum associated heat shock protein 90B	Stress	5.81238	16.0864	1.46864	17.5491	17.9875	0.0355951	16.0683	15.6098	-0.0417624
Cre02.g084400	PHX4	prolyl 4-hydroxylase alpha subunit	Stress	3.76947	0.746465	-2.33621	10.9834	0.187035	-5.87587	19.2563	0.361788	-5.73404
Cre02.g090850	CLPB3	ClpB chaperone, Hsp100 family	Stress	10.0438	29.5463	1.55667	5.76659	31.493	2.44924	5.20957	23.3015	2.16118
Cre02.g095097		Peptidyl-prolyl cis-trans isomerase, FKBP-type	Stress	8.13819	4.93329	-0.722156	10.9558	3.93806	-1.47614	10.469	6.88011	-0.605626
Cre03.g178450	CPN10	Chaperonin 10	Stress	38.489	94.2883	1.29263	67.1652	254.8	1.92358	46.3235	141.248	1.60842
Cre03.g178500	RIB43	Flagellar protofilament ribbon protein	Stress	17.7367	7.67373	-1.20874	13.1093	2.117	-2.6305	13.203	3.16364	-2.06121
Cre03.g189950	HOP1	HSP70-HSP90 organizing protein	Stress	10.394	39.9122	1.94108	21.7326	79.9718	1.87963	21.6274	47.2593	1.12774
Cre06.g250100	HSP70B	Heat shock protein 70B	Stress	145.608	217.013	0.575694	178.728	407.354	1.18852	160.618	300.985	0.906056
Cre06.g251716	unknown	unknown	Stress	5.4814	3.65373	-0.585176	15.6609	4.71452	-1.73198	18.4392	4.37908	-2.07407
Cre06.g269752	TRX15	THIOREDOXIN M4, CHLOROPLASTIC	Stress	14.8535	9.58112	-0.632539	11.4529	4.99628	-1.19679	10.7451	6.87961	-0.643285
Cre06.g309100	CPN60C	Chaperonin 60C	Stress	19.5277	86.9953	2.15541	67.2413	210.008	1.64303	56.6314	150.529	1.41037
Cre07.g320150	ERJ1	DnaJ-like protein, ER-targeted	Stress	7.27007	12.6902	0.803671	5.22319	18.2968	1.80859	6.30798	13.9215	1.14207
Cre07.g327450	DNJ34	DnaJ-like protein	Stress	29.5111	87.3655	1.56581	25.8802	38.289	0.565083	27.8698	49.4528	0.827349
Cre07.g329800		Heat shock factor binding protein 1	Stress	23.5454	10.4748	-1.16852	14.5891	3.04654	-2.25965	13.62	3.9052	-1.80226
Cre07.g341550		telomerase-binding protein p23 HSP90 co-chaperone	Stress	5.58672	22.8576	2.0326	15.2394	36.7585	1.27027	9.37891	24.2395	1.36986
Cre08.g372100	HSP70A	Heat shock protein 70A	Stress	260.602	725.917	1.47795	408.487	1569.35	1.94181	452.086	922.61	1.02912
Cre09.g386750	HSP90A	Heat shock protein 90A	Stress	275.124	901.274	1.71188	446.141	1803.49	2.01522	433.085	963.759	1.15402
Cre09.g387245	STT3B	dolichyl-diphosphooligosaccharide--protein glycosyltransferase subunit STT3B	Stress	11.334	28.3721	1.32382	4.32211	17.5323	2.02021	6.51292	21.6552	1.73334
Cre09.g391500	ATG9	autophagy-related protein 9 (ATG9)	Stress	10.5862	10.1137	-0.0658693	15.0354	3.25027	-2.20973	11.6804	6.5374	-0.837303
Cre09.g393200	HSP70C	Heat shock protein 70C	Stress	16.9341	61.8078	1.86786	40.2793	129.39	1.68361	40.2894	98.3442	1.28744
Cre09.g416750	CCT2	T-complex protein 1, beta subunit	Stress	33.4681	45.4333	0.440964	24.2674	55.1913	1.18542	29.2838	38.696	0.402084
Cre10.g420100	DNJ35	DnaJ-like protein	Stress	5.68245	10.179	0.841011	7.6007	16.5186	1.11989	6.71544	12.3601	0.880139
Cre10.g465550	CLPD1	ClpD chaperone, Hsp100 family	Stress	69.017	107.596	0.640602	59.1826	126.063	1.09091	63.5116	146.151	1.20236
Cre11.g467672		Defense-related protein containing SCP domain, Cysteine-rich secretory protein family. Members are most often secreted and have an extracellular endocrine or paracrine function and are involved in processes including the regulation of extracellular matrix and branching morphogenesis, potentially as either proteases or protease inhibitors; in ion channel regulation in fertility; as tumour suppress…	Stress	44.1741	8.98006	-2.2984	40.3128	5.25773	-2.93873	70.1161	14.9888	-2.22587
Cre11.g478700		Peptidyl-prolyl cis-trans isomerase, FKBP-type	Stress	27.3811	41.0631	0.584661	10.9717	36.4717	1.73299	11.8512	22.7884	0.943265
Cre12.g513400	EBG1	Endo-1,3(4)-beta-glucanase葡聚醣酶 / Laminarinase [EC:3.2.1.6],糖基化酶	Stress	23.6375	4.24501	-2.47724	7.90815	0.515492	-3.93932	25.3299	1.5788	-4.00394
Cre12.g514850	HSP90C	Heat shock protein 90C	Stress	4.34256	16.0522	1.88615	2.36131	22.7146	3.26596	3.33973	20.7996	2.63875
Cre12.g545850		Hsp70 Protein Cognate 1-Related	Stress	24.5351	5.59623	-2.13232	12.2773	0.366481	-5.06612	18.4971	1.04544	-4.14512
Cre12.g546550	FEA1	Fe-assimilating protein	Stress	589.818	1703.47	1.53014	807.978	473.843	-0.769908	1894.38	1752.42	-0.11238
Cre12.g559750	PRL2	Predicted extracellular protein	Stress	19.5263	8.69597	-1.167	20.3209	7.62833	-1.41352	26.8293	8.09344	-1.72899
Cre13.g568025		Cox19 family protein (CHCH motif)	Stress	6.04623	13.9114	1.20216	3.9497	15.3693	1.96024	3.943	13.5149	1.77718
Cre14.g617400	HSP22F	Heat shock protein 22F	Stress	2.37945	21.1266	3.15036	1.157	34.1601	4.88385	0.826428	13.646	4.04545
Cre14.g617450	HSP22E	Heat shock protein 22E	Stress	3.59399	26.4718	2.8808	1.45424	73.4234	5.65791	0.979165	20.0918	4.35891
Cre16.g657200		Galactose oxidase / Beta-galactose oxidase	Stress	42.3056	38.1676	-0.148499	27.8915	7.53588	-1.88798	76.2318	15.8247	-2.26822
Cre16.g677000	HSP70E	Heat shock protein 70E	Stress	33.1416	97.7548	1.56053	102.462	200.617	0.969354	116.959	130.769	0.161011
Cre16.g690400	DNJ5	DnaJ-like protein	Stress	12.4645	14.1303	0.180963	32.7377	13.1152	-1.31971	25.2345	14.7897	-0.770808
Cre01.g015350	POR1	Light-dependent protochlorophyllide reductase	Tetrapyrroles metabolism	46.8062	117.294	1.32536	8.34185	13.1487	0.656476	14.7358	74.3373	2.33476
Cre01.g050950		Geranylgeranyl diphosphate reductase / Geranylgeranyl reductase, ko00860 Porphyrin and chlorophyll metabolism	Tetrapyrroles metabolism	63.1681	170.079	1.42893	11.8704	25.5583	1.10642	23.5161	110.705	2.23499
Cre02.g085450	CPX1	Coproporphyrinogen III oxidase	Tetrapyrroles metabolism	13.9874	29.9399	1.09794	14.9459	6.78653	-1.139	33.0312	27.663	-0.255871
Cre02.g091050	ALAD1	Delta-aminolevulinic acid dehydratase	Tetrapyrroles metabolism	7.25869	24.3894	1.74847	4.86456	22.3863	2.20224	8.40608	26.4241	1.65235
Cre03.g158000	GSA1	Glutamate-1-semialdehyde aminotransferase	Tetrapyrroles metabolism	27.6228	72.4413	1.39095	5.58564	10.1763	0.865414	8.94875	48.9862	2.45262
Cre05.g242000	CHLD	Magnesium chelatase subunit D	Tetrapyrroles metabolism	17.1048	52.1574	1.60847	9.65937	9.38277	-0.0419153	13.6204	36.8304	1.43513
Cre06.g278245		Pheophorbide a oxygenase, Rieske iron-sulfur cluster protein	Tetrapyrroles metabolism	1.59363	77.4414	5.60271	0.942746	141.222	7.22688	3.84649	117.847	4.93723
Cre06.g294750	CHLG	Chlorophyll synthetase	Tetrapyrroles metabolism	12.0893	29.3623	1.28023	2.45855	10.9792	2.15889	4.76231	27.1134	2.50927
Cre06.g306300	CHLI1	Magnesium chelatase subunit I	Tetrapyrroles metabolism	39.8186	86.8168	1.12453	21.8067	28.4123	0.381745	31.4123	84.4146	1.42616
Cre06.g310200			Tetrapyrroles metabolism	26.6442	24.9191	-0.0965724	46.2704	20.7781	-1.15503	45.8907	33.0061	-0.475469
Cre07.g346050	CRD1	Copper response defect 1 protein	Tetrapyrroles metabolism	26.2218	7.85473	-1.73913	37.4517	3.23353	-3.53385	76.574	7.55978	-3.34044
Cre09.g396300	PPX1	Protoporphyrinogen oxidase	Tetrapyrroles metabolism	11.6487	27.0172	1.21371	4.90892	9.46412	0.947063	6.20624	21.4191	1.78711
Cre09.g396401	UPM1	S-adenosyl-L-methionine-dependent uroporphyrinogen III methyltransferase	Tetrapyrroles metabolism	67.4219	64.67	-0.0601206	87.3353	29.4516	-1.56822	83.4003	61.9839	-0.428158
Cre09.g407200			Tetrapyrroles metabolism	2.06774	1.23677	-0.741476	10.6669	3.42852	-1.63748	13.9939	2.59753	-2.42958
Cre10.g439400	GAT1	Glutamyl tRNA amidotransferase, subunit A	Tetrapyrroles metabolism	24.0714	21.3531	-0.17287	10.8472	5.3013	-1.0329	15.1036	19.1799	0.344708
Cre11.g467700	UPD1	Uroporphyrinogen-III decarboxylase	Tetrapyrroles metabolism	8.6684	26.8434	1.63073	3.11828	2.97748	-0.0666595	4.97019	14.9979	1.59339
Cre12.g498550		Magnesium protoporphyrin O-methyltransferase	Tetrapyrroles metabolism	3.50577	12.4894	1.83291	3.48474	6.30425	0.855274	2.57521	11.4679	2.15484
Cre12.g510800	CHLI2	Magnesium chelatase subunit I	Tetrapyrroles metabolism	19.6507	51.6551	1.39433	7.5963	14.6498	0.947512	10.8714	50.4098	2.21316
Cre13.g570400			Tetrapyrroles metabolism	5.38956	14.0296	1.38023	11.209	23.6293	1.07591	12.8096	19.9427	0.638632
Cre02.g085000		WD40 REPEAT PROTEIN	Transcript regulatory	10.21	2.96975	-1.78157	7.05415	0.413423	-4.09278	9.79661	0.615989	-3.99131
Cre02.g087551			Transcript regulatory	1.97015	7.25542	1.88076	3.54427	12.3494	1.80088	3.64778	9.02774	1.30735
Cre02.g094150			Transcript regulatory	13.5664	11.0786	-0.292256	35.9863	17.9421	-1.0041	35.9278	18.551	-0.953599
Cre02.g097550			Transcript regulatory	28.6911	28.4846	-0.0104213	5.07238	16.5385	1.70509	11.5927	38.5547	1.73369
Cre02.g104700		The SQUAMOSA promoter binding protein-like (SBP or SPL) family of transcription factors are defined by a plant-specific DNA-binding domain.	Transcript regulatory	51.5945	37.2843	-0.468649	70.3732	25.1133	-1.48657	80.057	35.5803	-1.16995
Cre02.g110000		ubiquitin-conjugating enzyme	Transcript regulatory	4.58477	3.89616	-0.234799	11.2612	4.00761	-1.49054	12.0371	4.86578	-1.30674
Cre02.g110150		The SQUAMOSA promoter binding protein-like (SBP or SPL) family of transcription factors are defined by a plant-specific DNA-binding domain.	Transcript regulatory	90.6452	72.7656	-0.316974	74.5799	16.976	-2.13529	88.5062	38.6861	-1.19396
Cre02.g145231			Transcript regulatory	25.6145	11.0247	-1.21622	28.2253	5.7407	-2.29769	28.4798	12.2113	-1.22172
Cre03.g144747		RNA.regulation of transcription.MYB domain transcription factor family	Transcript regulatory	36.243	27.654	-0.390214	11.4424	4.57379	-1.32293	19.4408	8.64463	-1.16921
Cre03.g146267		RNA.regulation of transcription.C3H zinc finger family	Transcript regulatory	20.6093	12.155	-0.761739	24.2008	11.7653	-1.04051	28.1076	14.3687	-0.968028
Cre03.g168650		RPAP1-like, C-terminal (RPAP1_C),RNA polymerase II-associated protein 1 (RPAP1)	Transcript regulatory	5.01981	13.7292	1.45154	9.70272	9.60775	-0.0141914	4.96178	11.7756	1.24687
Cre03.g180800			Transcript regulatory	55.1215	38.0322	-0.535392	79.9515	17.6483	-2.1796	79.6801	17.5825	-2.18008
Cre03.g186500			Transcript regulatory	11.9508	5.55128	-1.10622	6.83806	2.09635	-1.70571	7.53165	4.19645	-0.843797
Cre05.g236050		basic helix-loop-helix (bHLH) DNA-binding superfamily protein	Transcript regulatory	38.3942	14.7076	-1.38433	14.3033	5.4685	-1.38713	23.0536	5.58579	-2.04516
Cre05.g241636			Transcript regulatory	12.8816	14.1586	0.136369	26.0153	9.61104	-1.4366	28.9645	14.4819	-1.00004
Cre05.g242600			Transcript regulatory	22.6151	38.4086	0.764143	23.0116	65.219	1.50293	25.9284	37.3791	0.527702
Cre06.g252000		leucine zipper transcription factor-like protein 1 (LZTFL1)	Transcript regulatory	13.7243	5.20078	-1.39993	3.1846	1.62993	-0.966299	5.45242	2.32565	-1.22926
Cre06.g264050	SH3YL1 PROTEIN	essential for proper polymerisation of actin, An active actin cytoskeleton is necessary for adequate endocytosis.	Transcript regulatory	21.9002	12.6425	-0.792667	28.8024	5.17002	-2.47795	27.0001	8.49433	-1.66839
Cre06.g266850		RNA.regulation of transcription.C2C2(Zn) GATA transcription factor family	Transcript regulatory	14.3687	26.7207	0.895027	22.3238	9.81808	-1.18507	20.3389	18.013	-0.175203
Cre06.g266950		RNA.regulation of transcription.C2C2(Zn) GATA transcription factor family	Transcript regulatory	11.6419	9.70444	-0.262605	19.7009	6.03887	-1.70591	18.3878	7.68746	-1.25817
Cre06.g270700	PWWP DOMAIN-CONTAINING PROTEIN	Pro-Trp-Trp-Pro motif,methyl-lysine recognition motif	Transcript regulatory	12.3837	13.6382	0.139207	12.8327	5.77276	-1.15249	11.4421	10.2058	-0.164962
Cre06.g275350		RNA.regulation of transcription.MYB-related transcription factor family	Transcript regulatory	23.0019	8.95056	-1.36171	38.1491	9.42896	-2.01648	35.6882	10.6711	-1.74174
Cre06.g275600			Transcript regulatory	7.8857	12.814	0.700406	6.50444	21.7091	1.7388	7.13848	14.1446	0.986563
Cre06.g297150	RWP9	RWP-RK transcription factor	Transcript regulatory	12.5935	7.48766	-0.750096	20.8889	5.7006	-1.87355	18.7236	5.82258	-1.68513
Cre06.g303483			Transcript regulatory	26.5819	10.0094	-1.40909	9.04148	3.80342	-1.24926	11.2808	5.24172	-1.10575
Cre06.g305200		RNA.regulation of transcription.C2H2 zinc finger family	Transcript regulatory	10.871	9.4525	-0.201719	11.769	5.35209	-1.13682	7.99768	7.90197	-0.0173681
Cre06.g307250			Transcript regulatory	25.0918	7.91429	-1.66468	12.7981	1.89801	-2.75337	20.87	3.115	-2.74413
Cre07.g314900	HEL34	ATP-dependent RNA helicase DDX18/HAS1 [EC:3.6.4.13]	Transcript regulatory	40.7479	20.174	-1.01422	28.0355	16.5656	-0.759067	40.4905	25.0577	-0.692328
Cre07.g321550			Transcript regulatory	49.3852	75.7169	0.616537	43.3278	144.051	1.73321	39.4872	96.0431	1.2823
Cre07.g323000	TDP1	Transcription factor E2F/dimerisation partner	Transcript regulatory	12.1298	7.36241	-0.720304	11.0026	4.51233	-1.2859	15.0375	6.15363	-1.28906
Cre07.g325650			Transcript regulatory	18.0852	8.84832	-1.03133	21.4725	5.28971	-2.02123	18.4002	3.43292	-2.42221
Cre07.g325738			Transcript regulatory	0.865715	4.09151	2.24067	1.53621	35.185	4.51751	1.46974	22.7156	3.95005
Cre07.g326150			Transcript regulatory	28.7496	54.9319	0.934102	7.42369	27.4708	1.88769	15.9991	31.0991	0.958881
Cre07.g335150	SBP domain (SBP)	The SQUAMOSA promoter binding protein-like (SBP or SPL) family of transcription factors are defined by a plant-specific DNA-binding domain	Transcript regulatory	52.7049	81.5485	0.62972	26.7291	91.1176	1.76932	42.2846	73.6817	0.801173
Cre07.g339250			Transcript regulatory	16.5002	35.6501	1.11143	6.47	23.8348	1.88123	6.71308	21.9594	1.70979
Cre07.g340450		a domain that has an immunoglobulin like fold	Transcript regulatory	216.541	109.664	-0.981547	175.261	64.4801	-1.44258	245.959	83.7405	-1.55442
Cre08.g377200	SRH16	chromodomain-helicase-DNA-binding protein 4 (CHD4, MI2B),PHD-finger	Transcript regulatory	12.1886	23.6947	0.959039	3.51394	13.9203	1.98602	7.42851	19.7405	1.41001
Cre08.g378800			Transcript regulatory	25.5924	46.0939	0.848863	7.07071	21.5294	1.60638	12.6863	24.9474	0.975622
Cre09.g388208			Transcript regulatory	6.72456	13.5357	1.00925	10.357	24.629	1.24976	10.7993	22.5268	1.0607
Cre09.g399289		The SQUAMOSA promoter binding protein-like (SBP or SPL) family of transcription factors are defined by a plant-specific DNA-binding domain.	Transcript regulatory	15.3159	8.69364	-0.816995	11.3275	2.13528	-2.40734	13.3837	5.28285	-1.34108
Cre09.g400900			Transcript regulatory	13.7165	6.18022	-1.15018	3.16795	1.37289	-1.20633	5.37063	2.67415	-1.00601
Cre09.g409650		RING-variant domain (RINGv)	Transcript regulatory	7.72776	47.18	2.61005	5.45199	33.1091	2.60238	7.19732	30.162	2.0672
Cre09.g411600			Transcript regulatory	15.1763	14.206	-0.0953215	40.017	4.75849	-3.07204	31.0744	9.61964	-1.69167
Cre09.g411950			Transcript regulatory	11.8792	11.0265	-0.107469	31.321	6.32757	-2.30741	26.5473	12.8196	-1.05022
Cre10.g418600	RLS3	RegA/RlsA-like protein	Transcript regulatory	12.7303	22.9781	0.851989	17.842	47.6782	1.41805	25.1624	31.365	0.317888
Cre10.g425050		RNA.regulation of transcription.putative transcription regulator	Transcript regulatory	45.9032	26.1376	-0.812468	65.084	30.81	-1.07891	54.3886	35.742	-0.605685
Cre10.g435400			Transcript regulatory	3.07305	6.54825	1.09144	6.33229	22.2663	1.81406	5.18728	11.4799	1.14605
Cre10.g435450	CPL2	Transcription factor-like protein	Transcript regulatory	14.1331	34.0153	1.2671	17.9158	61.5552	1.78065	18.1534	34.8163	0.939524
Cre10.g438850			Transcript regulatory	17.0763	30.0012	0.813024	7.06153	23.0106	1.70425	12.6961	19.8339	0.64358
Cre10.g441300		RNA.regulation of transcription.AP2/EREBP, APETALA2/Ethylene-responsive element binding protein family	Transcript regulatory	18.3885	10.8556	-0.760363	16.0177	6.24639	-1.35857	19.9259	7.93204	-1.32888
Cre10.g454000	TIR domain (TIR_2)	involved in innate antibacterial and antifungal immunity in insects as well as in mammals	Transcript regulatory	16.3657	4.78138	-1.77518	12.0986	0.54945	-4.46071	15.9837	1.53252	-3.38262
Cre10.g465650		WD40 domain-containing protein	Transcript regulatory	11.9418	1.68515	-2.82507	4.81562	0.0138008	-8.44683	8.38503	0.388488	-4.43187
Cre11.g467678	COP6	Chlamyopsin, light-gated proton channel rhodopsin	Transcript regulatory	31.8942	31.7485	-0.00660548	13.8434	4.71493	-1.55389	18.8517	11.8853	-0.665521
Cre11.g467785		RNA.regulation of transcription.HDA	Transcript regulatory	20.8887	12.0277	-0.796357	24.5615	9.22148	-1.41333	29.366	14.7912	-0.989405
Cre11.g477850		Transcriptional coactivator-like protein	Transcript regulatory	8.99786	20.8544	1.2127	2.42998	5.02765	1.04894	3.87652	5.42272	0.484254
Cre11.g480950			Transcript regulatory	12.2508	9.11126	-0.427149	16.5474	6.83356	-1.2759	8.77626	4.05507	-1.11388
Cre12.g503450			Transcript regulatory	26.552	12.332	-1.10641	10.684	2.4239	-2.14005	13.8852	4.47778	-1.63269
Cre12.g505800		Calmodulin-like	Transcript regulatory	2.19771	6.32674	1.52546	5.86251	20.2392	1.78757	7.23797	14.6305	1.01532
Cre12.g528350		Regulator of chromosome condensation (RCC1) repeat	Transcript regulatory	36.0738	16.3251	-1.14386	33.9317	24.2355	-0.485512	40.7463	19.1628	-1.08836
Cre12.g534100			Transcript regulatory	11.0702	4.08437	-1.43849	11.4154	2.11603	-2.43155	18.3576	3.56744	-2.36341
Cre12.g537671		RNA.regulation of transcription.Chromatin Remodeling Factors，SNF2	Transcript regulatory	13.4474	18.9279	0.493182	16.6766	5.23521	-1.67151	10.4251	8.97328	-0.216349
Cre12.g541777		ribosomal N-lysine methyltransferase 3	Transcript regulatory	10.2069	3.38524	-1.59222	6.82335	3.61314	-0.917228	8.96719	4.92027	-0.865918
Cre12.g557503			Transcript regulatory	69.554	10.4131	-2.73973	35.8035	2.54425	-3.81479	64.0669	5.62843	-3.50878
Cre13.g590350	BLZ11	bZIP transcription factor (bZIP_1)	Transcript regulatory	49.7642	86.3485	0.795063	65.2625	198.582	1.60541	55.1633	111.754	1.01855
Cre14.g608050			Transcript regulatory	31.9877	46.5146	0.540167	14.286	34.7316	1.28165	23.8244	34.0528	0.515334
Cre14.g612100	RWP3	RWP-RK transcription factor	Transcript regulatory	10.7875	15.0788	0.483156	12.169	1.38908	-3.13101	13.0779	5.44585	-1.2639
Cre14.g620500			Transcript regulatory	8.32641	9.31947	0.162554	8.34593	17.2888	1.05069	10.4396	11.0002	0.0754609
Cre14.g632950	NOT1	Component of CCR4-NOT transcriptional regulator complex	Transcript regulatory	36.2505	59.5529	0.716173	23.8814	51.5951	1.11135	24.7054	44.1458	0.837448
Cre15.g641750			Transcript regulatory	16.813	27.9061	0.731004	42.3901	19.7641	-1.10084	35.2113	23.1329	-0.606095
Cre15.g643700	RLS6	RegA/RlsA-like protein	Transcript regulatory	5.01991	11.7451	1.22633	6.78516	5.96568	-0.185697	6.25863	9.54559	0.608988
Cre16.g667450	TLP2	Tubby-like protein	Transcript regulatory	14.3912	10.7299	-0.42355	16.5582	2.34254	-2.8214	18.8108	5.93443	-1.66437
Cre16.g680588			Transcript regulatory	11.9356	14.3665	0.267443	23.0906	6.70671	-1.78363	20.1756	13.2923	-0.602023
Cre16.g685000			Transcript regulatory	8.57089	15.7672	0.879408	20.2678	8.22615	-1.3009	14.6924	14.8758	0.0179045
Cre16.g692500		The SQUAMOSA promoter binding protein-like (SBP or SPL) family of transcription factors are defined by a plant-specific DNA-binding domain.	Transcript regulatory	11.378	8.81854	-0.36763	17.5891	4.58938	-1.93831	17.3795	7.89678	-1.13805
Cre17.g745347		RNA.regulation of transcription.SET-domain transcriptional regulator family	Transcript regulatory	9.26461	10.8805	0.231948	10.7758	3.66918	-1.55426	9.86068	4.61631	-1.09495
Cre24.g755197	RBD3	Putative rubredoxin-like protein	Transcript regulatory	151.649	76.5286	-0.986668	153.392	68.7116	-1.1586	157.501	88.2216	-0.836161
Cre01.g000250			Transport	13.1051	19.2909	0.557788	7.74866	28.0291	1.85491	6.95064	16.9712	1.28787
Cre01.g043050		SNARE associated Golgi protein family	Transport	21.954	27.1607	0.307034	8.42202	20.434	1.27873	15.1879	22.0757	0.53953
Cre01.g043250		periplasmic周质的 phosphate binding component of phosphate ABC transporter	Transport	19.3058	6.88861	-1.48675	11.104	0.833719	-3.73538	16.9525	2.6654	-2.66908
Cre01.g045550	TPT3	Triose phosphate transporter，TPT3 APE2	Transport	71.8276	138.878	0.951203	27.1187	113.071	2.05987	41.3656	141.178	1.77101
Cre01.g048450			Transport	7.20329	20.7193	1.52425	8.42814	45.1826	2.42248	10.9431	35.6651	1.70449
Cre02.g090650		Endoplasmic reticulum Qb-SNARE protein, Sec20-family (Qb.I)	Transport	12.5721	24.0448	0.935497	3.45141	17.5345	2.34494	4.77136	18.1654	1.92872
Cre02.g095076	MFT10	Major facilitator superfamily transporter, involved in circadian rhythm control	Transport	27.308	301.347	3.46403	305.283	545.922	0.838549	157.179	308.073	0.970865
Cre02.g095086		sodium/bile acid cotransporter 7	Transport	7.02511	14.5933	1.05471	18.0301	6.44748	-1.4836	13.5087	10.4967	-0.363954
Cre02.g095107			Transport	5.07688	5.45666	0.104078	11.0197	3.75907	-1.55163	11.4819	4.02146	-1.51357
Cre02.g095109		nucleotide-sugar transmembrane transporter	Transport	5.63837	5.76852	0.0329243	10.2237	3.31447	-1.62507	11.1559	3.90135	-1.51575
Cre02.g095151		Sulfate-transporting ATPase	Transport	0.302006	33.4744	6.79234	0.350927	129.273	8.52503	2.63237	91.4646	5.11878
Cre02.g101400	CHC1	Clathrin Heavy Chain	Transport	158.077	254.443	0.686711	196.212	473.922	1.27224	190.684	255.251	0.420727
Cre02.g112550		ABC-2 type transporter	Transport	16.1209	9.828	-0.713962	10.9713	2.13899	-2.35873	12.869	4.70443	-1.4518
Cre02.g115300	AOT6	Amino acid transporter	Transport	13.5497	10.6972	-0.341024	13.8021	6.73972	-1.03413	17.6556	8.90407	-0.987588
Cre02.g145100	FAP39	P-type ATPase/cation transporter, flagellar associated	Transport	44.158	12.2283	-1.85245	83.2057	2.17161	-5.25984	103.397	8.34183	-3.63168
Cre03.g151400			Transport	6.74385	24.6193	1.86815	5.02981	25.052	2.31635	4.89181	26.9037	2.45936
Cre03.g160400	SAC1	Sulfur acclimation 1 protein, sodium/sulfate co-transporter	Transport	23.7273	15.3845	-0.625074	23.8196	10.2644	-1.21449	28.1302	16.4167	-0.776957
Cre03.g162000	TPT7	solute carrier family 35	Transport	37.8808	27.2617	-0.474594	24.9791	10.4376	-1.25893	32.6513	15.0436	-1.11799
Cre03.g164600	ACA3	P-type ATPase/cation transporter, plasma membrane	Transport	96.1573	111.855	0.218161	30.4439	90.6196	1.57367	55.5073	105.199	0.922366
Cre03.g171350	SEC61A	SEC61-alpha subunit of ER-translocon	Transport	89.0616	143.987	0.693066	35.277	84.7685	1.2648	67.1426	76.0179	0.17911
Cre03.g174050	MRP4	ABC transporter, multidrug resistance associated protein	Transport	5.49578	10.0755	0.874461	4.05229	13.1755	1.70105	4.71302	8.91382	0.919391
Cre03.g188500	VPS46	Subunit of the ESCRT-III complex	Transport	34.1661	44.3205	0.37541	52.7755	137.59	1.38244	38.5961	49.8955	0.370455
Cre03.g192050	FTR1	Iron permease, membrane protein	Transport	34.0953	31.4653	-0.115813	39.5962	10.4705	-1.91904	53.0297	33.8316	-0.648431
Cre03.g205850		MATE efflux family protein	Transport	8.89675	6.34408	-0.487869	12.5241	2.60808	-2.26364	11.7364	4.12195	-1.5096
Cre04.g213450	VPS2A	Subunit of the ESCRT-III complex,ko04144 Endocytosis,Snf7 are involved in protein sorting and transport from the endosome to the vacuole/lysosome in eukaryotic cells.	Transport	15.7343	24.1258	0.616665	33.2417	68.5404	1.04396	26.0056	29.7678	0.194931
Cre04.g218250	ARL3	ARF-like GTPase	Transport	20.4853	14.602	-0.488418	25.0971	11.7768	-1.09157	20.5049	9.90162	-1.05023
Cre04.g220200			Transport	11.6892	18.4498	0.658427	2.96204	10.4261	1.81553	5.78616	22.565	1.96341
Cre04.g220350	ATPvA3	Vacuolar ATP synthase subunit A	Transport	8.69928	15.1859	0.803763	3.60028	11.4838	1.67342	4.91992	12.828	1.38259
Cre04.g220850			Transport	73.5649	4.10957	-4.16196	242.807	14.1359	-4.10237	22.0337	2.81713	-2.96741
Cre04.g224400			Transport	1.38014	19.6098	3.82869	0.442714	12.2718	4.79283	1.37132	17.2543	3.65333
Cre04.g224500		Monosaccharide-transporting ATPase,ABC-2 type transporter	Transport	4.76168	23.0598	2.27584	7.75132	78.2692	3.33593	7.10625	39.2565	2.46577
Cre04.g224800	VAM4	Endosomal R-SNARE protein, Vamp7/Nyv1-family (R.III),exocytosis	Transport	78.6081	189.188	1.26707	192.264	251.384	0.386804	154.052	146.975	-0.0678444
Cre04.g227450	TPT9	solute carrier family 35	Transport	14.7689	8.61958	-0.776871	13.4494	2.77077	-2.27919	12.8365	6.12245	-1.06807
Cre05.g242350			Transport	6.25724	13.2384	1.08113	9.79572	19.6224	1.00228	10.6478	15.0041	0.494804
Cre05.g245158			Transport	3.63978	8.24806	1.1802	6.44416	14.7486	1.19452	5.2577	8.83006	0.747992
Cre06.g269801		ABC1 family，Cadmium-transporting ATPase	Transport	5.15496	4.99233	-0.0462472	12.8026	5.91122	-1.11491	11.8743	7.3267	-0.696611
Cre06.g273750	SUA1	Chloroplast sulfate transporter	Transport	125.083	77.8058	-0.684935	88.356	36.2218	-1.28647	90.6296	79.464	-0.189682
Cre06.g283900		transmembrane protein 45B	Transport	24.9552	93.9015	1.91181	93.9243	413.758	2.13921	47.9552	168.096	1.80953
Cre06.g298750	AOT4	Amino acid transporter; induced by minus S and regulated by snrk2.1	Transport	70.4095	26.0837	-1.43262	41.5112	4.29792	-3.27179	64.7662	23.0399	-1.49111
Cre07.g318000			Transport	11.1605	15.1379	0.439764	11.2529	34.2732	1.60679	12.5865	19.0283	0.596264
Cre07.g325741	PTB2	Sodium/phosphate symporter	Transport	22.1771	10.0018	-1.14881	46.3949	6.51345	-2.83247	61.1603	19.9808	-1.61398
Cre07.g348600	SLP1	Chloroplast sulfate permease	Transport	26.3389	16.0033	-0.718826	15.7635	7.51595	-1.06856	18.3292	14.7111	-0.317239
Cre07.g351050	VPS23	Subunit of the ESCRT-I complex	Transport	8.74333	13.1952	0.593763	12.6242	26.7913	1.08558	9.63611	15.4876	0.68459
Cre08.g358573		ankyrin repeat and protein kinase domain-containing protein	Transport	3.68457	72.2252	4.29293	2.09149	138.358	6.04773	5.58133	123.184	4.46406
Cre08.g369850	ABCC4	ATP-binding cassette, subfamily C (CFTR/MRP), member 4 (ABCC4)	Transport	12.9266	6.05506	-1.09413	10.3254	1.59314	-2.69624	11.8913	4.10919	-1.53298
Cre08.g382350	TPT14	solute carrier family 35	Transport	34.9274	35.555	0.0256942	43.6547	20.3652	-1.10003	49.3789	21.6898	-1.18688
Cre09.g387838		Transmembrane proteins 14C	Transport	10.0114	14.285	0.512864	12.0049	30.8752	1.36282	6.72137	24.5731	1.87025
Cre09.g391801	VSP4	Hydroxyproline-rich glycoprotein, cell wall protein	Transport	72.7794	43.8652	-0.730453	100.595	29.0785	-1.79054	111.138	37.3867	-1.57175
Cre09.g392319	VSP6	Hydroxyproline-rich cell wall protein	Transport	21.2981	13.3815	-0.670485	24.424	4.05358	-2.59103	29.6197	10.6964	-1.46943
Cre09.g392750			Transport	43.6285	52.7881	0.27494	70.673	153.632	1.12025	72.8755	87.6668	0.266596
Cre09.g394436			Transport	173.838	575.936	1.72816	27.6228	163.766	2.5677	59.4059	333.266	2.488
Cre09.g395750		Peptide-transporting ATPase	Transport	5.65442	36.1165	2.67521	28.1055	186.103	2.72718	22.7677	63.3359	1.47603
Cre09.g397900		Cleft lip and palate transmembrane protein 1 (CLPTM1)	Transport	13.4337	18.9428	0.4958	20.1907	57.1384	1.50077	23.8222	29.9791	0.33165
Cre09.g400850	CTL4	Putative polycystin cation channel	Transport	48.4318	19.2963	-1.32763	102.583	10.4054	-3.30139	92.816	12.2239	-2.92467
Cre09.g401293	SUL3	Sulfate transporter	Transport	3.05405	2.71411	-0.170241	16.2912	6.54392	-1.31586	10.1749	5.20825	-0.966144
Cre09.g407801			Transport	13.6811	18.2772	0.417866	15.5332	31.1957	1.00599	17.4872	23.1264	0.403241
Cre09.g410050		Calcium-transporting ATPase / Calcium-translocating P-type ATPase	Transport	2.76263	33.7835	3.61221	23.0439	92.3168	2.00221	33.461	125.866	1.91134
Cre09.g414200	VPS26	Subunit of Retromer complex	Transport	20.3606	29.1795	0.519178	20.0377	48.7587	1.28294	14.6253	30.0044	1.03671
Cre09.g415750	MFT8	General substrate transporter, major facilitator superfamily	Transport	61.2361	24.364	-1.32963	40.57	11.7742	-1.78478	66.2276	22.5274	-1.55575
Cre10.g421650			Transport	4.60309	19.9467	2.11548	3.73779	27.8153	2.89562	7.16488	29.9287	2.06251
Cre10.g434350	CTR2	CTR type copper ion transporter	Transport	15.461	2.2708	-2.76736	31.0111	0.185696	-7.3837	48.6848	0.449354	-6.75948
Cre10.g434650	CTR3	Copper transport accessory protein	Transport	22.0442	1.7206	-3.67941	41.587	0.0728542	-9.15691	69.839	0.49906	-7.12868
Cre10.g444850	CAV7	Voltage-gated Ca2+ channel, alpha subunit	Transport	31.7845	16.6847	-0.929801	26.1378	2.96888	-3.13815	31.4166	6.74447	-2.21975
Cre10.g445000	SLT2	Sodium/sulfate co-transporter	Transport	38.0617	17.5929	-1.11334	27.375	2.44371	-3.48572	30.6958	9.36678	-1.71242
Cre10.g445050	SLT3	Sodium/sulfate co-transporter	Transport	141.375	143.196	0.018464	177.396	14.6197	-3.60099	173.98	62.2493	-1.48279
Cre11.g467592		GABA-specific permease, GABA-specific permease	Transport	14.6866	9.8115	-0.581957	14.6931	4.21518	-1.80148	18.2553	8.51073	-1.10096
Cre11.g468300		Sar-type small GTPase	Transport	35.525	47.1497	0.408413	25.7816	73.0388	1.50232	24.969	48.0253	0.943655
Cre11.g479750			Transport	5.10648	13.649	1.4184	2.15598	3.41645	0.664154	4.09754	10.6436	1.37716
Cre12.g490100		Triose phosphate transporter	Transport	12.9964	8.09463	-0.683077	10.7684	2.18116	-2.30364	16.2382	5.16513	-1.65251
Cre12.g499700		MATE efflux family protein	Transport	9.74664	2.10322	-2.21231	15.0548	3.98214	-1.9186	14.7007	3.85054	-1.93276
Cre12.g502600	SLT1	Sodium/sulfate co-transporter	Transport	21.6533	29.3711	0.439807	41.7954	5.77916	-2.85441	22.9274	20.2899	-0.17631
Cre12.g503950	CRALBP	protein.targeting.secretory pathway.Retinaldehyde(视黄醛；维生素A醛) Binding Protein-Related,CRAL-TRIO domain	Transport	3.39061	8.06534	1.25019	3.46729	15.5002	2.16041	3.79044	10.7758	1.50735
Cre12.g512200	MFT26	Permease of the major facilitator superfamily	Transport	21.289	64.842	1.60682	50.9807	13.7176	-1.89392	26.762	26.6258	-0.00736287
Cre12.g521350	SLY1	SM/Sec1-family protein, SLY1 homolog	Transport	2.46379	3.90637	0.664953	3.88723	10.6709	1.45687	4.09731	4.64446	0.180832
Cre12.g522450	SEC31	COP-II coat subunit	Transport	26.1666	43.1576	0.721889	28.1927	56.8542	1.01195	30.7187	41.637	0.438747
Cre12.g526700	RBL9	Rhomboid-like protease	Transport	7.54543	14.9906	0.990382	8.17993	18.9494	1.21199	9.25592	15.9043	0.780969
Cre12.g530350	IRT2	Iron-nutrition responsive ZIP family transporter	Transport	3.87541	4.96206	0.356593	13.8078	1.7171	-3.00744	16.9132	5.37819	-1.65296
Cre12.g530900			Transport	11.3454	15.0334	0.406062	20.7649	8.54392	-1.28118	18.7241	7.22531	-1.37377
Cre12.g553450	CNG1	Cyclic-nucleotide gated potassium channel	Transport	20.1207	25.2712	0.328813	30.5393	5.74343	-2.41068	24.9181	13.424	-0.892377
Cre12.g561550		Mitochondrial half-size ABC transporter, membrane protein	Transport	37.2907	65.0137	0.801926	41.1137	91.0674	1.14732	56.3816	87.9745	0.641861
Cre13.g564900	MRP3	ABC transporter, multidrug resistance associated protein	Transport	34.4305	307.78	3.16014	75.0363	537.724	2.84121	87.8461	476.673	2.43995
Cre13.g565850	COPA1	Alpha subunit of COP-I complex	Transport	135.875	211.051	0.635316	107.208	229.895	1.10056	137.312	166.674	0.279574
Cre13.g569550		solute carrier family 39 (zinc transporter), member 1/2/3 (SLC39A1_2_3, ZIP1_2_3)	Transport	67.781	30.5227	-1.151	39.3905	9.13094	-2.10901	47.4327	14.6084	-1.69908
Cre13.g572200			Transport	3.32945	6.69938	1.00874	9.66755	25.7597	1.41389	6.6907	10.6402	0.669302
Cre13.g577950	VPS60	Subunit of the ESCRT-III complex,ko04144 Endocytosis,Snf7 are involved in protein sorting and transport from the endosome to the vacuole/lysosome in eukaryotic cells.	Transport	7.90305	10.6218	0.426543	17.421	35.0124	1.00704	12.3272	14.9878	0.281941
Cre13.g580150			Transport	6.20793	13.4586	1.11634	1.73692	6.52367	1.90915	5.08942	12.4989	1.29623
Cre13.g589800		Sodium/hydrogen exchanger family	Transport	8.918	11.0878	0.314179	18.9292	7.47199	-1.34105	19.2676	11.6418	-0.726856
Cre14.g613950	ABC2	Quaternary-amine-transporting ATPase	Transport	46.9318	302.822	2.68983	60.7885	531.603	3.12848	68.2998	375.061	2.45717
Cre14.g618400	modC	Molybdate钼酸盐-transporting ATPase	Transport	44.4509	367.705	3.04827	61.0503	551.88	3.17629	47.8203	478.212	3.32195
Cre15.g637761		transport.ABC transporters and multidrug resistance systems	Transport	6.97087	13.3904	0.941786	4.98067	11.4581	1.20195	6.32841	13.4376	1.08636
Cre15.g641200		solute carrier family 25 (mitochondrial uncoupling protein), member 8/9 (UCP2_3, SLC25A8_9)	Transport	149.638	169.756	0.181988	56.4536	139.021	1.30017	103.285	187.671	0.861576
Cre16.g648700		Transporter, ABC superfamily (Breast cancer resistance protein)	Transport	4.6176	55.8054	3.59519	5.07667	78.2382	3.94592	6.0312	83.0917	3.78419
Cre16.g656150			Transport	8.06527	25.594	1.66601	9.9437	49.3131	2.31012	12.87	40.9418	1.66956
Cre16.g663600			Transport	86.1653	112.352	0.382849	43.2541	104.115	1.26727	55.5096	118.286	1.09147
Cre16.g664500	BBS3B	Bardet-Biedl syndrome-3 associated protein	Transport	12.6309	7.37893	-0.775471	17.6877	4.57683	-1.95033	12.8324	5.03586	-1.34948
Cre16.g665450	RYR1	Ryanodine-inositol 1,4,5-triphosphate receptor Ca2+ channel	Transport	43.3459	6.9451	-2.64183	18.9603	0.482207	-5.29719	32.9969	1.23651	-4.73799
Cre16.g667350	CAV6	Voltage-gated Ca2+ channel, alpha subunit	Transport	12.3292	9.67209	-0.350178	12.1788	4.29336	-1.5042	12.8454	4.54582	-1.49864
Cre16.g683259		solute carrier family 25 member 48	Transport	8.15337	4.69268	-0.796984	10.3446	2.56414	-2.01233	10.1296	4.80695	-1.07539
Cre16.g683400		retinaldehyde binding protein-related	Transport	17.0417	95.1757	2.48152	29.1561	390.079	3.7419	26.1834	216.053	3.04466
Cre16.g683950	SRP1	Alpha Subunit of the SRP Receptor	Transport	23.7342	27.5723	0.216255	30.246	63.0756	1.06034	28.2417	33.3153	0.238357
Cre16.g688850	HPT2	Hexose/glycerol-3-phosphate transporter	Transport	5.13914	11.6533	1.18114	1.2797	4.10267	1.68076	2.47341	5.91879	1.2588
Cre17.g707700	NRM1	Manganese/metal transporter, NRAMP homolog	Transport	88.7832	47.557	-0.900629	59.1244	25.4582	-1.21562	82.0885	40.8374	-1.00729
Cre17.g713350	OMT1	Oxoglutarate:malate antiporter	Transport	6.47885	15.0534	1.21628	2.27961	5.89188	1.36994	3.5848	11.9223	1.7337
Cre17.g721000		ATP-BINDING CASSETTE TRANSPORTER SUBFAMILY A ABCA	Transport	5.0245	22.6652	2.17343	7.62585	38.4788	2.3351	19.3723	64.8722	1.7436
Cre17.g723350	SUL2	Sulfate anion transporter	Transport	73.7125	51.2148	-0.52535	30.2516	2.14485	-3.81806	41.1208	10.0947	-2.02627
Cre17.g725150			Transport	1.89698	4.09158	1.10896	12.339	32.045	1.37688	12.1479	8.40137	-0.532006
Cre17.g729450			Transport	65.8179	113.143	0.7816	86.9493	181.734	1.06358	106.319	155.049	0.544325
Cre17.g744447		Sodium-exporting ATPase / Sodium-translocating P-type ATPase	Transport	12.1332	24.9178	1.03822	11.9777	17.0868	0.512538	16.2505	19.8973	0.292092
Cre01.g000900	CPLD20	Predicted DUF1350 domain containing protein	Unknown	24.3187	12.5166	-0.958219	14.6612	2.45662	-2.57726	18.4719	6.32286	-1.54668
Cre01.g001983			Unknown	9.0331	12.1642	0.429348	7.9232	24.6907	1.63981	6.98929	9.14606	0.388005
Cre01.g002900	unknown		Unknown	16.21	0.797898	-4.34453	7.56298	0.092553	-6.35253	10.7813	0.141495	-6.25163
Cre01.g004400			Unknown	20.8709	9.17702	-1.1854	8.65959	0.66547	-3.70185	10.6651	1.5611	-2.77226
Cre01.g004450	CPLD42	Membrane protein	Unknown	38.532	35.9917	-0.0983918	91.6752	39.3657	-1.21959	99.9752	58.5653	-0.771524
Cre01.g004800	unknown		Unknown	38.0077	36.6197	-0.0536715	69.2921	32.9606	-1.07195	62.4319	34.0405	-0.875031
Cre01.g004900	THIJ/PFPI // SUBFAMILY NOT NAMED	DJ-1/PfpI family	Unknown	35.2701	37.6001	0.0922871	41.1805	99.2991	1.26982	45.6834	50.2591	0.137713
Cre01.g010500	unknown		Unknown	10.4101	15.6066	0.584175	5.46066	20.7324	1.92474	5.75922	22.958	1.99505
Cre01.g011050	unknown		Unknown	36.5329	21.1656	-0.787477	43.6379	20.366	-1.09942	37.3981	22.6123	-0.725859
Cre01.g013350			Unknown	50.3941	84.1165	0.739133	10.0425	27.5507	1.45597	12.7758	67.1739	2.39449
Cre01.g015650	unknown		Unknown	17.6312	4.15353	-2.08572	8.59237	3.90721	-1.13692	9.44027	5.53958	-0.769051
Cre01.g016350			Unknown	19.0804	35.5162	0.896389	12.7948	42.5363	1.73314	12.4141	32.9318	1.4075
Cre01.g017650			Unknown	11.612	2.6354	-2.13953	14.8704	1.87192	-2.98985	18.2463	1.50935	-3.5956
Cre01.g018075	unknown		Unknown	14.5179	5.87041	-1.3063	12.5505	3.07075	-2.03109	16.0557	3.37256	-2.25117
Cre01.g018350			Unknown	16.7831	7.37806	-1.1857	23.0471	5.98696	-1.94469	24.1905	4.30961	-2.48881
Cre01.g026016	unknown		Unknown	15.3018	11.9843	-0.352561	15.8718	5.84726	-1.44064	18.2919	10.1443	-0.85054
Cre01.g026050	unknown		Unknown	12.3032	9.76046	-0.334007	12.04	4.64248	-1.37487	12.0432	8.46392	-0.508824
Cre01.g027300			Unknown	0.87253	7.19663	3.04404	4.36502	100.982	4.53196	6.2842	96.388	3.93905
Cre01.g028300			Unknown	35.4484	45.0531	0.345907	22.7207	52.3063	1.20298	28.3393	36.1423	0.350885
Cre01.g029700	Unknown		Unknown	82.4026	23.7752	-1.79323	239.847	48.3403	-2.31081	200.257	28.5472	-2.81043
Cre01.g032950			Unknown	15.2388	17.2539	0.179172	11.6565	23.6266	1.01927	10.5683	16.8478	0.67282
Cre01.g035650			Unknown	0.137462	7.81985	5.83003	0.0706212	27.0131	8.57934	0.263476	12.3751	5.55363
Cre01.g041200			Unknown	5.5534	12.863	1.21179	3.27555	10.6312	1.69849	3.95821	6.77623	0.775634
Cre01.g047001	unknown		Unknown	14.4104	8.30477	-0.795095	18.8253	5.15831	-1.86771	17.0752	6.23954	-1.45239
Cre01.g049132	unknown		Unknown	14.514	9.84859	-0.559459	18.7334	7.94412	-1.23765	21.6353	7.00114	-1.62773
Cre01.g052200	unknown		Unknown	13.0758	6.08523	-1.10352	10.5673	4.30634	-1.29507	12.3805	7.36721	-0.748883
Cre01.g055000			Unknown	10.2566	4.34126	-1.24037	10.4729	3.81545	-1.45674	10.0066	4.29446	-1.22041
Cre02.g075000	unknown		Unknown	49.4013	23.0985	-1.09675	27.4684	3.83747	-2.83954	21.839	8.43044	-1.37323
Cre02.g075400	unknown		Unknown	71.6619	32.308	-1.14931	69.4596	18.9209	-1.8762	69.8328	20.4814	-1.76959
Cre02.g076466			Unknown	74.0171	125.687	0.763907	29.5384	182.111	2.62415	35.0963	136.814	1.96283
Cre02.g077800	unknown		Unknown	354.112	290.449	-0.285918	620.376	282.469	-1.13505	695.987	331.174	-1.07147
Cre02.g079450	unknown		Unknown	7.00364	1.11204	-2.6549	12.6666	0.173715	-6.18816	13.94	0.38608	-5.17419
Cre02.g081700			Unknown	11.7126	97.5712	3.0584	4.57501	143.412	4.97025	7.65842	111.805	3.86779
Cre02.g083650			Unknown	57.0846	126.919	1.15273	43.0673	160.702	1.89973	41.4478	122.553	1.56404
Cre02.g084000	unknown		Unknown	78.5361	63.7002	-0.302058	49.4533	22.229	-1.15363	52.5615	51.3117	-0.0347181
Cre02.g094600	unknown		Unknown	17.4009	11.8379	-0.55575	31.2493	5.14292	-2.60316	36.003	9.51034	-1.92055
Cre02.g095080			Unknown	16.5877	2.50513	-2.72716	8.29147	0.25817	-5.00524	18.1377	0.512858	-5.14429
Cre02.g095130	unknown		Unknown	36.8441	31.2113	-0.239366	51.7642	24.2814	-1.0921	55.323	40.3951	-0.4537
Cre02.g095140			Unknown	22.3687	34.2818	0.615962	70.0515	144.638	1.04595	56.6941	91.0792	0.683924
Cre02.g099879	unknown		Unknown	14.2137	8.85963	-0.681966	17.4165	6.78123	-1.36083	20.4161	8.79149	-1.21553
Cre02.g100400			Unknown	9.65541	14.2679	0.563365	7.77173	17.9733	1.20955	5.75918	16.7585	1.54096
Cre02.g103770	unknown		Unknown	14.5291	7.91078	-0.877054	12.2859	2.84637	-2.1098	14.8868	5.28012	-1.49539
Cre02.g105100			Unknown	104.178	185.504	0.8324	26.0333	101.997	1.9701	51.573	97.3739	0.916919
Cre02.g106900	unknown		Unknown	10.8066	7.96476	-0.440214	12.1346	1.37726	-3.13926	13.5913	4.79733	-1.50238
Cre02.g107200	unknown		Unknown	40.5856	16.6552	-1.28499	52.7098	10.6855	-2.30241	47.9946	14.4804	-1.72877
Cre02.g107500			Unknown	5.80736	6.01206	0.0499768	11.6999	3.89718	-1.586	13.5156	5.66255	-1.2551
Cre02.g108250	unknown		Unknown	9.95984	5.49896	-0.856965	10.0633	3.36594	-1.58003	9.28205	4.95822	-0.90462
Cre02.g112266			Unknown	17.051	7.73759	-1.1399	25.717	3.93386	-2.7087	28.8683	5.80147	-2.315
Cre02.g113050			Unknown	3.57909	4.99403	0.480614	5.82336	12.5493	1.10768	4.05683	5.28179	0.380675
Cre02.g116250			Unknown	2.88086	11.81	2.03543	0.907004	3.24209	1.83774	0.904893	5.54299	2.61485
Cre02.g117175			Unknown	170.755	256.997	0.589819	170.722	392.039	1.19935	137.145	274.013	0.998536
Cre02.g118700	unknown		Unknown	38.8204	41.9625	0.112287	52.6972	16.2494	-1.69734	55.4002	29.4494	-0.911656
Cre02.g118750			Unknown	24.1318	10.7395	-1.16802	8.10209	1.63412	-2.30978	14.0146	3.70607	-1.91897
Cre02.g119150	unknown		Unknown	12.213	9.13935	-0.418257	12.1029	5.91945	-1.03182	11.7028	6.4842	-0.851849
Cre02.g141150	unknown		Unknown	12.2537	9.50253	-0.366838	12.6068	5.03885	-1.32303	15.5961	7.45549	-1.06481
Cre02.g142166		tiny macrocysts protein b-related, regulation of biological process	Unknown	72.0474	35.2866	-1.02983	59.113	14.0713	-2.07072	80.3592	25.1583	-1.67543
Cre02.g142206	unknown		Unknown	13.672	27.1112	0.987667	8.90138	37.1837	2.06257	11.9621	38.6425	1.69172
Cre02.g142350	unknown		Unknown	10.6023	8.68589	-0.287625	14.8446	7.13835	-1.05627	11.1144	8.52169	-0.383225
Cre02.g142600			Unknown	25.3851	12.5993	-1.01064	15.9018	4.6333	-1.77908	22.9594	9.93235	-1.20888
Cre02.g142650	unknown		Unknown	42.1313	26.5201	-0.667808	16.46	3.1535	-2.38394	26.9147	9.13968	-1.55818
Cre02.g145650	unknown		Unknown	26.934	18.5595	-0.537273	32.7553	4.02767	-3.02371	44.7336	21.6684	-1.04577
Cre02.g147300			Unknown	10.0396	4.5128	-1.1536	9.86264	3.93849	-1.32433	10.6028	4.50367	-1.23527
Cre02.g147600	unknown		Unknown	18.8071	11.9664	-0.652287	24.8552	6.82197	-1.86529	28.6604	12.8177	-1.16093
Cre03.g144144			Unknown	2.71779	3.46181	0.349094	54.9285	16.6762	-1.71976	49.75	8.83335	-2.49367
Cre03.g144184	unknown		Unknown	7.9965	4.52668	-0.820914	17.0882	5.46585	-1.64448	13.2104	8.42268	-0.649319
Cre03.g144504			Unknown	12.0992	21.3323	0.818121	5.50677	18.8678	1.77665	5.39947	18.0242	1.73905
Cre03.g145167	unknown	unknown	Unknown	59.8958	28.9674	-1.04802	35.5985	20.6115	-0.788367	45.0163	21.4932	-1.06656
Cre03.g150450			Unknown	11.3544	5.36404	-1.08186	10.1377	0.565265	-4.16466	10.4574	1.61419	-2.69565
Cre03.g151550	unknown		Unknown	18.0969	16.5039	-0.132936	22.4865	7.6562	-1.55436	20.2568	13.1509	-0.623239
Cre03.g155250	unknown		Unknown	23.0894	64.4342	1.48059	6.38119	17.7439	1.47542	15.9031	33.7827	1.08697
Cre03.g155600			Unknown	6.57666	7.82076	0.249954	4.46424	11.527	1.36853	4.42032	7.1814	0.700114
Cre03.g155900	unknown		Unknown	36.8664	25.1805	-0.549999	39.9873	5.29828	-2.91595	43.1181	15.0884	-1.51486
Cre03.g156500			Unknown	4.22654	10.6999	1.34005	5.17679	15.5996	1.59138	2.90464	10.4986	1.85377
Cre03.g157850			Unknown	27.6793	17.1923	-0.687045	23.7939	10.2622	-1.21325	21.8662	10.8582	-1.00991
Cre03.g159100			Unknown	3.26318	13.5884	2.05803	3.56159	53.1677	3.89996	3.76106	19.0287	2.33896
Cre03.g159700			Unknown	1.64719	8.77901	2.41405	2.6136	16.7496	2.68001	2.80773	15.3261	2.44852
Cre03.g161578			Unknown	14.9628	4.70522	-1.66904	2.14771	0.605494	-1.82662	2.79131	1.86204	-0.584058
Cre03.g162900	unknown		Unknown	27.5803	16.8911	-0.707378	26.7298	3.28521	-3.02439	28.184	8.69647	-1.69638
Cre03.g162950	unknown		Unknown	18.0319	13.9156	-0.373847	11.1089	4.77974	-1.21671	11.5355	5.09226	-1.1797
Cre03.g168400	unknown	unknown	Unknown	3.8519	10.9007	1.50078	6.42859	9.15843	0.510597	9.15996	12.0255	0.392683
Cre03.g170050			Unknown	42.0341	12.4659	-1.75357	45.4772	5.64951	-3.00895	42.7521	7.9447	-2.42793
Cre03.g170550			Unknown	13.5813	5.46857	-1.31239	3.20618	1.17256	-1.45119	5.44867	1.51532	-1.84628
Cre03.g172350			Unknown	14.6033	7.6091	-0.940499	26.9235	5.25001	-2.35847	24.4823	6.53176	-1.90619
Cre03.g172400	unknown		Unknown	8.10792	5.21424	-0.636874	14.938	3.00315	-2.31444	18.0539	6.71554	-1.42673
Cre03.g172700	unknown		Unknown	31.629	16.8555	-0.908027	18.5286	5.09039	-1.86391	17.2406	14.7732	-0.222834
Cre03.g174350	PWR2	Predicted PWR protein	Unknown	32.6935	119.685	1.87217	60.4487	57.6101	-0.0693895	53.4956	80.8994	0.596709
Cre03.g175500	unknown		Unknown	7.2444	11.8888	0.714671	10.6818	24.1598	1.17746	7.46658	12.7502	0.772002
Cre03.g178750			Unknown	83.6008	184.758	1.14405	70.2579	274.032	1.96361	73.3085	236.956	1.69257
Cre03.g179941			Unknown	9.88085	24.2365	1.29447	7.69197	20.2353	1.39545	11.4431	26.8512	1.23051
Cre03.g180000			Unknown	16.2616	43.3779	1.41549	7.63733	46.821	2.61602	11.3373	42.266	1.89842
Cre03.g181750			Unknown	42.3022	26.7266	-0.662457	94.1322	37.7513	-1.31816	100.29	23.662	-2.08354
Cre03.g182200	unknown		Unknown	24.0961	16.8239	-0.518289	18.1794	5.4899	-1.72745	21.5386	12.921	-0.737203
Cre03.g182750			Unknown	14.4175	13.0009	-0.149208	36.9368	11.403	-1.69564	49.473	12.2999	-2.00799
Cre03.g183000			Unknown	36.5655	10.444	-1.8078	24.6084	7.84217	-1.64983	26.7988	6.17682	-2.11723
Cre03.g184651	unknown		Unknown	17.4831	9.30629	-0.909681	11.6382	4.73458	-1.29757	11.2689	10.7887	-0.0628302
Cre03.g185150			Unknown	35.0669	15.1374	-1.21199	29.2993	6.03804	-2.27872	24.2301	7.11342	-1.76818
Cre03.g188001			Unknown	16.0537	6.69234	-1.26232	12.5162	1.28093	-3.28853	15.3458	2.20158	-2.80124
Cre03.g189901			Unknown	3.56543	4.31766	0.276173	5.57622	16.4361	1.55951	5.19241	11.8856	1.19474
Cre03.g191800	unknown		Unknown	15.7476	3.46284	-2.18511	9.76202	1.22431	-2.99521	13.0106	1.16103	-3.48621
Cre03.g192450	unknown		Unknown	13.3006	9.45775	-0.491921	22.0297	2.83746	-2.95678	19.5656	7.27654	-1.427
Cre03.g194600	unknown		Unknown	42.8299	60.6953	0.502968	25.9804	10.3039	-1.33423	81.1992	50.8708	-0.67463
Cre03.g194900	unknown		Unknown	12.3836	8.66995	-0.514341	15.9032	6.10572	-1.38109	15.1019	7.81402	-0.950591
Cre03.g198250			Unknown	92.7175	56.7299	-0.708733	327.973	78.4974	-2.06286	210.95	72.4037	-1.54277
Cre03.g199871	unknown		Unknown	16.8699	14.9658	-0.172782	16.2718	5.91396	-1.46018	16.8651	6.40859	-1.39596
Cre03.g201650	unknown		Unknown	36.4571	31.6498	-0.204007	37.3275	12.9723	-1.5248	40.408	22.456	-0.847542
Cre03.g205100			Unknown	28.2415	5.44578	-2.3746	7.58712	1.86775	-2.02225	15.6203	4.62892	-1.75467
Cre03.g205361	unknown	unknown	Unknown	12.379	3.55262	-1.80095	8.53345	5.10182	-0.742117	9.44108	4.21472	-1.16352
Cre03.g205550			Unknown	15.3999	13.4847	-0.191598	59.6232	28.5799	-1.06088	54.898	34.119	-0.686178
Cre03.g207100	unknown		Unknown	14.7117	0.375293	-5.2928	7.35456	0.145409	-5.66045	12.8617	0.34974	-5.20065
Cre03.g207377			Unknown	17.5023	6.78212	-1.36774	6.62436	1.20702	-2.45634	17.0914	2.67478	-2.67578
Cre03.g211409			Unknown	3.711	10.0085	1.43135	4.33512	10.8479	1.32327	4.63384	9.23315	0.994615
Cre04.g211750		adiponectin脂联素 receptor (ADIPOR), AMPK signaling pathway	Unknown	13.4525	4.72908	-1.50824	15.4737	16.9949	0.135286	12.7651	6.4633	-0.981863
Cre04.g213350	unknown		Unknown	31.033	18.6132	-0.73748	34.7158	8.7991	-1.98016	24.4117	13.3115	-0.874899
Cre04.g217906	unknown		Unknown	22.3321	12.2208	-0.86978	14.969	5.33759	-1.48772	13.6256	5.53738	-1.29904
Cre04.g217907			Unknown	12.6726	7.91438	-0.679169	14.2872	6.94223	-1.04125	17.6703	6.56442	-1.42859
Cre04.g217909			Unknown	11.3473	2.69175	-2.07573	6.49219	1.16891	-2.47354	9.80791	4.37788	-1.16372
Cre04.g217919	unknown	unknown	Unknown	6.78186	28.0903	2.05032	8.83272	27.3666	1.63149	11.4999	47.4152	2.04372
Cre04.g217971			Unknown	13.8203	6.59073	-1.06828	10.81	4.92623	-1.13381	16.6675	7.74832	-1.10508
Cre04.g221100	unknown		Unknown	9.93253	7.93226	-0.324431	13.4329	6.32831	-1.08588	10.9957	7.82861	-0.490114
Cre04.g222250			Unknown	4.25575	6.009	0.49771	5.51274	11.1265	1.01316	4.91645	9.04071	0.878819
Cre04.g222550	unknown		Unknown	8.96256	5.4801	-0.709708	10.2188	0.702215	-3.86317	11.0135	1.64157	-2.74612
Cre04.g224200	unknown		Unknown	19.351	25.2569	0.384272	22.6561	6.74681	-1.74762	29.5947	15.6748	-0.916895
Cre04.g225200	unknown		Unknown	6.29246	3.35655	-0.906647	11.647	0.876847	-3.73149	16.9761	1.40598	-3.59386
Cre04.g225250	unknown		Unknown	19.9745	14.1986	-0.492407	29.0694	12.8011	-1.18323	31.9811	15.6831	-1.02801
Cre04.g225500	CSA6	Predicted protein of CSA family	Unknown	11.3254	11.7528	0.0534477	22.2294	5.20021	-2.09583	14.8587	8.44995	-0.814292
Cre04.g226700	unknown		Unknown	14.0202	12.6564	-0.147631	17.4944	2.25348	-2.95667	13.2267	4.98736	-1.40711
Cre04.g228625	unknown		Unknown	17.1927	16.5798	-0.0523696	16.3959	7.44473	-1.13905	26.5773	11.8815	-1.16148
Cre04.g228750			Unknown	21.1702	30.0006	0.502959	18.6916	56.4738	1.59519	16.6575	35.4703	1.09044
Cre04.g231418			Unknown	30.9246	38.1486	0.302876	21.4086	48.1206	1.16847	25.4732	33.521	0.396086
Cre05.g232600			Unknown	46.1722	22.3115	-1.04924	21.4974	4.76337	-2.1741	25.6393	6.79905	-1.91495
Cre05.g234050			Unknown	24.0161	9.76172	-1.2988	9.08435	4.51313	-1.00926	13.5684	9.70709	-0.483139
Cre05.g234660			Unknown	32.401	95.3579	1.55731	26.8383	111.243	2.05134	33.2755	100.613	1.59628
Cre05.g235650	unknown		Unknown	9.71369	7.22758	-0.426508	10.9614	5.03865	-1.12132	12.2251	6.67117	-0.873834
Cre05.g238301	unknown	unknown	Unknown	6.35529	13.1539	1.04946	5.69645	8.61965	0.597566	5.65623	11.2508	0.992112
Cre05.g238400			Unknown	5.23243	4.59622	-0.187035	4.26997	17.3473	2.02241	4.67724	6.92881	0.566949
Cre05.g238800	unknown	unknown	Unknown	27.0597	12.4267	-1.12271	20.7883	12.9913	-0.678223	27.4979	8.04269	-1.77357
Cre05.g239000			Unknown	11.5578	3.43431	-1.75077	10.3685	0.440203	-4.55789	17.8743	1.06231	-4.07261
Cre05.g239350	unknown		Unknown	8.45222	3.65694	-1.20869	10.7125	1.61182	-2.73254	9.45575	2.30595	-2.03583
Cre05.g239550	unknown		Unknown	7.52263	5.61977	-0.420725	12.4055	2.11206	-2.55425	8.8876	3.83679	-1.21189
Cre05.g240700	unknown		Unknown	10.7507	8.69666	-0.305892	14.7826	4.06726	-1.86177	14.8882	8.13911	-0.871224
Cre05.g241900	unknown		Unknown	15.1498	10.1262	-0.581213	10.0854	2.98414	-1.75689	13.6169	5.63704	-1.27239
Cre05.g243452	unknown		Unknown	20.9282	12.1584	-0.783494	26.1186	9.35342	-1.48151	22.3253	8.24414	-1.43724
Cre05.g243850	unknown		Unknown	24.1202	17.686	-0.44763	30.0263	13.2243	-1.18304	21.2692	9.04143	-1.23414
Cre05.g244400			Unknown	4.99784	3.21046	-0.638524	21.7461	7.25869	-1.58297	27.8868	5.24782	-2.40979
Cre05.g244900			Unknown	53.8695	75.3481	0.484101	13.8839	60.2562	2.11769	27.1118	57.9051	1.09477
Cre05.g246000	unknown		Unknown	7.46128	4.09845	-0.864343	11.5151	1.81202	-2.66785	11.3103	3.89573	-1.53768
Cre05.g247950			Unknown	48.1987	74.2658	0.623705	13.5231	50.3517	1.89661	29.8607	81.0871	1.44123
Cre06.g249850	unknown		Unknown	21.9869	11.5949	-0.923148	16.7671	0.758906	-4.46557	18.7656	2.19437	-3.09622
Cre06.g252350	CGL70	Predicted protein	Unknown	29.0466	25.8224	-0.169748	12.7622	28.2284	1.14527	22.7834	32.907	0.530411
Cre06.g252850			Unknown	9.99212	14.9659	0.582817	4.8886	12.4652	1.35041	7.43106	11.7724	0.663765
Cre06.g254600	unknown		Unknown	9.67039	14.5654	0.590904	6.99608	14.9342	1.094	11.3334	18.5827	0.713379
Cre06.g256600	unknown		Unknown	9.23903	17.05	0.883962	5.01981	12.9072	1.36247	9.15104	17.1577	0.906846
Cre06.g257400	unknown		Unknown	30.946	19.1287	-0.694018	29.1605	9.33349	-1.64353	34.2844	16.4737	-1.05739
Cre06.g258850			Unknown	11.6663	12.2722	0.073047	11.4929	3.89132	-1.56241	12.146	3.14504	-1.94933
Cre06.g259050			Unknown	6.91142	12.3498	0.837435	5.52377	13.0978	1.2456	7.22362	9.56702	0.405347
Cre06.g259750			Unknown	6.3179	12.6386	1.00032	7.94502	19.1055	1.26586	8.01387	15.2702	0.930146
Cre06.g264000	unknown		Unknown	56.8495	38.1816	-0.574271	90.4468	33.2804	-1.4424	81.8631	59.1831	-0.468029
Cre06.g264100	unknown		Unknown	90.3938	51.9453	-0.799232	82.221	21.9668	-1.90418	114.689	37.3617	-1.6181
Cre06.g264150	unknown		Unknown	27.0101	15.3379	-0.816397	17.4765	4.90423	-1.83332	24.2474	11.2906	-1.10271
Cre06.g269300			Unknown	0.584213	5.90825	3.33816	0.888235	12.6759	3.835	1.69885	9.48363	2.48088
Cre06.g278087			Unknown	4.336	9.44855	1.12373	2.75106	11.0082	2.00052	3.98384	10.1835	1.35399
Cre06.g278107			Unknown	50.4439	73.2227	0.53761	323.008	34.2541	-3.23722	171.01	47.9222	-1.83531
Cre06.g278119			Unknown	6.93182	14.8771	1.10178	7.83353	23.443	1.58142	7.17203	14.3561	1.00121
Cre06.g278165		Gametolysin / Lysin	Unknown	5.02332	2.39953	-1.06589	10.5235	2.02167	-2.37999	10.4118	2.1153	-2.29929
Cre06.g278211			Unknown	9.80079	18.5102	0.917348	6.01547	17.9948	1.58083	5.90323	13.8036	1.22547
Cre06.g278246	unknown	unknown	Unknown	1.19301	38.5093	5.01253	2.22185	193.399	6.44368	3.6447	114.272	4.97052
Cre06.g279700		PROTEIN RLIB	Unknown	62.0062	11.3717	-2.44697	25.9071	2.65347	-3.2874	55.8619	4.0322	-3.79223
Cre06.g280450	unknown		Unknown	45.2817	10.5661	-2.09949	43.0694	2.34523	-4.19886	59.9796	4.36808	-3.7794
Cre06.g282300	unknown		Unknown	64.7747	96.8405	0.58018	48.3911	111.331	1.20204	59.685	99.9302	0.743552
Cre06.g283250	unknown		Unknown	12.1567	6.40549	-0.924368	10.2797	2.89251	-1.82941	12.0724	2.88574	-2.0647
Cre06.g284950			Unknown	4.87317	4.06025	-0.263294	17.3206	3.21862	-2.42797	12.6344	3.29263	-1.94004
Cre06.g286200			Unknown	0.821782	1.64793	1.00383	13.3339	5.00696	-1.41309	12.9079	3.52124	-1.8741
Cre06.g286550			Unknown	7.92762	16.2232	1.03309	11.902	41.0468	1.78607	11.8158	20.8228	0.817446
Cre06.g287500	unknown		Unknown	8.36754	6.89066	-0.280161	10.7856	4.14256	-1.38051	9.55978	5.87274	-0.702943
Cre06.g289600	unknown		Unknown	23.6516	13.1803	-0.84355	20.1424	0.226374	-6.47538	18.7547	2.21646	-3.08092
Cre06.g293200			Unknown	9.84882	16.5605	0.749725	4.59402	15.6464	1.768	7.34244	12.3288	0.747698
Cre06.g294100	unknown		Unknown	13.1224	13.2463	0.0135569	13.0333	5.72562	-1.1867	13.0215	8.1205	-0.681258
Cre06.g295150	unknown		Unknown	56.3402	94.0438	0.739169	98.205	206.534	1.07251	92.7032	142.759	0.622889
Cre06.g297450	unknown	unknown	Unknown	3.64218	27.8531	2.93497	3.04809	41.5786	3.76986	4.7625	44.1661	3.21315
Cre06.g298500	unknown		Unknown	13.7259	8.52414	-0.687278	16.2018	1.00871	-4.00557	17.0317	2.27017	-2.90735
Cre06.g298850			Unknown	23.9482	38.5156	0.685522	99.1396	18.4443	-2.42629	66.7289	24.4426	-1.44891
Cre06.g299100			Unknown	36.9293	12.6533	-1.54525	32.0686	4.70517	-2.76884	39.839	8.81674	-2.17586
Cre06.g299750			Unknown	2.91049	6.66737	1.19586	1.80117	10.6404	2.56254	2.17768	5.87733	1.43237
Cre06.g299950			Unknown	6.94618	4.14295	-0.74556	19.3118	2.15693	-3.16243	19.0517	2.38487	-2.99794
Cre06.g302250	unknown		Unknown	7.35278	5.49812	-0.419352	10.3661	3.32394	-1.6409	11.4591	4.1061	-1.48065
Cre06.g302350	unknown		Unknown	68.7413	36.4935	-0.913535	87.3874	22.831	-1.93643	83.865	36.8172	-1.18769
Cre06.g302700	unknown		Unknown	9.43047	28.3204	1.58644	0.837216	11.3807	3.76485	1.84232	18.6615	3.34048
Cre06.g303100			Unknown	6.71704	8.04238	0.259798	5.48043	13.4906	1.29959	5.05807	8.02728	0.666323
Cre06.g303200	unknown		Unknown	179.916	143.574	-0.325533	460.612	151.922	-1.60022	480.73	183.842	-1.38676
Cre06.g306035			Unknown	7.31664	15.9828	1.12727	5.83229	12.3772	1.08555	5.05776	13.3574	1.40106
Cre06.g306057	unknown	unknown	Unknown	26.7688	81.6411	1.60874	58.2994	176.971	1.60196	46.1223	104.252	1.17654
Cre06.g306200			Unknown	10.3834	4.18981	-1.30932	5.54166	2.68732	-1.04415	7.19064	3.38173	-1.08836
Cre06.g308533	unknown		Unknown	94.8915	67.6961	-0.487207	74.7064	30.5397	-1.29055	73.7013	69.7877	-0.0787174
Cre06.g308750			Unknown	18.3185	15.4209	-0.24841	14.8852	33.6414	1.17636	16.8695	20.8308	0.304298
Cre06.g308950	unknown		Unknown	28.5562	38.6504	0.436679	30.8543	70.4771	1.19168	35.6935	60.3135	0.756818
Cre06.g309850	unknown		Unknown	19.9069	9.56299	-1.05773	10.3081	4.80857	-1.1001	12.7823	4.94235	-1.37088
Cre06.g310950			Unknown	2.50348	5.70959	1.18945	5.081	17.5404	1.7875	4.94271	8.6255	0.803304
Cre06.g311100			Unknown	5.76827	10.0755	0.804636	7.23394	16.607	1.19894	8.63335	12.6077	0.546316
Cre06.g311300			Unknown	5.982	6.75267	0.17483	12.2514	1.53198	-2.99947	9.22371	3.68856	-1.32229
Cre06.g311700			Unknown	12.2821	8.11769	-0.597419	4.79585	13.2753	1.46888	5.44061	3.78955	-0.521742
Cre07.g313900	unknown		Unknown	9.18851	6.9843	-0.395714	10.6633	4.45347	-1.25965	11.114	5.73895	-0.953518
Cre07.g317000	unknown		Unknown	10.297	8.48997	-0.278387	12.3003	5.62032	-1.12997	9.48922	6.37873	-0.57302
Cre07.g325718	unknown		Unknown	130.018	73.035	-0.832046	90.6874	34.8312	-1.38052	114.145	83.3484	-0.453641
Cre07.g325731			Unknown	32.377	43.5453	0.427546	89.7041	38.0014	-1.23912	75.2401	36.2268	-1.05444
Cre07.g325753	unknown		Unknown	42.1847	28.1828	-0.581906	29.5478	11.8812	-1.31437	36.8087	22.6758	-0.698891
Cre07.g325756	unknown		Unknown	4.86838	8.59521	0.82009	11.4256	3.84753	-1.57027	7.43095	5.43165	-0.452156
Cre07.g325760			Unknown	4.1752	14.505	1.79663	0.859768	3.83239	2.15622	0.788854	2.78358	1.81911
Cre07.g326250	unknown		Unknown	30.9568	18.1306	-0.771829	51.5566	20.4759	-1.33223	36.1897	23.4138	-0.628218
Cre07.g326750	unknown		Unknown	7.04354	6.65851	-0.0811019	11.7418	4.8449	-1.27711	10.8364	6.19503	-0.806702
Cre07.g327079			Unknown	4.24752	8.68252	1.03149	3.65496	13.0334	1.83429	6.83039	12.0232	0.815777
Cre07.g329950			Unknown	8.95917	16.9564	0.92039	4.18778	19.0798	2.18779	4.87549	13.4262	1.46143
Cre07.g331650	unknown		Unknown	39.7211	19.4994	-1.02647	44.561	15.1293	-1.55844	54.2176	27.1871	-0.995841
Cre07.g332250	unknown		Unknown	11.5307	8.84274	-0.382921	12.458	1.17733	-3.40348	8.77304	6.4512	-0.443509
Cre07.g332851	unknown		Unknown	26.6289	13.8589	-0.942177	23.0628	10.5768	-1.12467	22.357	13.194	-0.760848
Cre07.g334150	unknown		Unknown	59.9828	43.0955	-0.477012	48.1964	20.0595	-1.26464	65.6919	18.7666	-1.80755
Cre07.g334350			Unknown	61.039	85.0725	0.478961	34.1097	135.614	1.99125	44.9069	173.399	1.94909
Cre07.g334900	unknown		Unknown	26.4351	18.3706	-0.525058	16.7655	5.17287	-1.69646	20.4469	14.0214	-0.544248
Cre07.g335000	unknown		Unknown	9.55378	11.2837	0.240092	11.2101	3.46461	-1.69403	13.5786	6.6144	-1.03765
Cre07.g335650	unknown		Unknown	272.561	115.948	-1.2331	211.546	9.8126	-4.43019	262.283	38.4422	-2.77036
Cre07.g335850			Unknown	51.671	69.3247	0.424016	16.3188	38.3068	1.23107	26.9668	48.3588	0.842596
Cre07.g336900			Unknown	10.286	16.9764	0.722848	7.67551	21.5799	1.49136	8.52316	8.60197	0.0132781
Cre07.g337100	unknown	unknown	Unknown	12.9554	49.197	1.92502	31.6667	80.4443	1.34502	35.1902	42.2606	0.264138
Cre07.g344300			Unknown	3.9692	4.52319	0.18849	4.1577	10.7439	1.36965	4.31959	5.08879	0.236427
Cre07.g346000	unknown		Unknown	12.6209	10.9049	-0.210845	12.6861	3.08609	-2.03939	9.34244	4.71009	-0.988043
Cre07.g349050	unknown		Unknown	11.1556	4.92158	-1.18057	9.14732	3.04034	-1.58912	8.65188	4.07105	-1.08761
Cre07.g355850			Unknown	56.1948	55.0187	-0.0305162	69.2182	153.269	1.14684	59.4892	47.2036	-0.33373
Cre07.g356550	unknown		Unknown	29.4119	32.8043	0.157484	37.966	16.4811	-1.2039	40.9672	26.2674	-0.641194
Cre08.g358569			Unknown	0.0472691	10.6016	7.80916	0.0134256	4.74457	8.46515	0.423222	15.3578	5.18142
Cre08.g361150			Unknown	7.68807	5.91446	-0.378375	21.4448	6.87599	-1.64099	25.7619	6.08954	-2.08084
Cre08.g361200			Unknown	18.3992	7.71214	-1.25444	17.0548	1.08093	-3.97983	20.8944	3.33176	-2.64876
Cre08.g361350			Unknown	2.85495	1.31598	-1.11733	12.7661	4.53781	-1.49225	19.7779	6.28115	-1.65479
Cre08.g361850			Unknown	76.6168	96.7498	0.336598	150.245	324.481	1.11082	83.0529	169.652	1.03047
Cre08.g362300			Unknown	4.0174	7.68824	0.936393	4.47309	13.2991	1.57199	5.14565	9.92287	0.947405
Cre08.g363300			Unknown	6.57568	8.28747	0.333792	5.82448	11.9426	1.03592	5.54539	8.15432	0.556277
Cre08.g366250			Unknown	12.4831	3.84812	-1.69775	10.1069	1.35386	-2.90019	15.8947	4.30914	-1.88307
Cre08.g366300	unknown		Unknown	15.3737	12.3166	-0.319857	14.1135	6.0524	-1.2215	17.5356	10.7712	-0.70311
Cre08.g366600	unknown		Unknown	63.0622	28.6682	-1.13732	54.3059	10.5317	-2.36638	81.2323	25.4387	-1.67503
Cre08.g366700			Unknown	4.01032	4.77783	0.252637	14.7037	0.774483	-4.2468	13.4506	3.57241	-1.9127
Cre08.g366950	unknown		Unknown	11.6046	10.6243	-0.127325	14.7375	6.16478	-1.25737	17.2667	9.88524	-0.804644
Cre08.g367100			Unknown	12.352	20.5798	0.736489	5.53694	46.2491	3.06226	5.35532	19.0595	1.83147
Cre08.g371600	unknown		Unknown	6.0123	6.6625	0.148147	10.7203	2.3856	-2.16792	11.1176	3.74235	-1.57084
Cre08.g372200			Unknown	58.3267	1.19597	-5.6079	123.964	0.701139	-7.466	264.96	1.08523	-7.93163
Cre08.g376200	unknown		Unknown	12.5607	11.0277	-0.187777	13.3941	5.99623	-1.15947	14.7924	9.36937	-0.65883
Cre08.g376300	unknown	unknown	Unknown	20.8139	9.50351	-1.13101	11.63	6.93024	-0.746879	16.3786	9.19233	-0.833311
Cre08.g378650			Unknown	3.68	8.92323	1.27786	2.23494	12.9405	2.53359	3.60436	14.7988	2.03767
Cre08.g382250	unknown		Unknown	22.4607	14.2984	-0.651552	40.6792	7.93504	-2.35798	46.9498	16.016	-1.55161
Cre09.g386733	unknown		Unknown	19.4918	10.8707	-0.842414	17.1627	8.16555	-1.07165	23.3965	12.4228	-0.913303
Cre09.g386741			Unknown	13.6813	4.53699	-1.59239	6.04117	1.25125	-2.27146	8.68761	3.79454	-1.19503
Cre09.g387541	unknown		Unknown	10.3798	6.82944	-0.603941	12.5782	4.61294	-1.44716	12.1949	7.18054	-0.764117
Cre09.g387949			Unknown	51.4945	60.9111	0.242288	36.7777	94.3015	1.35845	39.0938	62.8886	0.685859
Cre09.g390350	unknown		Unknown	11.043	9.85436	-0.164299	20.3097	5.6703	-1.84067	28.8091	6.56851	-2.13289
Cre09.g390800			Unknown	11.7136	19.4795	0.733772	8.95542	26.9554	1.58974	11.3473	19.8059	0.803581
Cre09.g391050	unknown		Unknown	35.8407	34.8297	-0.0412802	19.6487	6.54201	-1.58662	20.4214	13.5538	-0.591388
Cre09.g391615	unknown		Unknown	4.44525	0.708967	-2.64847	12.0294	2.58967	-2.21572	40.6831	5.4836	-2.89123
Cre09.g391912	unknown		Unknown	10.2794	9.91951	-0.0514101	17.8351	4.21461	-2.08124	14.722	7.34681	-1.00279
Cre09.g394900	unknown		Unknown	16.8001	17.3104	0.0431764	10.6151	4.25843	-1.31773	14.0893	11.982	-0.233734
Cre09.g394954			Unknown	4.37372	12.5535	1.52115	2.60356	5.02618	0.948977	4.22527	10.2852	1.28346
Cre09.g395325	unknown		Unknown	18.7183	12.3795	-0.596492	23.9899	10.5883	-1.17995	20.4861	13.413	-0.611011
Cre09.g395473			Unknown	10.3404	4.3906	-1.2358	16.7699	3.05243	-2.45785	18.094	5.09123	-1.82942
Cre09.g395650	unknown		Unknown	18.8357	11.3833	-0.726552	15.3035	4.34172	-1.81752	20.0567	8.16814	-1.29601
Cre09.g395769	unknown		Unknown	64.0353	18.5085	-1.79068	47.6323	4.66878	-3.35082	63.513	5.92239	-3.4228
Cre09.g396200	unknown		Unknown	16.2589	11.3267	-0.521508	23.26	5.94199	-1.96883	25.8172	12.194	-1.08215
Cre09.g396550	unknown		Unknown	7.34088	14.4181	0.973854	3.42068	10.761	1.65345	6.76529	10.994	0.700496
Cre09.g396661	unknown		Unknown	12.7548	10.314	-0.306446	12.8828	5.48383	-1.2322	11.1789	7.05741	-0.663561
Cre09.g396698	unknown		Unknown	13.0451	13.0443	-8.59376e-05	24.6238	3.89769	-2.65936	24.9042	11.1825	-1.15515
Cre09.g397100	unknown		Unknown	17.5815	14.5497	-0.273067	29.8845	13.6125	-1.13446	26.9065	14.4686	-0.89503
Cre09.g397771	unknown		Unknown	8.63621	14.164	0.713759	10.642	4.63724	-1.19844	10.9029	13.1896	0.274689
Cre09.g398050	unknown		Unknown	41.9754	31.1686	-0.429451	36.9309	14.3591	-1.36287	44.1444	29.5509	-0.579028
Cre09.g399701			Unknown	13.9642	4.1602	-1.74701	7.96888	0.331576	-4.58696	10.9008	0.916676	-3.57188
Cre09.g400050	unknown		Unknown	25.0682	13.165	-0.929147	19.3945	4.82324	-2.00757	19.5064	7.95455	-1.2941
Cre09.g400404	unknown	unknown	Unknown	0.256612	66.9202	8.02671	0.506773	238.97	8.88127	2.87777	135.676	5.55907
Cre09.g401701	unknown	unknown	Unknown	7.09848	75.3189	3.40743	5.0184	199.29	5.3115	9.14049	153.812	4.07276
Cre09.g402589	unknown		Unknown	7.69024	4.91098	-0.64702	19.4814	1.5666	-3.63639	14.447	4.46966	-1.69254
Cre09.g402602	unknown		Unknown	18.6494	12.4564	-0.582241	18.93	5.38592	-1.81341	21.6151	9.19877	-1.23253
Cre09.g402800			Unknown	3.90304	12.0669	1.62839	0.961217	8.41577	3.13016	1.83369	16.881	3.20258
Cre09.g403350			Unknown	11.3037	4.74037	-1.25373	32.9226	5.90648	-2.47871	31.8984	8.65878	-1.88125
Cre09.g405250	unknown		Unknown	14.2548	8.77335	-0.700252	12.9186	3.4459	-1.9065	14.0249	5.63147	-1.3164
Cre09.g405500			Unknown	19.8516	30.885	0.637647	25.4916	73.1725	1.52128	23.779	42.7521	0.846305
Cre09.g409850			Unknown	71.6795	20.3609	-1.81576	19.2366	5.23181	-1.87847	25.4767	6.46294	-1.97892
Cre09.g411666	unknown		Unknown	11.2155	10.4348	-0.104084	15.7834	3.60744	-2.12936	15.6551	5.74103	-1.44726
Cre09.g413075			Unknown	4.14615	10.0751	1.28095	2.07915	6.44335	1.63182	3.23562	4.81394	0.573173
Cre09.g413150			Unknown	23.9899	45.6333	0.927657	39.7428	82.5773	1.05505	30.2007	50.3994	0.738826
Cre09.g415650	unknown		Unknown	22.5622	12.9628	-0.799532	24.8067	2.72941	-3.18407	21.3676	6.13804	-1.79957
Cre09.g416850	unknown		Unknown	17.0798	12.7231	-0.424838	15.2997	3.27167	-2.2254	12.0198	6.5612	-0.87338
Cre09.g416900			Unknown	9.95696	9.10138	-0.12962	21.4484	6.36863	-1.75182	20.2392	8.93783	-1.17916
Cre09.g417350	unknown		Unknown	9.76341	10.2594	0.0714852	16.3991	4.63461	-1.8231	13.0659	4.63079	-1.49648
Cre10.g420850	unknown		Unknown	8.434	2.4543	-1.78091	20.5013	0.854954	-4.58373	20.6873	2.99554	-2.78786
Cre10.g422800			Unknown	40.2611	36.8115	-0.12923	61.779	27.0627	-1.19081	69.5067	40.2742	-0.787297
Cre10.g424000			Unknown	12.0748	5.54146	-1.12367	12.6594	0.427094	-4.88951	10.8082	2.08135	-2.37653
Cre10.g424550			Unknown	35.3666	40.5252	0.196432	7.7607	15.5369	1.00144	19.6571	26.0244	0.404813
Cre10.g425350	unknown		Unknown	14.233	14.4291	0.0197442	15.0022	5.60146	-1.4213	15.6304	10.5404	-0.568416
Cre10.g425850			Unknown	42.5127	25.1877	-0.755171	22.5277	6.96909	-1.69266	17.8013	4.60496	-1.95072
Cre10.g429750	unknown		Unknown	14.6335	9.57719	-0.611605	20.0313	4.81703	-2.05604	20.2529	6.06527	-1.73949
Cre10.g434850	unknown		Unknown	8.89258	4.45624	-0.996775	10.8116	0.788398	-3.77752	10.9988	1.90765	-2.52749
Cre10.g435050			Unknown	12.8624	6.06753	-1.08398	17.2932	23.1402	0.420196	13.2168	13.3227	0.0115196
Cre10.g443750			Unknown	10.0392	3.69217	-1.44311	5.91818	1.85203	-1.67605	7.39807	1.39094	-2.41109
Cre10.g444400	unknown		Unknown	42.6772	32.4636	-0.394643	28.3857	11.032	-1.36347	34.9678	16.7431	-1.06246
Cre10.g446200			Unknown	5.76784	17.2251	1.57841	3.19846	17.5344	2.45474	4.47725	18.9218	2.07936
Cre10.g447050			Unknown	25.3591	9.45846	-1.42282	23.4383	2.09145	-3.48629	18.1401	2.51284	-2.85179
Cre10.g447700		leucine-rich repeat-containing protein, Adenylate and Guanylate cyclase catalytic domain	Unknown	10.6883	3.6188	-1.56244	26.3163	0.522357	-5.65478	26.2893	1.15045	-4.51421
Cre10.g447800			Unknown	25.4099	40.9025	0.686801	124.804	22.7743	-2.45418	72.4113	29.0987	-1.31526
Cre10.g448900	unknown		Unknown	33.9266	24.1553	-0.490076	20.0564	7.99352	-1.32716	19.8654	8.83061	-1.16967
Cre10.g449700	unknown		Unknown	24.5591	14.1793	-0.792469	20.789	5.91223	-1.81404	26.9236	8.7974	-1.61372
Cre10.g451100			Unknown	5.59951	12.2392	1.12814	0.945142	6.30018	2.73679	3.01455	11.9583	1.988
Cre10.g451752	unknown		Unknown	5.49447	10.9528	0.995249	6.94723	15.7422	1.18012	7.81475	11.4288	0.548398
Cre10.g452350			Unknown	349.021	523.464	0.584779	136.642	466.772	1.77232	200.93	385.371	0.939555
Cre10.g452850			Unknown	16.8473	3.08318	-2.45002	7.32961	0.47506	-3.94755	11.2841	1.18984	-3.24545
Cre10.g457100	unknown	(1 of 1) 1.13.11.79 - 5,6-dimethylbenzimidazole synthase	Unknown	6.92009	8.2808	0.258979	3.12072	25.0131	3.00273	5.36255	11.4438	1.09358
Cre10.g461450	unknown		Unknown	34.9899	62.0329	0.826095	15.7995	37.6711	1.25358	23.7801	56.2264	1.24149
Cre10.g463355	unknown	unknown	Unknown	18.892	5.74134	-1.71832	13.2919	11.2566	-0.239774	4.33573	2.14351	-1.0163
Cre10.g465300	unknown		Unknown	9.4706	8.86264	-0.09572	11.0501	0.876233	-3.6566	8.31173	2.89871	-1.51974
Cre10.g466050	Unknown		Unknown	8.9031	9.85055	0.145896	11.6778	3.33077	-1.80984	14.614	8.87067	-0.720239
Cre10.g466100			Unknown	50.2095	14.6684	-1.77525	50.4561	6.45031	-2.96759	47.906	9.56332	-2.32462
Cre11.g467400	unknown		Unknown	27.125	25.5317	-0.0873365	25.8711	11.8031	-1.13218	23.9836	22.9062	-0.0663081
Cre11.g467565			Unknown	28.2936	37.1491	0.39285	27.8958	68.0893	1.28738	32.7264	44.9709	0.458536
Cre11.g467582			Unknown	27.3354	5.56666	-2.29589	17.3922	0.722647	-4.589	21.3089	1.93398	-3.46181
Cre11.g467616			Unknown	24.9036	6.62236	-1.91093	13.9823	0.841276	-4.05488	20.1976	1.65761	-3.60701
Cre11.g467632	unknown		Unknown	9.36988	1.44168	-2.70028	11.1427	0.872861	-3.6742	15.3223	1.5292	-3.32479
Cre11.g467651	unknown		Unknown	82.805	75.0106	-0.142624	104.244	39.3721	-1.40472	103.664	67.1509	-0.626436
Cre11.g467693			Unknown	18.1755	17.7275	-0.0360096	48.9501	23.1756	-1.07871	32.8753	19.0381	-0.788114
Cre11.g467696	unknown		Unknown	9.88699	9.5273	-0.0534627	14.6592	2.41621	-2.60099	10.1982	5.25295	-0.95711
Cre11.g467721			Unknown	74.8211	16.2851	-2.1999	51.9016	3.79663	-3.77299	59.5598	3.35844	-4.14848
Cre11.g467725	unknown	unknown	Unknown	19.0824	79.0456	2.05044	19.8128	102.33	2.36873	25.1664	108.321	2.10574
Cre11.g468600			Unknown	5.04614	13.0734	1.37338	6.18627	21.9203	1.82513	7.30093	12.2645	0.74834
Cre11.g475150			Unknown	63.478	27.1439	-1.22563	46.3814	17.91	-1.37278	64.1574	18.2367	-1.81477
Cre11.g475500			Unknown	16.1164	22.2869	0.467663	15.66	33.9326	1.11559	15.6053	20.1837	0.37115
Cre11.g475600	unknown		Unknown	66.3865	22.835	-1.53964	30.644	1.74246	-4.13641	43.5221	4.49966	-3.27386
Cre11.g477050	unknown		Unknown	3.53988	3.39367	-0.0608547	5.30073	11.5641	1.12539	6.01008	7.01519	0.223097
Cre11.g477550			Unknown	8.844	27.4312	1.63305	8.03602	45.8623	2.51275	11.3423	27.3422	1.26941
Cre11.g478528			Unknown	15.5432	25.6281	0.721444	10.2146	33.8815	1.72987	11.3362	24.5025	1.112
Cre11.g478800			Unknown	37.7602	66.8015	0.823013	23.592	57.2098	1.27796	30.7198	55.2967	0.848025
Cre11.g479150	unknown		Unknown	23.6929	21.0371	-0.171518	17.0961	8.17226	-1.06486	18.7198	18.0933	-0.0491095
Cre11.g479900			Unknown	36.4216	28.5561	-0.350995	10.3367	4.96285	-1.05853	16.4934	10.8452	-0.604838
Cre11.g482650	unknown	unknown	Unknown	4.91255	8.64405	0.815236	13.9759	46.0262	1.71952	10.2234	11.5171	0.1719
Cre11.g483200	unknown		Unknown	7.5273	9.4078	0.321725	2.5385	12.4923	2.29899	5.76021	12.2836	1.09254
Cre12.g484300			Unknown	14.6816	22.9866	0.646778	6.80631	27.5827	2.01882	5.62167	16.0554	1.51399
Cre12.g485350	unknown		Unknown	28.8943	22.0669	-0.3889	18.9989	8.34788	-1.18644	24.1496	11.8345	-1.02901
Cre12.g485418			Unknown	15.1233	18.1559	0.263663	12.5904	31.1435	1.3066	8.84275	12.0799	0.450036
Cre12.g485438			Unknown	4.71285	9.55033	1.01895	2.69641	11.2338	2.05874	2.83195	4.85021	0.776254
Cre12.g488750	unknown		Unknown	16.1417	8.58187	-0.911429	12.6368	6.07318	-1.05711	17.8536	7.42452	-1.26585
Cre12.g490500	CGL78	Predicted protein	Unknown	13.8797	12.8545	-0.110704	14.7677	4.2982	-1.78064	23.2888	14.4023	-0.693335
Cre12.g490950		general transcription factor 2-related zinc finger protein	Unknown	25.2673	11.9774	-1.07696	6.47481	3.87818	-0.739459	9.20014	7.38793	-0.316485
Cre12.g493300	unknown		Unknown	7.57807	5.17649	-0.549855	10.6239	3.35046	-1.66489	9.43605	5.53329	-0.770045
Cre12.g493350	unknown		Unknown	31.1208	5.57681	-2.48037	16.0989	1.29368	-3.63741	14.8738	1.47361	-3.33535
Cre12.g497950			Unknown	2.6518	4.50517	0.76461	4.36044	16.1922	1.89275	2.51363	5.81033	1.20885
Cre12.g498000			Unknown	0.379744	5.78791	3.92994	4.17594	25.111	2.58814	5.18528	12.831	1.30714
Cre12.g502700	unknown		Unknown	56.5971	29.2846	-0.950586	34.4787	9.70025	-1.82961	56.7281	14.7041	-1.94784
Cre12.g505050			Unknown	24.9007	49.0743	0.978781	101.416	19.4829	-2.38	59.027	29.7305	-0.98943
Cre12.g505100			Unknown	10.7595	14.7443	0.454546	120.931	35.4092	-1.77199	56.5009	31.6706	-0.835128
Cre12.g506550			Unknown	12.5676	5.36634	-1.2277	6.37862	0.192463	-5.05059	11.5946	3.06009	-1.92181
Cre12.g507050	unknown		Unknown	6.76784	9.15104	0.43524	2.46761	14.7945	2.58387	3.52972	13.8816	1.97555
Cre12.g507800			Unknown	20.2433	4.87752	-2.05322	34.0023	0.430006	-6.30513	72.9778	1.47751	-5.62622
Cre12.g510500			Unknown	11.786	28.3378	1.26566	30.5914	6.79824	-2.16989	21.3622	9.99271	-1.09612
Cre12.g512400	unknown		Unknown	15.352	10.3157	-0.573579	20.4007	4.72709	-2.1096	37.6119	6.94198	-2.43777
Cre12.g512650	unknown		Unknown	20.0083	10.7418	-0.897358	14.6124	1.77135	-3.04427	18.84	4.86746	-1.95256
Cre12.g513800	unknown		Unknown	5.54851	5.49763	-0.0132911	5.18859	11.7869	1.18377	5.97028	7.99246	0.42084
Cre12.g516851	unknown		Unknown	13.0857	8.34079	-0.649733	24.6788	8.38349	-1.55765	28.0919	7.77705	-1.85286
Cre12.g517650	unknown		Unknown	11.3253	22.549	0.993516	12.9852	31.6961	1.28744	15.6506	29.9676	0.937186
Cre12.g521300	unknown		Unknown	102.922	191.717	0.89742	60.3118	165.509	1.4564	42.5079	117.669	1.46892
Cre12.g527550			Unknown	25.6554	23.3087	-0.138394	6.15119	15.7727	1.35849	9.98499	27.9906	1.48711
Cre12.g527650			Unknown	5.77162	4.05278	-0.510066	14.4876	1.11466	-3.70014	9.63842	2.90304	-1.73123
Cre12.g528800	unknown	unknown	Unknown	12.7835	4.42199	-1.53151	6.20317	1.27814	-2.27896	8.06471	1.7784	-2.18104
Cre12.g529050	unknown		Unknown	47.6605	30.7875	-0.630448	29.0014	12.8526	-1.17406	38.9124	19.4777	-0.998405
Cre12.g529850	unknown		Unknown	9.61131	8.2992	-0.211761	11.7705	4.28824	-1.45672	14.3518	6.64319	-1.11128
Cre12.g530850	unknown		Unknown	265.605	114.482	-1.21416	151.759	38.5977	-1.9752	220.3	75.4303	-1.54625
Cre12.g531750	unknown		Unknown	5.51594	7.30859	0.405985	1.80274	10.9224	2.59903	3.26466	8.64353	1.40469
Cre12.g531850	unknown		Unknown	10.5888	8.5082	-0.315614	13.6817	4.71101	-1.53813	13.8673	4.17635	-1.73137
Cre12.g533500			Unknown	11.3999	9.45574	-0.269763	29.7604	9.77577	-1.60611	18.6316	5.83747	-1.67434
Cre12.g534302			Unknown	22.2576	6.98956	-1.67102	6.22801	0.530054	-3.55456	10.0327	1.09294	-3.19842
Cre12.g535400	unknown		Unknown	11.827	18.2333	0.62449	20.9581	10.4165	-1.00863	14.7522	14.7813	0.00285035
Cre12.g536650			Unknown	38.263	60.6043	0.663471	10.113	60.9064	2.59038	17.3125	49.93	1.52809
Cre12.g536750			Unknown	12.4615	23.5296	0.917	24.1498	56.6177	1.22924	15.9575	30.7521	0.94645
Cre12.g537226	unknown	unknown	Unknown	13.5571	25.8192	0.929393	17.9597	64.124	1.8361	21.0573	39.0925	0.892572
Cre12.g537950			Unknown	19.1389	5.09488	-1.90938	7.29061	0.469352	-3.9573	9.81737	1.59441	-2.62231
Cre12.g538000			Unknown	31.085	16.4289	-0.919985	22.0142	4.80672	-2.19531	25.8576	7.22264	-1.83999
Cre12.g538050		SHIPPO-1-RELATED, Sperm-tail PG-rich repeat,Shippo orthologues from some species may include up to 40 Pro-Gly-Pro repeats.	Unknown	8.07624	3.61831	-1.15837	10.1262	1.72306	-2.55505	10.3684	3.09932	-1.74218
Cre12.g539650	unknown		Unknown	15.9045	12.7212	-0.322195	22.2446	1.97439	-3.49397	15.1005	3.19211	-2.24201
Cre12.g541400	unknown		Unknown	30.589	22.8146	-0.423053	29.5925	11.3107	-1.38755	39.4582	11.6285	-1.76266
Cre12.g542750	unknown		Unknown	32.4647	18.1473	-0.839116	31.2571	12.2396	-1.35263	38.0503	19.1609	-0.989737
Cre12.g545550			Unknown	5.5288	13.0048	1.234	5.21517	18.1145	1.79635	4.93669	14.1434	1.51852
Cre12.g546950	unknown		Unknown	16.4348	10.8746	-0.59579	11.3645	5.35022	-1.08687	16.546	7.44803	-1.15155
Cre12.g548577	unknown		Unknown	0.783869	2.75405	1.81287	0.631149	10.4777	4.05319	0.627162	6.24984	3.31691
Cre12.g551900	Unknown	(1 of 1) KOG3377 - Uncharacterized conserved protein	Unknown	4.39367	6.63848	0.595426	4.12225	11.5903	1.49142	3.84811	10.1788	1.40335
Cre12.g552750	unknown		Unknown	23.7782	24.0905	0.0188247	42.5316	7.80369	-2.44631	34.8997	10.7106	-1.70418
Cre12.g554400			Unknown	92.6662	282.777	1.60955	385.952	356.366	-0.11506	241.878	283.427	0.228694
Cre12.g554450	unknown	unknown	Unknown	9.66528	26.3271	1.44567	39.3688	14.7337	-1.41793	22.8886	14.724	-0.636465
Cre12.g557050	CPLD8	Predicted protein	Unknown	27.6568	86.824	1.65046	4.15446	9.48259	1.19062	6.16376	29.8969	2.27811
Cre12.g557078	unknown		Unknown	50.3437	31.0997	-0.694912	76.4562	12.8587	-2.57189	60.4972	23.7963	-1.34613
Cre12.g557500	unknown		Unknown	41.5385	32.3753	-0.359558	52.9587	5.12252	-3.36994	49.2228	20.3083	-1.27726
Cre12.g558600			Unknown	21.3805	37.421	0.807552	8.42211	40.3013	2.25857	9.92856	28.2635	1.50928
Cre12.g559900			Unknown	25.4196	11.833	-1.10312	8.59329	3.7201	-1.20787	14.8695	5.08446	-1.54819
Cre13.g561800			Unknown	8.8139	11.4613	0.378916	5.29742	12.4206	1.22937	8.84695	11.174	0.336894
Cre13.g562650	unknown		Unknown	27.4034	19.9664	-0.456784	54.8931	17.4386	-1.65434	54.5662	26.3995	-1.0475
Cre13.g563950			Unknown	2.33402	6.08477	1.38239	4.10145	12.8844	1.65142	3.89285	7.75665	0.994605
Cre13.g564766	unknown		Unknown	9.92691	5.73344	-0.791944	12.7037	1.31049	-3.27707	11.1586	3.73974	-1.57715
Cre13.g565600			Unknown	6.18009	7.82735	0.340895	3.01979	10.6881	1.82349	6.30258	11.1504	0.823081
Cre13.g566400			Unknown	7.70035	9.94081	0.36844	21.6624	5.86632	-1.88466	16.6968	11.2941	-0.564006
Cre13.g566500	unknown		Unknown	23.8775	24.0619	0.0110987	53.1249	14.8966	-1.8344	34.6004	19.5204	-0.825805
Cre13.g568000			Unknown	10.2718	8.99795	-0.191023	29.8997	6.16428	-2.27813	22.3455	12.0798	-0.88739
Cre13.g568300	unknown		Unknown	15.7518	9.23956	-0.769619	28.296	6.49925	-2.12225	25.1815	13.1138	-0.94128
Cre13.g571800	unknown	unknown	Unknown	3.20038	18.0653	2.4969	4.45809	53.981	3.59795	4.78886	39.5908	3.04741
Cre13.g572600			Unknown	8.51118	26.3302	1.62929	1.66986	6.45613	1.95094	2.47684	7.36078	1.57136
Cre13.g573400			Unknown	34.2599	80.399	1.23066	2.82115	9.66981	1.7772	3.16572	27.5727	3.12264
Cre13.g577900			Unknown	208.42	208.602	0.00126229	137.222	286.867	1.06388	132.513	207.657	0.648064
Cre13.g579300	unknown		Unknown	7.30059	8.35779	0.195108	11.2114	2.92144	-1.94021	6.06886	4.66668	-0.379029
Cre13.g579550	CGL27	Predicted protein	Unknown	62.8107	21.6763	-1.53489	18.0293	11.2771	-0.67695	29.2015	29.9629	0.0371359
Cre13.g581900			Unknown	86.0323	25.8854	-1.73274	38.3232	14.2757	-1.42465	89.6367	33.9208	-1.40192
Cre13.g583000			Unknown	13.3463	5.10188	-1.38734	20.0751	2.55717	-2.97279	22.9303	3.69072	-2.63528
Cre13.g583300	unknown	unknown	Unknown	9.08011	21.3134	1.23098	2.77726	16.5466	2.5748	5.14687	19.2956	1.90651
Cre13.g583650	unknown		Unknown	15.5576	11.6142	-0.421727	12.1935	4.04384	-1.59232	13.455	7.25502	-0.89109
Cre13.g586700			Unknown	15.6595	18.88	0.269818	47.8135	23.7078	-1.01206	51.098	18.4888	-1.46662
Cre13.g587350	unknown		Unknown	9.5243	6.05413	-0.653693	17.7985	1.68805	-3.39833	16.819	3.59305	-2.22681
Cre13.g587550			Unknown	21.1219	11.6416	-0.859448	80.3177	4.73003	-4.0858	87.5205	9.92162	-3.14097
Cre13.g588650	unknown	unknown	Unknown	7.13858	43.0909	2.59368	12.0192	104.843	3.12482	15.9637	65.2333	2.03081
Cre13.g588700			Unknown	19.6997	24.441	0.31113	26.0605	11.1225	-1.22839	36.9833	30.4118	-0.282241
Cre13.g589450			Unknown	17.005	31.4223	0.885829	73.1732	16.7106	-2.13055	66.3875	17.238	-1.94532
Cre13.g591800			Unknown	13.678	21.2686	0.636863	9.59881	26.1039	1.44334	11.202	20.1157	0.84456
Cre13.g602500	unknown		Unknown	2.26659	9.7235	2.10095	5.35458	75.4625	3.81692	6.31159	25.6481	2.02278
Cre13.g603050	unknown		Unknown	13.111	9.51323	-0.462771	15.3671	3.47513	-2.14471	14.4651	7.03437	-1.04008
Cre13.g603500	unknown		Unknown	15.8305	36.7872	1.2165	2.39429	18.9963	2.98805	7.29296	33.9739	2.21985
Cre13.g603550	unknown	unknown	Unknown	3.98708	10.1526	1.34845	2.61113	2.97017	0.185871	5.7264	4.97891	-0.201799
Cre13.g604000			Unknown	3.54961	11.1788	1.65503	5.60194	14.6007	1.38204	5.79044	14.3654	1.31086
Cre13.g605200			Unknown	23.4452	8.0074	-1.54989	26.6596	13.7987	-0.950123	24.169	4.43452	-2.44631
Cre13.g606962			Unknown	7.91639	8.11163	0.0351491	29.0107	5.80352	-2.32158	21.1625	5.78625	-1.87081
Cre13.g607000			Unknown	19.9724	16.8975	-0.241195	45.7937	18.7719	-1.28657	47.7496	12.7655	-1.90324
Cre14.g608400			Unknown	4.63318	10.8613	1.22912	16.0255	4.74808	-1.75496	13.3249	9.62799	-0.468818
Cre14.g609400			Unknown	5.948	16.8477	1.50207	4.92944	11.5602	1.22966	6.17342	20.0076	1.69641
Cre14.g610100	unknown		Unknown	24.697	14.6294	-0.755464	18.1692	2.36692	-2.94041	22.1154	4.26341	-2.37497
Cre14.g611900	unknown		Unknown	19.9271	15.7166	-0.342443	32.0878	9.91466	-1.69439	27.6928	15.7993	-0.809648
Cre14.g612250			Unknown	18.4866	7.59584	-1.2832	14.1751	0.799723	-4.14771	15.194	2.0926	-2.86014
Cre14.g612800	unknown		Unknown	37.1072	19.4857	-0.92928	30.7023	10.3425	-1.56976	30.7491	14.4207	-1.0924
Cre14.g616650			Unknown	9.32245	8.40019	-0.150288	22.2301	8.59664	-1.37067	27.3635	12.7329	-1.10369
Cre14.g618200			Unknown	10.7902	21.3191	0.982427	2.55224	19.3182	2.92012	4.50945	8.58789	0.929353
Cre14.g621850	unknown		Unknown	19.7271	17.5834	-0.165966	17.4228	8.45199	-1.04361	24.3004	15.7915	-0.621829
Cre14.g623100			Unknown	16.0681	34.1761	1.08879	52.0537	16.3075	-1.67446	37.122	18.5108	-1.00391
Cre14.g625251			Unknown	1.63101	2.02814	0.31439	11.4897	5.39817	-1.0898	11.5937	3.64376	-1.66984
Cre14.g627000			Unknown	5.74364	21.49	1.90363	3.81911	18.5805	2.28248	6.9682	23.3663	1.74557
Cre14.g627200	unknown		Unknown	12.3746	7.15559	-0.79024	10.9627	3.21894	-1.76795	16.3216	6.95228	-1.23122
Cre14.g628600	unknown		Unknown	18.4919	24.0281	0.377828	25.6814	10.7587	-1.25522	22.9215	14.5356	-0.657112
Cre14.g630835			Unknown	7.49594	18.2785	1.28597	0.493529	6.90405	3.80624	1.19963	12.0115	3.32376
Cre14.g631750			Unknown	15.4074	6.05158	-1.34824	24.1212	0.595406	-5.34028	27.9475	2.73597	-3.3526
Cre15.g635067	unknown		Unknown	47.1664	48.219	0.0318421	30.772	9.95528	-1.62808	30.4387	30.677	0.011251
Cre15.g637150	unknown		Unknown	14.485	8.21392	-0.818419	27.4015	2.5988	-3.39834	26.438	5.82505	-2.18227
Cre15.g637401	unknown		Unknown	44.2384	57.8754	0.387651	33.3395	11.4389	-1.54329	32.3404	8.25517	-1.96997
Cre15.g637501			Unknown	23.0715	47.0435	1.02789	18.7392	42.9911	1.19798	22.5504	36.7374	0.704099
Cre15.g638400	Unknown		Unknown	16.4254	64.0006	1.96216	13.8312	62.7171	2.18093	15.8069	50.2654	1.66901
Cre15.g638551	unknown	unknown	Unknown	29.0854	13.4421	-1.11353	31.9355	21.273	-0.586137	31.8754	9.78493	-1.70381
Cre15.g639304			Unknown	23.0985	30.0714	0.380596	8.61683	21.2294	1.30083	18.2514	35.6704	0.96672
Cre15.g640150			Unknown	5.95355	4.52222	-0.396719	10.1661	2.96308	-1.7786	9.94974	4.75449	-1.06537
Cre15.g641850			Unknown	32.7882	74.3634	1.18142	83.8216	138.99	0.729593	76.6934	93.0298	0.278589
Cre15.g643500			Unknown	2.98824	1.90742	-0.647672	12.3407	4.29106	-1.52402	10.4936	3.87151	-1.43854
Cre16.g648950			Unknown	37.7816	5.51279	-2.77683	19.3519	0.220442	-6.45593	38.2812	0.223981	-7.41711
Cre16.g649350			Unknown	19.7754	8.32561	-1.24808	8.87366	4.21297	-1.07469	14.5228	11.5686	-0.328101
Cre16.g656050	unknown		Unknown	3.19163	6.57974	1.04374	4.3499	10.1745	1.2259	4.05428	7.28077	0.844647
Cre16.g656350	unknown		Unknown	109.642	39.2951	-1.48037	81.7418	5.44182	-3.90891	111.407	14.2818	-2.96359
Cre16.g656950			Unknown	114.928	18.3965	-2.64323	42.6307	3.04531	-3.80723	75.3213	3.37964	-4.47812
Cre16.g657979	unknown		Unknown	13.4525	9.28727	-0.534543	25.2067	10.6243	-1.24644	21.868	9.10836	-1.26356
Cre16.g659700			Unknown	99.4043	206.024	1.05143	77.1512	477.888	2.63091	75.974	276.869	1.86562
Cre16.g660225			Unknown	9.87092	25.5629	1.3728	49.3321	58.0827	0.235581	25.7484	34.6255	0.427355
Cre16.g661500	unknown		Unknown	35.5754	21.5032	-0.726326	41.2704	8.74953	-2.23783	49.123	16.913	-1.53827
Cre16.g661950	unknown		Unknown	42.1423	25.273	-0.737674	11.6579	2.1446	-2.44253	16.7432	4.9037	-1.77164
Cre16.g662250			Unknown	5.55883	10.3357	0.894778	7.41056	17.507	1.24027	8.93879	13.33	0.576524
Cre16.g662500			Unknown	1.65635	7.17459	2.11489	0.680471	10.5114	3.94928	1.41848	11.6775	3.04132
Cre16.g664650	unknown		Unknown	18.6575	8.39877	-1.15151	22.0365	5.58276	-1.98084	15.9003	7.42683	-1.09823
Cre16.g669900			Unknown	10.1118	2.59699	-1.96113	7.06232	0.273557	-4.69023	7.50161	0.868193	-3.11111
Cre16.g671685			Unknown	29.9067	21.3522	-0.486086	26.501	8.20247	-1.69192	37.5069	8.43713	-2.15233
Cre16.g671950	unknown		Unknown	15.8612	35.907	1.17876	2.8786	18.0692	2.6501	5.02625	53.0665	3.40025
Cre16.g672200	unknown		Unknown	113.371	68.9982	-0.716426	112.86	37.9763	-1.57136	114.021	45.2022	-1.33484
Cre16.g673057			Unknown	9.27252	16.24	0.80852	2.0419	17.7216	3.11752	1.82732	5.06131	1.46978
Cre16.g676550			Unknown	83.7397	38.0173	-1.13926	77.8179	28.5232	-1.44797	84.8259	36.9858	-1.19753
Cre16.g677250			Unknown	17.7094	22.4657	0.343213	12.1395	34.2492	1.49636	13.1703	21.7145	0.721365
Cre16.g677750	unknown	unknown	Unknown	15.8812	68.438	2.10748	42.9121	109.602	1.35282	44.5829	82.6055	0.889748
Cre16.g678550	unknown		Unknown	8.91831	4.04454	-1.14079	13.9298	3.93463	-1.82388	14.436	4.73316	-1.60879
Cre16.g680950	unknown	unknown	Unknown	14.2386	2.73204	-2.38176	6.33674	0.020287	-8.28704	7.47359	0.203871	-5.19607
Cre16.g681100	unknown		Unknown	11.1109	6.50675	-0.771969	18.9068	1.33445	-3.82459	7.991	1.88351	-2.08496
Cre16.g681126	unknown		Unknown	16.6479	15.2958	-0.122208	7.25491	14.7954	1.02812	8.73498	12.1311	0.473828
Cre16.g683250	Unknown	(1 of 1) PF05832 - Eukaryotic protein of unknown function (DUF846) (DUF846)	Unknown	9.41389	12.0043	0.350693	11.2471	26.3475	1.22811	10.9263	16.0358	0.553492
Cre16.g684150			Unknown	15.5907	4.6887	-1.73342	5.328	1.23455	-2.10961	9.18739	4.26314	-1.10774
Cre16.g684861	unknown		Unknown	21.5104	11.1006	-0.954398	17.13	5.90465	-1.5366	24.9944	12.4697	-1.00318
Cre16.g685700	unknown	unknown	Unknown	10.4604	27.0305	1.36964	15.1689	72.1338	2.24956	11.4136	30.8648	1.4352
Cre16.g686550	unknown		Unknown	9.05386	6.58942	-0.45838	11.2545	3.97767	-1.5005	15.4659	5.2121	-1.56916
Cre16.g687050	unknown		Unknown	19.1053	14.8775	-0.360841	19.9115	5.0422	-1.98148	33.339	20.2565	-0.718826
Cre16.g687182			Unknown	21.539	5.04059	-2.09528	3.55929	0.185786	-4.25987	8.7616	0.815037	-3.42626
Cre16.g687700	unknown		Unknown	21.023	17.4312	-0.270295	34.4559	14.5374	-1.24498	39.9658	18.8434	-1.08471
Cre16.g689087			Unknown	8.11501	12.7954	0.656959	5.20427	16.0685	1.62647	6.22425	13.4477	1.11139
Cre16.g690130			Unknown	20.5948	7.90356	-1.3817	10.0208	2.5484	-1.97533	17.1216	4.37158	-1.96959
Cre16.g692450	unknown	unknown	Unknown	14.6586	23.0679	0.654136	19.1915	75.3871	1.97385	18.5363	39.863	1.1047
Cre16.g695850	unknown	unknown	Unknown	4.82113	15.9198	1.72338	3.30259	4.89262	0.567011	5.06588	11.3859	1.16836
Cre16.g696050			Unknown	25.5704	10.766	-1.248	15.7831	1.85651	-3.08771	24.3471	3.37682	-2.85002
Cre17.g697406			Unknown	24.5835	57.0171	1.2137	68.0963	11.8875	-2.51813	53.5737	19.5391	-1.45516
Cre17.g698150	unknown		Unknown	8.2513	13.6286	0.723941	6.6178	15.3307	1.212	7.59301	14.1547	0.898534
Cre17.g705200	unknown		Unknown	15.3966	15.9546	0.0513576	16.5837	7.03311	-1.23753	17.5104	18.9406	0.113276
Cre17.g705250	unknown		Unknown	9.42489	7.72607	-0.28674	14.0408	1.86862	-2.90958	13.2017	7.57952	-0.800541
Cre17.g706050	unknown		Unknown	15.7351	27.4215	0.801318	10.3666	4.73483	-1.13056	16.2605	10.2957	-0.659333
Cre17.g706600			Unknown	28.4015	62.2708	1.13259	12.395	36.1922	1.54592	17.1691	38.3102	1.15792
Cre17.g707350			Unknown	37.8516	51.2801	0.438046	7.65924	30.3604	1.98692	15.5396	41.8516	1.42934
Cre17.g708450	unknown		Unknown	32.4694	24.6711	-0.396262	38.648	16.3651	-1.23977	44.1789	23.3469	-0.920126
Cre17.g712900	unknown		Unknown	13.449	9.01115	-0.577717	20.1773	6.4831	-1.63798	22.8442	8.5361	-1.42018
Cre17.g715850	unknown		Unknown	9.92319	9.02406	-0.137026	14.7529	7.04962	-1.06538	10.5999	10.0726	-0.0736125
Cre17.g717950			Unknown	65.6541	37.7305	-0.799152	66.5451	32.5496	-1.03169	135.361	54.5568	-1.31099
Cre17.g718050	unknown		Unknown	7.61157	9.84732	0.371536	13.3892	4.28958	-1.64216	10.5809	5.48783	-0.947152
Cre17.g721200			Unknown	10.0357	4.87054	-1.04299	1.37518	0.451923	-1.60547	4.9191	2.21295	-1.15243
Cre17.g723000	unknown		Unknown	63.7862	34.9691	-0.867165	47.8663	9.01934	-2.40792	57.9259	22.7466	-1.34856
Cre17.g723400			Unknown	71.9977	33.5251	-1.10271	22.4847	1.6996	-3.72568	28.5536	8.92982	-1.67697
Cre17.g723950	unknown		Unknown	14.038	8.57824	-0.710584	12.427	2.76416	-2.16856	13.4843	5.342	-1.33583
Cre17.g725500	unknown		Unknown	26.9939	18.5114	-0.544218	28.66	14.257	-1.00737	32.7369	21.6652	-0.595535
Cre17.g725750			Unknown	35.4723	93.1744	1.39324	136.201	36.7051	-1.89168	90.2119	40.4881	-1.15582
Cre17.g726650			Unknown	12.1134	4.55905	-1.4098	6.35661	2.96997	-1.09781	8.08349	5.29811	-0.6095
Cre17.g726800	unknown		Unknown	12.2269	8.51677	-0.521682	10.4088	4.89183	-1.08936	11.799	9.4295	-0.323417
Cre17.g728750			Unknown	13.4787	3.65709	-1.88191	1.51232	0.282364	-2.42113	3.81014	0.231967	-4.03785
Cre17.g729200	unknown		Unknown	21.0854	9.51274	-1.14831	10.9064	5.15537	-1.08102	13.6374	4.65895	-1.54949
Cre17.g730250	unknown	(1 of 1) PTHR12175//PTHR12175:SF2 - AD039 HT014 THIOREDOXIN FAMILY TRP26 // SUBFAMILY NOT NAMED	Unknown	23.0373	36.7986	0.675676	10.3143	29.3325	1.50785	12.3926	21.6921	0.807691
Cre17.g731550	unknown		Unknown	20.9107	16.3285	-0.356854	26.35	4.09196	-2.68694	23.6213	8.6233	-1.45378
Cre17.g733400			Unknown	5.20209	14.1244	1.44103	5.51659	22.6015	2.03457	7.44885	14.6245	0.973299
Cre17.g734900			Unknown	4.22055	14.0058	1.73052	1.91606	7.48945	1.96671	3.30276	8.40265	1.34717
Cre17.g735250	unknown		Unknown	19.0112	9.89724	-0.941753	16.4938	3.22074	-2.35646	16.678	3.84563	-2.11666
Cre17.g741300	SAK1		Unknown	6.41983	50.5477	2.97704	5.83124	84.9269	3.86435	13.9217	140.558	3.33576
Cre17.g742100			Unknown	31.0782	35.9062	0.208328	8.31447	39.3303	2.24194	36.9251	76.5507	1.05181
Cre17.g742132			Unknown	25.355	33.2815	0.392452	19.895	40.6438	1.03063	52.5832	58.8773	0.16311
Cre17.g743647	unknown		Unknown	21.9076	4.33085	-2.33871	1.1849	0.0811471	-3.86808	5.50758	0.46456	-3.56748
Cre17.g744697			Unknown	14.9525	17.9164	0.260893	16.68	34.7119	1.05731	29.7601	34.7993	0.22568
Cre17.g746947	unknown		Unknown	11.1818	10.7612	-0.0553177	10.5211	2.22974	-2.23833	10.6485	6.35308	-0.745118
Cre17.g747497			Unknown	2.56598	3.66531	0.514423	11.3854	0.370017	-4.94345	11.3777	1.26949	-3.16389
Cre17.g747547	unknown	unknown	Unknown	13.0913	5.19997	-1.33203	10.8219	7.29831	-0.568314	13.225	9.93769	-0.412288
Cre18.g748547	unknown		Unknown	7.86558	3.31366	-1.24713	10.201	1.82035	-2.48642	8.43461	2.67967	-1.65426
Cre19.g751047			Unknown	110.641	55.5639	-0.993667	953.557	171.832	-2.47232	615.262	158.649	-1.95536
Cre21.g753247	unknown		Unknown	32.6697	21.8192	-0.582354	38.8688	14.8141	-1.39164	37.7304	22.566	-0.741576
Cre42.g760347			Unknown	2.37124	7.17534	1.5974	15.4852	5.35044	-1.53316	15.6712	3.18227	-2.29999
