# Supplementary material for: Transcriptomic and Physiological Responses to Oxidative Stress in a Chlamydomonas reinhardtii Glutathione Peroxidase Mutant
Source: Genes (Basel). 2020 Apr 24;11(4):463. doi: 10.3390/genes11040463 (PMC7230881; doi:10.3390/genes11040463)
Supplement: Supplementary file 1 [file genes-11-00463-s001.zip › Supplementary Files/Supplementary Table S5.xlsx]

## Sheet: Table S5
Title：Transcriptomic and physiological responses to oxidative stress in a Chlamydomonas reinhardtii glutathione peroxidase mutant
Authors: Xiaocui Ma, Baolong Zhang, Rongli Miao, Xuan Deng, You Duan, Yingyin Cheng, Wanting Zhang, Mijuan Shi, Kaiyao Huang*, Xiao-Qin Xia*
For corresponding: xqxia@ihb.ac.cn or huangky@ihb.ac.cn
Supplementary Table S5. mRNA abundances for genes encoding proteins relating to ubiquitin-proteasome system.
Gene ID	Gene Name	Description	CC4348 (RPKM)			gpx5 (RPKM)			L27 (RPKM)
			0 min	30 min	60 min	0 min	30 min	60 min	0 min	30 min	60 min
Cre17.g705400	POA1	20S proteasome alpha subunit A	10.4938	14.7382	22.8936	7.19525	24.1951	114.166	6.27268	12.5617	46.3087
Cre08.g373250	POA2	20S proteasome alpha subunit B	15.4781	31.5647	73.0276	10.5885	51.5368	223.671	9.21092	21.9213	56.0667
Cre10.g418100	POA3	20S proteasome alpha subunit C	23.0084	41.1388	47.5905	19.2309	67.4049	204.56	17.6922	34.4919	91.9125
Cre01.g030850	POA4	20S proteasome alpha subunit D	21.5576	33.2079	36.9317	17.9435	66.1952	198.116	17.7274	33.1568	80.4824
Cre17.g724350	POA5	20S proteasome alpha subunit E	7.72377	13.2508	22.178	5.58867	18.7659	94.1423	5.59331	10.2519	31.9512
Cre06.g304300	POA6	20S proteasome alpha subunit F	22.6296	40.0742	40.4291	18.6007	72.1333	188.603	16.4743	36.2997	83.8409
Cre14.g619550	POA7	20S proteasome alpha subunit G	17.2398	29.8028	31.4377	7.64851	36.2986	112.785	8.67327	19.6962	54.6186
Cre06.g279000	PBA1	20S proteasome beta subunit A1	24.2765	40.5628	33.8963	19.549	50.572	108.467	19.3099	30.6775	62.2869
Cre12.g531100	PBA2	20S proteasome beta subunit A2	11.0518	20.464	36.6163	11.6742	30.6189	164.317	9.78387	15.5476	56.6388
Cre10.g424400	PBB1	20S proteasome beta subunit B, type beta 2	8.33136	16.445	34.8566	6.07005	28.8873	133.934	5.47697	14.3808	48.783
Cre14.g610950	PBD1	20S proteasome beta subunit D, type 2	44.6539	77.6618	138.135	38.054	140.981	502.521	34.0835	58.1496	163.756
Cre06.g280850	PBG1	20S proteasome beta subunit, type 4	22.7754	38.5716	42.06	22.1313	67.0772	186.466	20.95	35.7792	87.1684
Cre10.g461950	PBE1	20S proteasome beta subunit E, type beta 5	8.13434	14.0282	13.0298	8.26022	16.1934	36.9047	8.55376	10.4883	24.1407
Cre26.g756797	PSMB1	20S proteasome subunit beta 6	13.4859	22.772	24.4209	10.6508	32.818	73.2466	11.9742	17.7604	35.9667
Cre06.g267500	PSMB3	20S proteasome subunit beta 3	6.70905	13.1036	18.5012	5.45377	21.2656	74.139	5.26681	12.2539	29.3071
Cre16.g676197	RPN1	26S proteasome regulatory subunit N1	3.81863	9.27332	6.78589	3.7608	14.6681	28.6328	3.95748	7.34482	18.6509
Cre17.g727950	RPN2	26S proteasome regulatory subunit N2	5.36704	15.3397	7.48375	3.97106	21.6147	31.1111	4.05196	11.3739	24.0603
Cre06.g275650	RPN3	26S proteasome regulatory subunit N3	11.2658	22.8778	17.2204	8.74865	38.5984	92.1144	10.4854	19.1247	43.5188
Cre14.g632775	RPN5	26S proteasome regulatory subunit N5	13.2261	28.1289	27.7433	9.59554	36.3308	89.929	12.0237	17.1164	45.2275
Cre02.g097650	RPN6	26S proteasome regulatory subunit N6	9.34422	17.7144	12.3485	10.3148	29.2722	44.0819	9.89522	14.6058	34.2926
Cre13.g581450	RPN7	26S proteasome regulatory subunit N7	25.5816	41.2412	41.34	22.8385	56.7915	176.731	23.8707	31.849	81.5643
Cre06.g278256	RPN8	26S proteasome regulatory subunit N8	8.99232	18.9346	33.9794	5.85041	36.0818	149.195	6.70187	18.8879	45.2877
Cre17.g734516	RPN9	26S proteasome regulatory subunit N9	16.6523	30.5366	20.528	16.47	43.3458	74.2595	14.6799	21.6505	50.0126
Cre16.g663500	RPN10	26S proteasome regulatory subunit N10	7.72329	23.1789	33.5727	8.36278	44.7469	189.632	5.49471	16.7716	71.259
Cre01.g011500	RPN11	26S proteasome regulatory subunit N11	23.5946	41.1633	50.4504	33.5191	68.8972	190.851	29.498	34.657	85.2913
Cre17.g708300	RPN12	26S proteasome regulatory subunit N12	13.1757	21.2507	27.9137	9.70911	43.1704	123.002	8.44796	21.103	53.0522
Cre14.g625400	RPT1	26S proteasome regulatory subunit T1	25.432	55.649	60.0982	17.0327	94.4272	200.355	20.1124	44.012	100.738
Cre07.g329700	RPT2	26S proteasome regulatory subunit T2	29.0501	54.9815	84.2916	22.0593	95.7942	383.884	23.035	45.4631	142.708
Cre09.g402450	RPT3	26S proteasome regulatory subunit T3	27.3281	43.3071	33.5532	30.1695	65.3322	88.8353	29.8509	39.0125	64.3597
Cre17.g710150	RPT4	26S proteasome regulatory subunit T4	18.6803	33.7215	36.9845	15.6205	53.2674	137.425	17.2449	26.5578	74.6207
Cre10.g439150	RPT5	26S proteasome regulatory subunit T5	5.92764	8.53719	9.89512	6.21202	11.4282	36.5338	5.85726	6.26093	18.4537
Cre04.g216600	RPT6	26S proteasome regulatory subunit T6	13.9848	20.4687	25.8203	13.2961	29.8795	108.367	13.0602	15.5626	44.2407
Cre02.g095093	RPN15	26 proteasome complex subunit DSS1 (SHFM1, DSS1)	18.8803	19.9903	23.8155	24.4176	36.8874	75.1169	15.213	18.1067	31.897
Cre16.g665000	POMP	proteasome maturation protein (POMP, UMP1)	6.84196	6.92798	6.51921	7.10173	11.46	20.8562	5.57023	6.79239	14.2726
