# Supplementary material for: Transcriptomic and Physiological Responses to Oxidative Stress in a Chlamydomonas reinhardtii Glutathione Peroxidase Mutant
Source: Genes (Basel). 2020 Apr 24;11(4):463. doi: 10.3390/genes11040463 (PMC7230881; doi:10.3390/genes11040463)
Supplement: Supplementary file 1 [file genes-11-00463-s001.zip › Supplementary Files/Supplementary Table S6.xlsx]

## Sheet: Sheet1
Title：Transcriptomic and physiological responses to oxidative stress in a Chlamydomonas reinhardtii glutathione peroxidase mutant
Authors: Xiaocui Ma, Baolong Zhang, Rongli Miao, Xuan Deng, You Duan, Yingyin Cheng, Wanting Zhang, Mijuan Shi, Kaiyao Huang*, Xiao-Qin Xia*
For corresponding: xqxia@ihb.ac.cn or huangky@ihb.ac.cn
Supplementary Table S6. mRNA abundances for genes encoding proteins relating to chlorophyll metabolism and light-harvesting proteins.
Gene ID	Gene Name	Description	CC4348 (RPKM)			gpx5 (RPKM)			L27 (RPKM)
			0 min	30 min	60 min	0 min	30 min	60 min	0 min	30 min	60 min
Cre02.g091050	ALAD1	Delta-aminolevulinic acid dehydratase	7.25869	24.3894	45.0541	4.86456	22.3863	55.1154	8.40608	26.4241	42.1851
Cre12.g498550	MPM1	Magnesium protoporphyrin O-methyltransferase,MPM1 CHLM	3.50577	12.4894	10.8357	3.48474	6.30425	6.81516	2.57521	11.4679	6.35977
Cre09.g409100	UPS1	Uroporphyrinogen-III synthase， UPS1 UROS UROS1	9.75929	18.0285	16.0439	22.4228	18.4149	50.4142	24.2272	20.7565	58.1799
Cre07.g346050	CHL27A	Copper response defect 1 protein，CHL27A CRD1	26.2218	7.85473	15.3418	37.4517	3.23353	1.37093	76.574	7.55978	6.30207
Cre02.g085450	CPX1	Coproporphyrinogen III oxidase	13.9874	29.9399	72.8452	14.9459	6.78653	2.75719	33.0312	27.663	28.4249
Cre09.g396300	PPX1	Protoporphyrinogen oxidase	11.6487	27.0172	14.5414	4.90892	9.46412	8.08655	6.20624	21.4191	21.3039
Cre07.g342150	HEM1	Glutamyl-tRNA reductase，HEM1 HEMA HEMA1	97.0063	113.216	175.516	78.285	95.832	108.658	89.7203	110.706	97.9405
Cre01.g043350	CAO	Chlorophyllide a oxygenase，CAO CAO1	61.228	68.2486	66.5948	44.6505	57.8855	18.8115	61.4009	71.5146	46.7638
Cre11.g477625	CHLH2	SPOT2-RELATED， 6.6.1.1 Magnesium chelatase，CHLH2 MCH2	6.20712	9.77066	5.04062	3.94569	3.95425	3.30728	6.65019	8.33579	6.74549
Cre11.g467547	GTS	Glutamyl/glutaminyl-tRNA synthetase，6.1.1.17 Glutamate--tRNA ligase	52.3905	45.0067	38.945	32.4699	29.6907	25.5879	49.6848	40.3959	42.0574
Cre05.g242000	CHLD	Magnesium chelatase subunit D	17.1048	52.1574	81.7759	9.65937	9.38277	5.13762	13.6204	36.8304	31.1734
Cre06.g306300	CHLI1	Magnesium chelatase subunit I	39.8186	86.8168	148.713	21.8067	28.4123	10.5729	31.4123	84.4146	68.2267
Cre12.g510800	CHLI2	Magnesium chelatase subunit I	19.6507	51.6551	97.6501	7.5963	14.6498	5.19511	10.8714	50.4098	40.8241
Cre07.g313700	GTS2	Glutamyl/glutaminyl-tRNA synthetase,GTS2 TSE2	11.2635	33.1238	40.2797	3.89046	6.23548	2.55037	6.4013	21.3178	23.4691
Cre11.g467700	UPD1	Uroporphyrinogen-III decarboxylase,UPD1 HEME UROD1	8.6684	26.8434	71.1669	3.11828	2.97748	2.04285	4.97019	14.9979	19.8969
Cre06.g294750	CHLG	Chlorophyll synthetase	12.0893	29.3623	44.9888	2.45855	10.9792	2.60898	4.76231	27.1134	22.6955
Cre03.g158000	GSA1	Glutamate-1-semialdehyde aminotransferase	27.6228	72.4413	116.241	5.58564	10.1763	2.95957	8.94875	48.9862	39.9615
Cre01.g015350	POR1	Light-dependent protochlorophyllide reductase，POR POR1	46.8062	117.294	228.543	8.34185	13.1487	5.18088	14.7358	74.3373	55.9431
Cre07.g325500	CHLH1	Magnesium chelatase subunit H，CHLH1 MCH1	109.19	136.21	259.813	62.9217	53.1006	9.42184	90.1019	127.317	77.1464
Cre12.g510050	CTH1A	Copper target 1 protein，CTH1A CTH1B CTH1	207.861	315.151	915.919	88.4853	112.921	61.808	102.077	253.807	190.057
Cre16.g663900	PBGD1	Porphobilinogen deaminase	11.1781	20.7246	36.6159	4.02216	5.2548	2.01497	5.57637	20.9062	14.5297
Cre02.g076300	UPD2	Uroporphyrinogen decarboxylase，UPD2 UROD2	11.0805	20.2813	25.0313	5.02671	5.24393	2.39393	7.16179	14.7444	10.7065
Cre02.g073700	UPD3	Uroporphyrinogen decarboxylase，UPD3 UROD3	8.69274	16.8198	19.5504	3.72494	3.05831	1.39544	5.63933	11.0274	11.3635
Cre06.g272650	LHCA8	Light-harvesting protein of photosystem I	100.572	133.419	107.966	30.4184	36.1073	11.842	30.3537	81.1168	78.0893
Cre07.g344950	LHCA9	Light-harvesting protein of photosystem I	461.14	566.377	594.023	156.822	152.043	60.7455	163.016	375.301	371.422
Cre16.g687900	LHCA7	Light-harvesting protein of photosystem I	372.938	497.276	393.521	159.323	152.074	46.0702	140.624	310.367	269.322
Cre11.g467573	LHCA3	Chlorophyll a/b binding protein of photosystem I, type III	155.253	192.848	159.435	65.2685	62.3975	18.3423	61.0912	155.208	134.76
Cre06.g283050	LHCA1	Light-harvesting protein of photosystem I	380.012	569.56	410.483	112.169	122.99	29.4318	102.136	319.756	230.702
Cre06.g278213	LHCA6	Light-harvesting protein of photosystem I	23.0409	43.6787	38.9366	4.56703	8.71595	2.28701	6.33438	22.6752	22.4749
Cre10.g425900	LHCA5	Light-harvesting protein of photosystem I	319.434	591.222	615.378	76.485	109.155	33.1788	95.9714	374.086	260.512
Cre12.g508750	LHCA2	Light-harvesting protein of photosystem I	319.812	433.942	475.157	106.129	107.488	64.0846	105.892	220.066	271.076
Cre06.g285250	LHCBM6	Chloropyll a/b binding protein of LHCII type I, chloroplast precursor	618.516	1003.95	1932.94	238.386	299.071	94.222	232.991	651.761	583.918
Cre01.g066917	LHCBM1	Chlorophyll a/b binding protein of LHCII	1942.36	2200.64	2878.46	860.552	330.052	180.136	643.963	767.29	1159.14
Cre04.g232104	LHCBM3	Light-harvesting complex II chlorophyll a/b binding protein M3	131.906	209.975	387.385	41.2741	23.1059	15.4773	41.4697	68.1008	93.54
Cre06.g284250	LHCBM8	Chlorophyll a/b binding protein of LHCII	42.6502	64.1867	114.792	26.4927	13.6348	3.24337	24.2101	24.027	18.6209
Cre03.g156900	LHCBM5	Chlorophyll a/b binding protein of LHCII	230.594	440.436	596.087	27.49	56.184	26.0296	47.1773	214.081	264.308
Cre10.g452050	LHCA4	Light-harvesting protein of photosystem I	148.417	297.439	547.905	19.8292	35.4785	25.0677	27.1901	126.406	143.532
Cre12.g548400	LHCBM2	Light-harvesting protein of photosystem II	817.543	1013.47	718.302	392.999	335.676	137.509	626.714	768.385	736.575
Cre06.g283950	LHCBM4	Chlorophyll a/b binding protein of LHCII	49.2647	50.4205	96.2591	31.5855	21.7053	8.94497	28.5408	34.8223	34.2227
Cre16.g673650	LHCB5	Minor chlorophyll a/b binding protein of photosystem II, CP26 LHCB5	378.371	635.148	691.401	141.636	197.202	164.697	224.26	430.602	519.974
Cre08.g365900	LHCSR1	Stress-related chlorophyll a/b binding protein 1	49.1652	73.3267	101.757	23.5992	13.3763	4.02196	66.9655	49.8061	54.2646
Cre17.g720250	LHCB4	Chlorophyll a/b binding protein of photosystem II,CP29 LHCB4	233.202	363.367	327.18	79.6571	78.1975	33.6519	194.498	421.843	381.922
Cre12.g548950	LHCBM7	Chlorophyll a/b binding protein of LHCII	378.259	476.041	447.925	77.5482	30.5418	18.2222	71.927	127.38	201.423
Cre10.g454734	LHCA3_2	light-harvesting complex I chlorophyll a/b binding protein 3 (LHCA3)	20.9703	19.0091	8.93094	43.5263	36.5356	20.647	42.9468	34.3877	30.0516
