# Supplementary material for: Transcriptomic and Physiological Responses to Oxidative Stress in a Chlamydomonas reinhardtii Glutathione Peroxidase Mutant
Source: Genes (Basel). 2020 Apr 24;11(4):463. doi: 10.3390/genes11040463 (PMC7230881; doi:10.3390/genes11040463)
Supplement: Supplementary file 1 [file genes-11-00463-s001.zip › Supplementary Files/Supplementary Table S7.xlsx]

## Sheet: Sheet1
Title：Transcriptomic and physiological responses to oxidative stress in a Chlamydomonas reinhardtii glutathione peroxidase mutant
Authors: Xiaocui Ma, Baolong Zhang, Rongli Miao, Xuan Deng, You Duan, Yingyin Cheng, Wanting Zhang, Mijuan Shi, Kaiyao Huang*, Xiao-Qin Xia*
For corresponding: xqxia@ihb.ac.cn or huangky@ihb.ac.cn
Supplementary Table S7 Forward and reverse primers of genes used in RT-qPCR.
Gene Name	Forward primer	Reverse primer
CβLP	GAGTCCAACTACGGCTACGC	GGTGTTCAGGTCCCACAGAC
GPX5	AACCAATCGCCTAACACCTG	CACTTGCTAGCCACGTTCAC
GPX1	GCCGTGTATCCCAATCAAATAGGTC	CTCCCGAAGCAACGCTCCAT
APX1	CTGGACCGTCAACTGGCTCG	GACGCAGTAGTCGGCGAAGAA
MSD2	GGACAACTTCACCACCACCTTCA	TTGGGCAGCGTCACCACCTC
GST1	AGTGCGGAGGAAGTCGTAAA	GTAAAAGACGTGCGTGCAAA
GST10	CCTCGGCTCCGTTGACATTG	GGATTCAGGTTCCGGCTTTGG
LCI7	TTTGGTTGCGTTGCATGTAT	TCAACGCGGTGTCAAACTTA
SOUL1	TGCGTATGGGTGTCCACTAA	TGGGGATCTTCTTCATGTCC
SOUL2	CCCTCCCCTCCTTCAGACTA	CGTACCTGAGGCGCATATTT
